# Supplementary material for: LAMP2A regulates the loading of proteins into exosomes
Source: Sci Adv. 2022 Mar 25;8(12):eabm1140. doi: 10.1126/sciadv.abm1140 (PMC8956266; doi:10.1126/sciadv.abm1140)
Supplement: Supplementary file 2 — Movies S1 to S11 [file sciadv.abm1140_movies_s1_to_s11.zip]

Archive with 11 entries (11 files):
- sciadv.abm1140_movie_s1.avi
- sciadv.abm1140_movie_s2.avi
- sciadv.abm1140_movie_s3.avi
- sciadv.abm1140_movie_s4.avi
- sciadv.abm1140_movie_s5.avi
- sciadv.abm1140_movie_s6.avi
- sciadv.abm1140_movie_s7.avi
- sciadv.abm1140_movie_s8.avi
- sciadv.abm1140_movie_s9.avi
- sciadv.abm1140_movie_s10.avi
- sciadv.abm1140_movie_s11.avi
