# Supplementary material for: LAMP2A regulates the loading of proteins into exosomes
Source: Sci Adv. 2022 Mar 25;8(12):eabm1140. doi: 10.1126/sciadv.abm1140 (PMC8956266; doi:10.1126/sciadv.abm1140)
Supplement: Supplementary file 3 — Tables S1 to S3 [file sciadv.abm1140_tables_s1_to_s3.zip]

Archive with 3 entries (3 files):
- sciadv.abm1140_table_s1.xls
- sciadv.abm1140_table_s2.xlsx
- sciadv.abm1140_table_s3.xlsx
