# Supplementary material for: LAMP2A regulates the loading of proteins into exosomes
Source: Sci Adv. 2022 Mar 25;8(12):eabm1140. doi: 10.1126/sciadv.abm1140 (PMC8956266; doi:10.1126/sciadv.abm1140)
Supplement: Supplementary file 3 — Tables S1 to S3 [file sciadv.abm1140_tables_s1_to_s3.zip › sciadv.abm1140_table_s1.xls]

## Sheet: Table 1
Head	KO1_EXO_1	KO1_EXO_2	KO2_EXO_1	KO2_EXO_2	KO3_EXO_1	KO3_EXO_2	WT1_EXO_1	WT1_EXO_2	WT2_EXO_1	WT2_EXO_2	WT3_EXO_1	WT3_EXO_2	mean_KO_EXO	mean_WT_EXO	CV_KO_EXO	CV_WT_EXO	median_KO_EXO	median_WT_EXO	Tryp6	GN	pro	logFC	AveExpr	t	P.Value	adj.P.Val	B	# rep KO_EXO	# rep WT_EXO
>tr|G5E9X3|G5E9X3_HUMAN Fibronectin type III domain containing 3A, isoform CRA_f OS=Homo sapiens GN=FNDC3A PE=1 SV=1	14.5532	15.8587	15.3679	14.0347	16.2486	16.0646	0	3.69331	0	0	0	0	15.3546	0.615551	0.0578264	2.44949	15.6133	0	30	FNDC3A	>tr|G5E9X3|G5E9X3_HUMAN Fibronectin type III domain containing 3A, isoform CRA_f OS=Homo sapiens GN=FNDC3A PE=1 SV=1	14.7391	7.98509	-21.6406	8.93384e-11	2.58813e-07	13.8801	6	1
>sp|Q9NWB7|IFT57_HUMAN Intraflagellar transport protein 57 homolog OS=Homo sapiens GN=IFT57 PE=1 SV=1	23.1264	23.2314	23.5073	23.1045	23.1461	23.1461	20.3023	20.0139	19.945	19.5788	20.4446	19.9152	23.2103	20.0333	0.00653692	0.0153074	23.1461	19.9794	21	IFT57	>sp|Q9NWB7|IFT57_HUMAN Intraflagellar transport protein 57 homolog OS=Homo sapiens GN=IFT57 PE=1 SV=1	3.17702	21.6218	-15.3271	4.38409e-09	6.35035e-06	10.9639	6	6
>sp|Q9HBH0|RHOF_HUMAN Rho-related GTP-binding protein RhoF OS=Homo sapiens GN=RHOF PE=1 SV=1	22.3505	22.4079	23.014	22.1772	22.4695	22.3244	19.6265	18.6945	19.4056	19.1695	18.973	19.5957	22.4572	19.2441	0.0129066	0.0191212	22.3792	19.2875	11	RHOF	>sp|Q9HBH0|RHOF_HUMAN Rho-related GTP-binding protein RhoF OS=Homo sapiens GN=RHOF PE=1 SV=1	3.21313	20.8507	-13.3885	1.96072e-08	1.8934e-05	9.69818	6	6
>sp|Q9BXJ4|C1QT3_HUMAN Complement C1q tumor necrosis factor-related protein 3 OS=Homo sapiens GN=C1QTNF3 PE=1 SV=1	17.8928	17.8286	17.998	17.9348	17.0169	19.1249	23.4279	23.7253	23.8394	22.4495	21.8519	21.8181	17.966	22.852	0.0375049	0.0405834	17.9138	22.9387	9	C1QTNF3	>sp|Q9BXJ4|C1QT3_HUMAN Complement C1q tumor necrosis factor-related protein 3 OS=Homo sapiens GN=C1QTNF3 PE=1 SV=1	-4.88601	20.409	10.5603	2.56168e-07	0.000157076	7.3837	6	6
>tr|H0Y8E4|H0Y8E4_HUMAN Kinase D-interacting substrate of 220 kDa (Fragment) OS=Homo sapiens GN=KIDINS220 PE=1 SV=1	22.2187	21.7726	22.3362	21.8692	21.9622	22.2085	17.599	16.9898	16.9982	19.5393	18.0576	17.954	22.0613	17.8563	0.0101771	0.052749	22.0854	17.7765	51	KIDINS220	>tr|H0Y8E4|H0Y8E4_HUMAN Kinase D-interacting substrate of 220 kDa (Fragment) OS=Homo sapiens GN=KIDINS220 PE=1 SV=1	4.20495	19.9588	-10.5042	2.71101e-07	0.000157076	7.33097	6	6
>tr|E9PGA6|E9PGA6_HUMAN Protein C1QTNF3-AMACR OS=Homo sapiens GN=C1QTNF3-AMACR PE=4 SV=1	17.1947	17.2058	17.3273	17.2751	16.4028	18.6099	22.976	23.2769	23.317	21.8002	21.255	21.2523	17.336	22.3129	0.0410671	0.0442939	17.2405	22.3881	14	C1QTNF3-AMACR	>tr|E9PGA6|E9PGA6_HUMAN Protein C1QTNF3-AMACR OS=Homo sapiens GN=C1QTNF3-AMACR PE=4 SV=1	-4.97693	19.8244	10.1953	3.7197e-07	0.000179599	7.03537	6	6
>sp|P48723|HSP13_HUMAN Heat shock 70 kDa protein 13 OS=Homo sapiens GN=HSPA13 PE=1 SV=1	16.5932	16.9103	16.5192	16.6766	18.0548	17.7554	20.9503	21.2094	21.1439	19.9103	20.1889	20.524	17.0849	20.6545	0.0383749	0.0258251	16.7935	20.7372	21	HSPA13	>sp|P48723|HSP13_HUMAN Heat shock 70 kDa protein 13 OS=Homo sapiens GN=HSPA13 PE=1 SV=1	-3.56958	18.8697	9.96394	4.73861e-07	0.000181903	6.80783	6	6
>tr|B4DZ85|B4DZ85_HUMAN Nuclear receptor coactivator 4 OS=Homo sapiens GN=NCOA4 PE=1 SV=1	17.6313	17.8038	18.3539	17.8568	17.8633	17.8745	14.4404	15.1935	13.3169	14.3251	14.5427	15.4447	17.8973	14.5439	0.0134867	0.0514295	17.8601	14.4915	23	NCOA4	>tr|B4DZ85|B4DZ85_HUMAN Nuclear receptor coactivator 4 OS=Homo sapiens GN=NCOA4 PE=1 SV=1	3.35339	16.2206	-9.90884	5.0232e-07	0.000181903	6.75285	6	6
>tr|A8MTC6|A8MTC6_HUMAN RAB37, member RAS oncogene family, isoform CRA_a OS=Homo sapiens GN=RAB37 PE=1 SV=1	12.3529	12.5254	12.1559	14.1072	7.44875	16.059	0	3.69331	0	0	0	0	12.4415	0.615551	0.229839	2.44949	12.4392	0	14	RAB37	>tr|A8MTC6|A8MTC6_HUMAN RAB37, member RAS oncogene family, isoform CRA_a OS=Homo sapiens GN=RAB37 PE=1 SV=1	11.826	6.52854	-9.59221	7.05934e-07	0.000227232	6.43084	6	1
>sp|Q92783|STAM1_HUMAN Signal transducing adapter molecule 1 OS=Homo sapiens GN=STAM PE=1 SV=3	20.0338	19.8955	19.562	19.3645	20.4036	19.9996	21.5784	21.9716	22.079	22.0015	22.123	22.5657	19.8765	22.0532	0.0185424	0.0143819	19.9476	22.0403	21	STAM	>sp|Q92783|STAM1_HUMAN Signal transducing adapter molecule 1 OS=Homo sapiens GN=STAM PE=1 SV=3	-2.17669	20.9649	8.88423	1.56186e-06	0.000452471	5.67176	6	6
>sp|O14964|HGS_HUMAN Hepatocyte growth factor-regulated tyrosine kinase substrate OS=Homo sapiens GN=HGS PE=1 SV=1	21.6823	21.7575	22.1772	21.9306	21.6954	21.7524	23.3714	23.4428	23.6356	23.6516	23.6641	23.1045	21.8326	23.4783	0.00873463	0.00936467	21.755	23.5392	23	HGS	>sp|O14964|HGS_HUMAN Hepatocyte growth factor-regulated tyrosine kinase substrate OS=Homo sapiens GN=HGS PE=1 SV=1	-1.64577	22.6555	8.40497	2.74948e-06	0.000724113	5.12528	6	6
>sp|Q9H1K0|RBNS5_HUMAN Rabenosyn-5 OS=Homo sapiens GN=RBSN PE=1 SV=2	0	0	0	0	7.44875	6.64642	13.7385	16.3041	15.5334	12.7594	14.9233	14.1186	2.34919	14.5629	1.55295	0.0881147	0	14.521	30	RBSN	>sp|Q9H1K0|RBNS5_HUMAN Rabenosyn-5 OS=Homo sapiens GN=RBSN PE=1 SV=2	-12.2137	8.45605	8.30275	3.1116e-06	0.000751192	5.00513	2	6
>sp|Q2VIR3|IF2GL_HUMAN Putative eukaryotic translation initiation factor 2 subunit 3-like protein OS=Homo sapiens GN=EIF2S3L PE=5 SV=2	19.9064	20.4358	20.5991	20.4192	21.1322	21.2649	16.8756	18.3485	18.1364	18.0015	17.8957	16.4816	20.6263	17.6232	0.024356	0.0429845	20.5174	17.9486	20	EIF2S3L	>sp|Q2VIR3|IF2GL_HUMAN Putative eukaryotic translation initiation factor 2 subunit 3-like protein OS=Homo sapiens GN=EIF2S3L PE=5 SV=2	3.00305	19.1247	-7.90467	5.09259e-06	0.00105536	4.52476	6	6
>sp|P41091|IF2G_HUMAN Eukaryotic translation initiation factor 2 subunit 3 OS=Homo sapiens GN=EIF2S3 PE=1 SV=3	19.8222	20.383	20.5406	20.3667	21.0724	21.2011	17.2676	18.4552	18.2206	17.9085	17.8175	16.5276	20.5643	17.6995	0.0246707	0.0396309	20.4618	17.863	21	EIF2S3	>sp|P41091|IF2G_HUMAN Eukaryotic translation initiation factor 2 subunit 3 OS=Homo sapiens GN=EIF2S3 PE=1 SV=3	2.86484	19.1319	-7.84511	5.49046e-06	0.00105536	4.45115	6	6
>sp|A1L0T0|ILVBL_HUMAN Acetolactate synthase-like protein OS=Homo sapiens GN=ILVBL PE=1 SV=2	18.5074	19.2491	19.1598	17.8538	20.0092	20.9601	23.5556	23.8394	23.2058	23.0446	22.3588	22.7064	19.2899	23.1184	0.0567889	0.0234613	19.2045	23.1252	25	ILVBL	>sp|A1L0T0|ILVBL_HUMAN Acetolactate synthase-like protein OS=Homo sapiens GN=ILVBL PE=1 SV=2	-3.82855	21.2042	7.81812	5.68165e-06	0.00105536	4.41763	6	6
>sp|Q8NE01|CNNM3_HUMAN Metal transporter CNNM3 OS=Homo sapiens GN=CNNM3 PE=1 SV=1	20.5515	20.5108	20.4177	20.201	20.5276	20.6866	17.2536	17.1984	17.1859	17.5521	18.9279	18.6753	20.4825	17.7989	0.00795497	0.0445049	20.5192	17.4029	36	CNNM3	>sp|Q8NE01|CNNM3_HUMAN Metal transporter CNNM3 OS=Homo sapiens GN=CNNM3 PE=1 SV=1	2.68368	19.1407	-7.75626	6.14726e-06	0.00105536	4.34045	6	6
>tr|E9PPB3|E9PPB3_HUMAN Sortilin-related receptor OS=Homo sapiens GN=SORL1 PE=1 SV=1	15.9402	15.3854	15.6183	16.1517	14.3869	14.8411	18.0766	18.3592	18.0601	17.7646	17.8323	17.3851	15.3873	17.913	0.043523	0.0185939	15.5019	17.9462	63	SORL1	>tr|E9PPB3|E9PPB3_HUMAN Sortilin-related receptor OS=Homo sapiens GN=SORL1 PE=1 SV=1	-2.52571	16.6501	7.75045	6.19299e-06	0.00105536	4.33318	6	6
>sp|P08514|ITA2B_HUMAN Integrin alpha-IIb OS=Homo sapiens GN=ITGA2B PE=1 SV=3	19.1316	19.0991	18.973	19.0931	20.2061	20.3347	16.3491	16.7893	16.292	16.4652	16.4306	17.9058	19.473	16.7053	0.0319109	0.0366973	19.1154	16.4479	43	ITGA2B	>sp|P08514|ITA2B_HUMAN Integrin alpha-IIb OS=Homo sapiens GN=ITGA2B PE=1 SV=3	2.76762	18.0891	-7.52848	8.24695e-06	0.00129837	4.05192	6	6
>sp|P62913|RL11_HUMAN 60S ribosomal protein L11 OS=Homo sapiens GN=RPL11 PE=1 SV=2	22.6657	21.1903	21.5652	21.4576	20.0605	21.1964	26.6344	26.6344	25.5994	26.2937	24.3436	24.0173	21.3559	25.5871	0.0391804	0.0452524	21.327	25.9465	8	RPL11	>sp|P62913|RL11_HUMAN 60S ribosomal protein L11 OS=Homo sapiens GN=RPL11 PE=1 SV=2	-4.23117	23.4715	7.50394	8.51534e-06	0.00129837	4.02041	6	6
>sp|Q86VR2|F134C_HUMAN Protein FAM134C OS=Homo sapiens GN=FAM134C PE=1 SV=1	15.2259	15.3217	15.9213	14.5427	16.3681	16.9295	18.7932	18.7595	18.6252	18.0797	18.1783	18.0937	15.7182	18.4216	0.0548194	0.018445	15.6215	18.4018	18	FAM134C	>sp|Q86VR2|F134C_HUMAN Protein FAM134C OS=Homo sapiens GN=FAM134C PE=1 SV=1	-2.70341	17.0699	7.00684	1.65488e-05	0.00239709	3.3645	6	6
>sp|O14713|ITBP1_HUMAN Integrin beta-1-binding protein 1 OS=Homo sapiens GN=ITGB1BP1 PE=1 SV=1	19.8508	20.3945	21.0802	20.3968	20.0194	20.3231	18.2652	18.946	18.8113	17.8107	17.6962	18.0713	20.3441	18.2668	0.0208123	0.0282304	20.3588	18.1683	11	ITGB1BP1	>sp|O14713|ITBP1_HUMAN Integrin beta-1-binding protein 1 OS=Homo sapiens GN=ITGB1BP1 PE=1 SV=1	2.07736	19.3055	-6.92959	1.83997e-05	0.00253828	3.25946	6	6
>sp|Q14318|FKBP8_HUMAN Peptidyl-prolyl cis-trans isomerase FKBP8 OS=Homo sapiens GN=FKBP8 PE=1 SV=2	19.329	19.4082	19.1264	17.8232	18.9498	17.8668	24.9389	25.2059	24.1199	24.3137	23.2314	20.4605	18.7506	23.7117	0.038377	0.0732126	19.0381	24.2168	19	FKBP8	>sp|Q14318|FKBP8_HUMAN Peptidyl-prolyl cis-trans isomerase FKBP8 OS=Homo sapiens GN=FKBP8 PE=1 SV=2	-4.96114	21.2311	6.80816	2.17698e-05	0.00286669	3.09263	6	6
>sp|O94874|UFL1_HUMAN E3 UFM1-protein ligase 1 OS=Homo sapiens GN=UFL1 PE=1 SV=2	19.199	19.2058	19.2389	19.1337	18.6197	19.2822	20.6122	20.3945	20.2588	20.4529	20.4648	20.2531	19.1132	20.406	0.0129056	0.00669643	19.2024	20.4237	44	UFL1	>sp|O94874|UFL1_HUMAN E3 UFM1-protein ligase 1 OS=Homo sapiens GN=UFL1 PE=1 SV=2	-1.2928	19.7596	6.66714	2.65293e-05	0.00334154	2.89622	6	6
>sp|P30153|2AAA_HUMAN Serine/threonine-protein phosphatase 2A 65 kDa regulatory subunit A alpha isoform OS=Homo sapiens GN=PPP2R1A PE=1 SV=4	21.8978	21.9333	21.3917	22.6076	22.6734	22.8689	18.2206	19.4639	18.9683	20.8245	20.0819	19.0931	22.2288	19.442	0.0258316	0.0469118	22.2704	19.2785	30	PPP2R1A	>sp|P30153|2AAA_HUMAN Serine/threonine-protein phosphatase 2A 65 kDa regulatory subunit A alpha isoform OS=Homo sapiens GN=PPP2R1A PE=1 SV=4	2.78673	20.8354	-6.35545	4.14533e-05	0.00500376	2.45182	6	6
>sp|P61224|RAP1B_HUMAN Ras-related protein Rap-1b OS=Homo sapiens GN=RAP1B PE=1 SV=1	21.7248	21.9577	21.7432	21.78	21.4303	21.2987	24.18	24.1431	24.18	24.9389	23.0728	22.8147	21.6558	23.8882	0.0112606	0.0332608	21.734	24.1615	9	RAP1B	>sp|P61224|RAP1B_HUMAN Ras-related protein Rap-1b OS=Homo sapiens GN=RAP1B PE=1 SV=1	-2.23247	22.772	6.31518	4.39563e-05	0.00509365	2.39335	6	6
>sp|P27658|CO8A1_HUMAN Collagen alpha-1(VIII) chain OS=Homo sapiens GN=COL8A1 PE=1 SV=2	18.3323	18.3888	17.4389	18.6225	17.9947	17.6839	20.8488	21.0556	21.1964	21.1464	19.6062	19.3315	18.0769	20.5308	0.0250879	0.040704	18.1635	20.9522	26	COL8A1	>sp|P27658|CO8A1_HUMAN Collagen alpha-1(VIII) chain OS=Homo sapiens GN=COL8A1 PE=1 SV=2	-2.45397	19.3038	6.22397	5.02377e-05	0.00559764	2.26005	6	6
>sp|Q8TCT8|SPP2A_HUMAN Signal peptide peptidase-like 2A OS=Homo sapiens GN=SPPL2A PE=1 SV=2	22.494	22.494	23.0369	22.5954	22.7867	22.8494	18.2461	18.6065	18.7301	16.8199	21.7524	18.49	22.7094	18.7742	0.00961947	0.0861454	22.6911	18.5482	18	SPPL2A	>sp|Q8TCT8|SPP2A_HUMAN Signal peptide peptidase-like 2A OS=Homo sapiens GN=SPPL2A PE=1 SV=2	3.93523	20.7418	-6.16893	5.44845e-05	0.00584599	2.17901	6	6
>sp|O14494|LPP1_HUMAN Lipid phosphate phosphohydrolase 1 OS=Homo sapiens GN=PPAP2A PE=1 SV=1	17.7554	17.4165	17.2294	17.6046	17.0065	17.3648	22.5139	22.2289	21.2094	21.9062	21.0067	18.235	17.3962	21.1834	0.015285	0.0734682	17.3907	21.5578	11	PPAP2A	>sp|O14494|LPP1_HUMAN Lipid phosphate phosphohydrolase 1 OS=Homo sapiens GN=PPAP2A PE=1 SV=1	-3.78716	19.2898	6.12314	5.8308e-05	0.00595473	2.11125	6	6
>sp|Q13496|MTM1_HUMAN Myotubularin OS=Homo sapiens GN=MTM1 PE=1 SV=2	19.1897	19.1316	19.2491	19.0726	19.8907	20.0711	16.5453	16.4497	16.2769	15.405	18.2941	17.4262	19.4341	16.7329	0.0221967	0.0597907	19.2194	16.4975	32	MTM1	>sp|Q13496|MTM1_HUMAN Myotubularin OS=Homo sapiens GN=MTM1 PE=1 SV=2	2.70123	18.0835	-6.10299	6.00807e-05	0.00595473	2.08133	6	6
>tr|E7EQR8|E7EQR8_HUMAN Protein YIPF3 OS=Homo sapiens GN=YIPF3 PE=1 SV=1	20.9879	21.3503	21.6192	21.2588	21.0802	20.689	22.9133	22.9215	22.6183	23.0297	22.2568	22.1811	21.1642	22.6534	0.0151577	0.0160696	21.1695	22.7658	14	YIPF3	>tr|E7EQR8|E7EQR8_HUMAN Protein YIPF3 OS=Homo sapiens GN=YIPF3 PE=1 SV=1	-1.48922	21.9088	6.08551	6.16644e-05	0.00595473	2.05532	6	6
>tr|E9PKP7|E9PKP7_HUMAN Nucleolar transcription factor 1 OS=Homo sapiens GN=UBTF PE=1 SV=1	12.5432	12.4233	12.5808	12.2429	14.08	14.4154	0	3.69331	0	11.2503	0	0	13.0476	2.4906	0.0722749	1.82226	12.562	0	33	UBTF	>tr|E9PKP7|E9PKP7_HUMAN Nucleolar transcription factor 1 OS=Homo sapiens GN=UBTF PE=1 SV=1	10.557	7.7691	-5.99834	7.0252e-05	0.00656516	1.92496	6	2
>sp|Q13438|OS9_HUMAN Protein OS-9 OS=Homo sapiens GN=OS9 PE=1 SV=1	18.2728	18.0875	17.6091	16.7558	17.5495	17.8538	16.0935	15.8259	15.3501	16.1184	16.3262	14.9495	17.6881	15.7773	0.0301662	0.0333928	17.7315	15.9597	29	OS9	>sp|Q13438|OS9_HUMAN Protein OS-9 OS=Homo sapiens GN=OS9 PE=1 SV=1	1.91081	16.7327	-5.85236	8.76007e-05	0.0079306	1.70411	6	6
>tr|C9J840|C9J840_HUMAN Mitogen-activated protein kinase kinase kinase kinase 4 OS=Homo sapiens GN=MAP4K4 PE=1 SV=3	16.8428	17.1168	16.4727	16.5276	17.8385	18.4158	20.4016	20.4855	20.8597	20.3248	19.5158	18.3278	17.2024	19.9858	0.0450403	0.0462449	16.9798	20.3632	39	MAP4K4	>tr|C9J840|C9J840_HUMAN Mitogen-activated protein kinase kinase kinase kinase 4 OS=Homo sapiens GN=MAP4K4 PE=1 SV=3	-2.78348	18.5941	5.75242	0.000102065	0.00869951	1.55107	6	6
>sp|P62834|RAP1A_HUMAN Ras-related protein Rap-1A OS=Homo sapiens GN=RAP1A PE=1 SV=1	21.926	21.6382	21.8354	21.7208	20.2924	21.2763	24.1431	24.1035	24.0173	24.242	22.7667	22.7667	21.4482	23.6732	0.028391	0.0298174	21.6795	24.0604	9	RAP1A	>sp|P62834|RAP1A_HUMAN Ras-related protein Rap-1A OS=Homo sapiens GN=RAP1A PE=1 SV=1	-2.22504	22.5607	5.73637	0.000104613	0.00869951	1.52636	6	6
>sp|Q6NUQ4|TM214_HUMAN Transmembrane protein 214 OS=Homo sapiens GN=TMEM214 PE=1 SV=2	14.8244	14.0989	16.0762	15.4211	16.3412	16.123	18.9661	19.0056	18.7019	18.5969	17.391	17.0436	15.4808	18.2842	0.0566927	0.0463725	15.7486	18.6494	36	TMEM214	>sp|Q6NUQ4|TM214_HUMAN Transmembrane protein 214 OS=Homo sapiens GN=TMEM214 PE=1 SV=2	-2.80342	16.8825	5.73334	0.000105103	0.00869951	1.52168	6	6
>sp|P36941|TNR3_HUMAN Tumor necrosis factor receptor superfamily member 3 OS=Homo sapiens GN=LTBR PE=1 SV=1	20.1839	19.8631	19.2984	19.0439	19.6765	19.7846	16.7706	17.2803	17.7591	16.7192	18.4993	15.4507	19.6417	17.0799	0.0208657	0.0608245	19.7306	17.0254	14	LTBR	>sp|P36941|TNR3_HUMAN Tumor necrosis factor receptor superfamily member 3 OS=Homo sapiens GN=LTBR PE=1 SV=1	2.56188	18.3608	-5.66507	0.000116782	0.00934437	1.41609	6	6
>sp|P00387|NB5R3_HUMAN NADH-cytochrome b5 reductase 3 OS=Homo sapiens GN=CYB5R3 PE=1 SV=3	22.4458	22.2048	22.3244	22.1125	22.07	22.0833	19.4219	19.6291	20.0512	20.5127	20.6503	21.5271	22.2068	20.2987	0.0067935	0.0378831	22.1587	20.2819	13	CYB5R3	>sp|P00387|NB5R3_HUMAN NADH-cytochrome b5 reductase 3 OS=Homo sapiens GN=CYB5R3 PE=1 SV=3	1.90809	21.2528	-5.65106	0.000119345	0.00934437	1.39433	6	6
>sp|O00391|QSOX1_HUMAN Sulfhydryl oxidase 1 OS=Homo sapiens GN=QSOX1 PE=1 SV=3	16.1097	16.8576	16.8697	16.6528	16.9658	16.7154	19.8467	19.8804	19.5393	17.8709	18.2652	18.2109	16.6952	18.9356	0.0184624	0.0483747	16.7865	18.9023	40	QSOX1	>sp|O00391|QSOX1_HUMAN Sulfhydryl oxidase 1 OS=Homo sapiens GN=QSOX1 PE=1 SV=3	-2.24041	17.8154	5.60547	0.000128102	0.00976613	1.32334	6	6
>tr|E7EQR9|E7EQR9_HUMAN Dystrophin OS=Homo sapiens GN=DMD PE=1 SV=2	21.0556	20.8829	20.0754	21.1236	20.3139	20.6344	19.8581	18.8541	19.5158	18.8753	18.4502	18.8113	20.6809	19.0608	0.0202929	0.0273104	20.7586	18.8647	46	DMD	>tr|E7EQR9|E7EQR9_HUMAN Dystrophin OS=Homo sapiens GN=DMD PE=1 SV=2	1.62013	19.8709	-5.3962	0.000177984	0.013221	0.99347	6	6
>sp|Q9H7X7|IFT22_HUMAN Intraflagellar transport protein 22 homolog OS=Homo sapiens GN=IFT22 PE=2 SV=1	17.5495	17.7525	17.4779	16.6716	17.77	17.1014	18.7565	19.1878	18.9048	18.7301	18.3456	18.5458	17.3871	18.7451	0.0245119	0.0154829	17.5137	18.7433	11	IFT22	>sp|Q9H7X7|IFT22_HUMAN Intraflagellar transport protein 22 homolog OS=Homo sapiens GN=IFT22 PE=2 SV=1	-1.35796	18.0661	5.35793	0.000189145	0.0136019	0.932439	6	6
>sp|Q8NFX7|STXB6_HUMAN Syntaxin-binding protein 6 OS=Homo sapiens GN=STXBP6 PE=1 SV=2	20.3046	18.1539	17.6586	18.9661	18.2941	17.8107	23.8191	23.7549	22.68	20.8888	20.9029	20.8739	18.5313	22.1533	0.0529457	0.0651549	18.224	21.7914	12	STXBP6	>sp|Q8NFX7|STXB6_HUMAN Syntaxin-binding protein 6 OS=Homo sapiens GN=STXBP6 PE=1 SV=2	-3.62192	20.3423	5.33082	0.000197494	0.0136019	0.889085	6	6
>sp|P22492|H1T_HUMAN Histone H1t OS=Homo sapiens GN=HIST1H1T PE=2 SV=4	18.6595	18.7049	19.1208	19.0143	18.2908	18.0261	21.828	21.0252	21.7623	21.7907	19.32	20.3139	18.6361	21.0067	0.0224412	0.0484787	18.6822	21.3938	8	HIST1H1T	>sp|P22492|H1T_HUMAN Histone H1t OS=Homo sapiens GN=HIST1H1T PE=2 SV=4	-2.37063	19.8214	5.30792	0.000204852	0.0136019	0.852368	6	6
>sp|P30520|PURA2_HUMAN Adenylosuccinate synthetase isozyme 2 OS=Homo sapiens GN=ADSS PE=1 SV=3	17.7233	17.6873	17.8745	16.4306	18.0963	17.6688	19.1176	19.2136	18.8541	19.1228	18.946	19.1064	17.5801	19.0601	0.0333066	0.00697737	17.7053	19.112	20	ADSS	>sp|P30520|PURA2_HUMAN Adenylosuccinate synthetase isozyme 2 OS=Homo sapiens GN=ADSS PE=1 SV=3	-1.47993	18.3201	5.30694	0.000205173	0.0136019	0.850796	6	6
>sp|P04920|B3A2_HUMAN Anion exchange protein 2 OS=Homo sapiens GN=SLC4A2 PE=1 SV=4	17.7982	18.1984	18.4033	17.9762	18.6456	18.8296	20.4855	19.4857	19.8686	20.5424	19.4182	19.4507	18.3086	19.8752	0.0215334	0.0262259	18.3009	19.6771	50	SLC4A2	>sp|P04920|B3A2_HUMAN Anion exchange protein 2 OS=Homo sapiens GN=SLC4A2 PE=1 SV=4	-1.56662	19.0919	5.30264	0.000206587	0.0136019	0.843903	6	6
>sp|Q14439|GP176_HUMAN Probable G-protein coupled receptor 176 OS=Homo sapiens GN=GPR176 PE=2 SV=1	15.5476	15.1506	14.7175	14.5066	16.0762	16.4816	17.2899	17.6412	18.49	17.9446	16.8837	16.9549	15.4133	17.534	0.0500358	0.035266	15.3491	17.4655	18	GPR176	>sp|Q14439|GP176_HUMAN Probable G-protein coupled receptor 176 OS=Homo sapiens GN=GPR176 PE=2 SV=1	-2.12069	16.4737	5.20656	0.000241061	0.0155189	0.688975	6	6
>sp|Q9Y5J5|PHLA3_HUMAN Pleckstrin homology-like domain family A member 3 OS=Homo sapiens GN=PHLDA3 PE=1 SV=1	19.3603	17.6798	18.2678	16.8001	18.946	19.5528	21.0724	20.8376	20.3667	21.7662	20.8045	20.4244	18.4345	20.8786	0.0576028	0.0244316	18.6069	20.821	8	PHLDA3	>sp|Q9Y5J5|PHLA3_HUMAN Pleckstrin homology-like domain family A member 3 OS=Homo sapiens GN=PHLDA3 PE=1 SV=1	-2.44418	19.6565	5.15739	0.000261004	0.0161243	0.609165	6	6
>sp|Q16270|IBP7_HUMAN Insulin-like growth factor-binding protein 7 OS=Homo sapiens GN=IGFBP7 PE=1 SV=1	21.6343	21.3416	21.268	21.3503	20.2452	19.9919	24.7691	25.4433	24.528	24.4796	23.7073	21.5095	20.9719	24.0728	0.032303	0.0570793	21.3048	24.5038	16	IGFBP7	>sp|Q16270|IBP7_HUMAN Insulin-like growth factor-binding protein 7 OS=Homo sapiens GN=IGFBP7 PE=1 SV=1	-3.1009	22.5224	5.15599	0.000261596	0.0161243	0.60689	6	6
>sp|O43776|SYNC_HUMAN Asparagine--tRNA ligase, cytoplasmic OS=Homo sapiens GN=NARS PE=1 SV=1	18.5289	18.7726	18.3085	18.1663	17.4006	18.0015	24.7202	23.9537	24.1431	20.6977	20.4244	20.4016	18.1964	22.3901	0.0260947	0.0928932	18.2374	22.3257	22	NARS	>sp|O43776|SYNC_HUMAN Asparagine--tRNA ligase, cytoplasmic OS=Homo sapiens GN=NARS PE=1 SV=1	-4.1937	20.2933	5.09764	0.000287601	0.0173579	0.511726	6	6
>sp|Q9UKU9|ANGL2_HUMAN Angiopoietin-related protein 2 OS=Homo sapiens GN=ANGPTL2 PE=2 SV=1	18.8398	19.0949	18.9591	18.6595	18.52	18.2517	16.9181	17.0653	17.2265	17.4855	15.6068	17.6586	18.7208	16.9935	0.0164658	0.0430231	18.7497	17.1459	28	ANGPTL2	>sp|Q9UKU9|ANGL2_HUMAN Angiopoietin-related protein 2 OS=Homo sapiens GN=ANGPTL2 PE=2 SV=1	1.72738	17.8572	-5.06699	0.000302339	0.017875	0.461542	6	6
>sp|O15228|GNPAT_HUMAN Dihydroxyacetone phosphate acyltransferase OS=Homo sapiens GN=GNPAT PE=1 SV=1	19.8166	19.6433	19.1743	19.1972	19.5069	19.5569	17.6767	17.0026	18.1399	18.0088	18.6595	18.4921	19.4826	17.9966	0.0129849	0.0333023	19.5319	18.0743	36	GNPAT	>sp|O15228|GNPAT_HUMAN Dihydroxyacetone phosphate acyltransferase OS=Homo sapiens GN=GNPAT PE=1 SV=1	1.48596	18.7396	-5.0459	0.000312941	0.0178979	0.426929	6	6
>sp|P28482|MK01_HUMAN Mitogen-activated protein kinase 1 OS=Homo sapiens GN=MAPK1 PE=1 SV=3	19.0286	19.1264	19.1383	19.0238	18.8375	19.3153	19.8398	20.036	20.1437	20.524	21.2094	20.3274	19.0783	20.3467	0.00830467	0.0237828	19.0775	20.2355	21	MAPK1	>sp|P28482|MK01_HUMAN Mitogen-activated protein kinase 1 OS=Homo sapiens GN=MAPK1 PE=1 SV=3	-1.26839	19.7125	5.04173	0.000315083	0.0178979	0.42008	6	6
>tr|Q96QC4|Q96QC4_HUMAN MHC class I polypeptide-related sequence A OS=Homo sapiens GN=MICA PE=1 SV=1	23.5073	22.7206	23.2597	22.693	23.1113	23.3714	17.6313	17.7233	18.0345	18.7797	18.7226	23.2184	23.1105	19.0183	0.0146621	0.111177	23.1855	18.3785	14	MICA	>tr|Q96QC4|Q96QC4_HUMAN MHC class I polypeptide-related sequence A OS=Homo sapiens GN=MICA PE=1 SV=1	4.09223	21.0644	-4.95646	0.000362435	0.0196089	0.279475	6	6
>sp|Q9H2V7|SPNS1_HUMAN Protein spinster homolog 1 OS=Homo sapiens GN=SPNS1 PE=1 SV=1	18.5594	19.6803	19.502	21.7173	21.205	20.5613	16.6237	17.5079	15.509	18.5506	17.8887	16.3766	20.2042	17.0761	0.0581074	0.0650578	20.1208	17.0658	20	SPNS1	>sp|Q9H2V7|SPNS1_HUMAN Protein spinster homolog 1 OS=Homo sapiens GN=SPNS1 PE=1 SV=1	3.12814	18.6401	-4.94819	0.000367415	0.0196089	0.26577	6	6
>sp|Q7Z4H8|KDEL2_HUMAN KDEL motif-containing protein 2 OS=Homo sapiens GN=KDELC2 PE=1 SV=2	19.6062	19.5323	19.1767	19.6784	18.9251	19.4605	21.926	22.0295	22.3477	19.7929	22.07	20.7766	19.3966	21.4905	0.0148804	0.0462622	19.4964	21.9778	26	KDELC2	>sp|Q7Z4H8|KDEL2_HUMAN KDEL motif-containing protein 2 OS=Homo sapiens GN=KDELC2 PE=1 SV=2	-2.09391	20.4435	4.94332	0.000370374	0.0196089	0.257714	6	6
>tr|E5RJ29|E5RJ29_HUMAN PH and SEC7 domain-containing protein 3 OS=Homo sapiens GN=PSD3 PE=1 SV=1	17.5622	20.4311	21.2875	21.3565	20.8575	21.1527	17.5694	18.0088	17.0824	17.7672	17.6558	17.1697	20.4412	17.5422	0.0709683	0.0202689	21.0051	17.6126	46	PSD3	>tr|E5RJ29|E5RJ29_HUMAN PH and SEC7 domain-containing protein 3 OS=Homo sapiens GN=PSD3 PE=1 SV=1	2.89903	18.9917	-4.93485	0.00037559	0.0196089	0.243669	6	6
>sp|O14939|PLD2_HUMAN Phospholipase D2 OS=Homo sapiens GN=PLD2 PE=1 SV=2	18.1508	18.1751	18.5038	17.8107	16.7622	17.6737	15.842	16.7192	16.2293	15.8776	16.784	15.4655	17.8461	16.1529	0.0339888	0.0324023	17.9808	16.0534	47	PLD2	>sp|O14939|PLD2_HUMAN Phospholipase D2 OS=Homo sapiens GN=PLD2 PE=1 SV=2	1.69312	16.9995	-4.9293	0.000379047	0.0196089	0.23447	6	6
>sp|O43292|GPAA1_HUMAN Glycosylphosphatidylinositol anchor attachment 1 protein OS=Homo sapiens GN=GPAA1 PE=1 SV=3	17.2861	15.3732	15.612	16.0042	15.405	17.6639	18.5536	18.7323	18.4949	17.5018	19.2869	18.4811	16.2241	18.5084	0.0617528	0.0312481	15.8081	18.5243	22	GPAA1	>sp|O43292|GPAA1_HUMAN Glycosylphosphatidylinositol anchor attachment 1 protein OS=Homo sapiens GN=GPAA1 PE=1 SV=3	-2.28435	17.3662	4.89795	0.00039922	0.0202902	0.182396	6	6
>sp|Q9BXF6|RFIP5_HUMAN Rab11 family-interacting protein 5 OS=Homo sapiens GN=RAB11FIP5 PE=1 SV=1	19.8975	20.1991	20.7217	19.6019	20.5909	21.6072	18.8067	18.9336	18.7565	18.8196	19.0255	19.0255	20.4364	18.8945	0.0347324	0.00618225	20.395	18.8766	31	RAB11FIP5	>sp|Q9BXF6|RFIP5_HUMAN Rab11 family-interacting protein 5 OS=Homo sapiens GN=RAB11FIP5 PE=1 SV=1	1.54183	19.6655	-4.87088	0.000417548	0.0208558	0.13732	6	6
>sp|Q8N7R7|CCYL1_HUMAN Cyclin-Y-like protein 1 OS=Homo sapiens GN=CCNYL1 PE=1 SV=2	18.5366	18.5771	18.8565	17.6616	18.0576	17.8385	19.6593	19.5684	19.2938	19.8329	19.5703	19.1431	18.2547	19.5113	0.0258035	0.0128639	18.2971	19.5693	17	CCNYL1	>sp|Q8N7R7|CCYL1_HUMAN Cyclin-Y-like protein 1 OS=Homo sapiens GN=CCNYL1 PE=1 SV=2	-1.25664	18.883	4.85659	0.000427571	0.0209141	0.113499	6	6
>sp|P61221|ABCE1_HUMAN ATP-binding cassette sub-family E member 1 OS=Homo sapiens GN=ABCE1 PE=1 SV=1	17.1596	17.2803	16.9258	17.5079	17.1947	16.3412	19.5375	18.2842	18.9971	17.8505	19.502	18.3117	17.0682	18.7472	0.0236029	0.0374524	17.1771	18.6544	26	ABCE1	>sp|P61221|ABCE1_HUMAN ATP-binding cassette sub-family E member 1 OS=Homo sapiens GN=ABCE1 PE=1 SV=1	-1.67895	17.9077	4.84879	0.000433154	0.0209141	0.100473	6	6
>sp|O75828|CBR3_HUMAN Carbonyl reductase [NADPH] 3 OS=Homo sapiens GN=CBR3 PE=1 SV=3	19.9697	20.1214	20.3307	19.8268	20.4244	20.8597	13.9485	16.0816	14.6952	16.0237	16.8911	19.9919	20.2555	16.272	0.0182419	0.129506	20.2261	16.0526	15	CBR3	>sp|O75828|CBR3_HUMAN Carbonyl reductase [NADPH] 3 OS=Homo sapiens GN=CBR3 PE=1 SV=3	3.98346	18.2637	-4.82889	0.000447742	0.0212641	0.0672087	6	6
>sp|O15144|ARPC2_HUMAN Actin-related protein 2/3 complex subunit 2 OS=Homo sapiens GN=ARPC2 PE=1 SV=1	20.9573	21.1208	21.4082	21.5522	20.6566	20.9573	19.6103	20.0819	20.1627	19.9293	20.077	20.3402	21.1087	20.0335	0.0155221	0.0123262	21.0391	20.0794	16	ARPC2	>sp|O15144|ARPC2_HUMAN Actin-related protein 2/3 complex subunit 2 OS=Homo sapiens GN=ARPC2 PE=1 SV=1	1.0752	20.5711	-4.79433	0.000474304	0.0221622	0.00933945	6	6
>sp|P17936|IBP3_HUMAN Insulin-like growth factor-binding protein 3 OS=Homo sapiens GN=IGFBP3 PE=1 SV=2	14.9953	14.8637	15.1566	15.3217	16.6716	16.6825	0	3.69331	0	0	0	16.8104	15.6152	3.41729	0.0535844	1.96809	15.2392	0	16	IGFBP3	>sp|P17936|IBP3_HUMAN Insulin-like growth factor-binding protein 3 OS=Homo sapiens GN=IGFBP3 PE=1 SV=2	12.1979	9.51626	-4.75103	0.000509942	0.0234423	-0.0634048	6	2
>sp|Q9P000|COMD9_HUMAN COMM domain-containing protein 9 OS=Homo sapiens GN=COMMD9 PE=1 SV=2	17.4356	17.1231	16.5839	16.613	17.8505	16.254	19.113	19.1064	18.7544	18.0441	18.052	18.3364	16.9767	18.5677	0.0353857	0.0265611	16.8681	18.5454	11	COMMD9	>sp|Q9P000|COMD9_HUMAN COMM domain-containing protein 9 OS=Homo sapiens GN=COMMD9 PE=1 SV=2	-1.59103	17.7722	4.74182	0.000517884	0.0234423	-0.0789213	6	6
>tr|E9PNK6|E9PNK6_HUMAN Tumor protein D53 OS=Homo sapiens GN=TPD52L1 PE=1 SV=1	20.7193	19.0826	19.067	20.4244	19.087	19.8538	22.1919	22.2568	22.0957	20.4712	21.6472	21.3382	19.7057	21.6669	0.0375999	0.0316124	19.4704	21.8715	9	TPD52L1	>tr|E9PNK6|E9PNK6_HUMAN Tumor protein D53 OS=Homo sapiens GN=TPD52L1 PE=1 SV=1	-1.96118	20.6863	4.73214	0.000526363	0.0234596	-0.0952269	6	6
>sp|Q9NQE9|HINT3_HUMAN Histidine triad nucleotide-binding protein 3 OS=Homo sapiens GN=HINT3 PE=1 SV=1	21.1275	21.0031	21.7934	21.5992	21.8769	21.5173	17.3815	14.9426	17.0725	18.9374	16.0012	20.9727	21.4862	17.5513	0.0164262	0.122447	21.5582	17.227	9	HINT3	>sp|Q9NQE9|HINT3_HUMAN Histidine triad nucleotide-binding protein 3 OS=Homo sapiens GN=HINT3 PE=1 SV=1	3.93495	19.5188	-4.68908	0.000565894	0.024311	-0.167928	6	6
>sp|Q8TDW5|SYTL5_HUMAN Synaptotagmin-like protein 5 OS=Homo sapiens GN=SYTL5 PE=1 SV=1	18.8648	19.633	19.1956	18.6252	20.3551	20.4665	15.9963	16.6607	17.2934	16.3681	17.3423	18.9514	19.5234	17.102	0.0392842	0.0611612	19.4143	16.9771	39	SYTL5	>sp|Q8TDW5|SYTL5_HUMAN Synaptotagmin-like protein 5 OS=Homo sapiens GN=SYTL5 PE=1 SV=1	2.4213	18.3127	-4.68857	0.000566375	0.024311	-0.16878	6	6
>sp|Q07020|RL18_HUMAN 60S ribosomal protein L18 OS=Homo sapiens GN=RPL18 PE=1 SV=2	20.9058	20.6819	21.0644	20.4619	20.5127	19.8268	22.0749	22.3692	22.2012	22.4427	22.1649	20.9383	20.5756	22.0319	0.0210367	0.0250816	20.5973	22.183	6	RPL18	>sp|Q07020|RL18_HUMAN 60S ribosomal protein L18 OS=Homo sapiens GN=RPL18 PE=1 SV=2	-1.4563	21.3037	4.68412	0.00057064	0.024311	-0.176312	6	6
>sp|Q13433|S39A6_HUMAN Zinc transporter ZIP6 OS=Homo sapiens GN=SLC39A6 PE=1 SV=3	21.5409	21.5234	21.7127	21.6107	20.9532	20.5991	15.3778	17.4648	17.2567	15.9867	18.993	20.7908	21.3233	17.645	0.020795	0.11274	21.5322	17.3608	27	SLC39A6	>sp|Q13433|S39A6_HUMAN Zinc transporter ZIP6 OS=Homo sapiens GN=SLC39A6 PE=1 SV=3	3.67837	19.4842	-4.67162	0.000582796	0.024469	-0.197472	6	6
>sp|P28288|ABCD3_HUMAN ATP-binding cassette sub-family D member 3 OS=Homo sapiens GN=ABCD3 PE=1 SV=1	18.8981	19.0078	19.2465	19.5979	19.2014	19.3229	20.9668	21.4452	21.2612	21.2715	19.8907	19.7816	19.2124	20.7695	0.0128077	0.035626	19.2239	21.114	31	ABCD3	>sp|P28288|ABCD3_HUMAN ATP-binding cassette sub-family D member 3 OS=Homo sapiens GN=ABCD3 PE=1 SV=1	-1.55709	19.991	4.62906	0.000626252	0.0259179	-0.269659	6	6
>sp|P61764|STXB1_HUMAN Syntaxin-binding protein 1 OS=Homo sapiens GN=STXBP1 PE=1 SV=1	21.3984	20.6977	19.9847	23.1461	21.4619	21.426	24.0634	24.0173	23.5073	23.2864	22.9965	23.0798	21.3525	23.4918	0.0492796	0.0196042	21.4122	23.3968	30	STXBP1	>sp|P61764|STXB1_HUMAN Syntaxin-binding protein 1 OS=Homo sapiens GN=STXBP1 PE=1 SV=1	-2.1393	22.4221	4.61578	0.000640492	0.0259582	-0.292224	6	6
>sp|P26583|HMGB2_HUMAN High mobility group protein B2 OS=Homo sapiens GN=HMGB2 PE=1 SV=2	21.0163	20.7986	20.3139	21.5051	18.7226	18.4629	22.9965	22.7667	23.0297	22.6412	23.8029	21.5132	20.1366	22.7917	0.0624885	0.0327097	20.5562	22.8816	7	HMGB2	>sp|P26583|HMGB2_HUMAN High mobility group protein B2 OS=Homo sapiens GN=HMGB2 PE=1 SV=2	-2.65516	21.4641	4.60817	0.000648803	0.0259582	-0.305165	6	6
>tr|F5GZP6|F5GZP6_HUMAN Liprin-beta-1 (Fragment) OS=Homo sapiens GN=PPFIBP1 PE=1 SV=1	18.2971	18.1199	18.4971	18.6831	17.9058	18.3301	16.2845	16.6528	17.528	17.7802	16.5002	16.9331	18.3055	16.9465	0.014944	0.0349808	18.3136	16.7929	34	PPFIBP1	>tr|F5GZP6|F5GZP6_HUMAN Liprin-beta-1 (Fragment) OS=Homo sapiens GN=PPFIBP1 PE=1 SV=1	1.35905	17.626	-4.60337	0.000654107	0.0259582	-0.313336	6	6
>sp|Q8IYE1|CCD13_HUMAN Coiled-coil domain-containing protein 13 OS=Homo sapiens GN=CCDC13 PE=1 SV=2	16.4101	16.2845	16.5694	16.8238	18.8514	18.5948	15.5334	14.3869	14.8488	15.4776	14.5532	15.0472	17.2557	14.9745	0.0668598	0.031454	16.6966	14.948	36	CCDC13	>sp|Q8IYE1|CCD13_HUMAN Coiled-coil domain-containing protein 13 OS=Homo sapiens GN=CCDC13 PE=1 SV=2	2.28117	16.1151	-4.57886	0.000681904	0.0266956	-0.355102	6	6
>tr|A6NFQ9|A6NFQ9_HUMAN Septin-8 OS=Homo sapiens GN=SEPT8 PE=1 SV=1	18.5771	18.7953	18.8731	18.7278	18.7998	19.4219	20.8316	20.9137	19.1743	20.9087	22.2289	22.5062	18.8659	21.0939	0.0153814	0.0565047	18.7976	20.9112	19	SEPT8	>tr|A6NFQ9|A6NFQ9_HUMAN Septin-8 OS=Homo sapiens GN=SEPT8 PE=1 SV=1	-2.22807	19.9799	4.53548	0.000734156	0.0282973	-0.429187	6	6
>sp|O60488|ACSL4_HUMAN Long-chain-fatty-acid--CoA ligase 4 OS=Homo sapiens GN=ACSL4 PE=1 SV=2	19.5771	21.0695	20.6715	20.7863	22.0159	21.5694	19.279	18.7523	19.1695	19.6194	19.4896	19.2513	20.9483	19.2602	0.0400715	0.015547	20.9279	19.2652	35	ACSL4	>sp|O60488|ACSL4_HUMAN Long-chain-fatty-acid--CoA ligase 4 OS=Homo sapiens GN=ACSL4 PE=1 SV=2	1.6881	20.1042	-4.51537	0.000759783	0.0282973	-0.463612	6	6
>sp|Q9C0B5|ZDHC5_HUMAN Palmitoyltransferase ZDHHC5 OS=Homo sapiens GN=ZDHHC5 PE=1 SV=2	18.4727	18.3838	19.0034	18.5506	19.7075	19.6291	20.2924	20.532	20.5276	19.6645	20.5006	20.4648	18.9579	20.3303	0.0311655	0.0166296	18.777	20.4827	32	ZDHHC5	>sp|Q9C0B5|ZDHC5_HUMAN Palmitoyltransferase ZDHHC5 OS=Homo sapiens GN=ZDHHC5 PE=1 SV=2	-1.37247	19.6441	4.51345	0.000762282	0.0282973	-0.466906	6	6
>sp|P23528|COF1_HUMAN Cofilin-1 OS=Homo sapiens GN=CFL1 PE=1 SV=3	23.0029	23.5448	22.5397	22.6844	22.8216	23.1773	21.9577	22.1322	21.4909	21.8181	21.6343	22.2568	22.9618	21.8817	0.0158553	0.0133583	22.9122	21.8879	9	CFL1	>sp|P23528|COF1_HUMAN Cofilin-1 OS=Homo sapiens GN=CFL1 PE=1 SV=3	1.08011	22.4217	-4.50865	0.000768558	0.0282973	-0.475131	6	6
>sp|Q9Y366|IFT52_HUMAN Intraflagellar transport protein 52 homolog OS=Homo sapiens GN=IFT52 PE=2 SV=3	22.9532	22.5657	22.8767	22.9279	20.4082	21.6662	20.667	20.5816	19.6684	20.3512	20.1916	20.0383	22.233	20.2497	0.0457706	0.01822	22.7212	20.2714	18	IFT52	>sp|Q9Y366|IFT52_HUMAN Intraflagellar transport protein 52 homolog OS=Homo sapiens GN=IFT52 PE=2 SV=3	1.98332	21.2413	-4.50629	0.000771656	0.0282973	-0.479167	6	6
>sp|P19013|K2C4_HUMAN Keratin, type II cytoskeletal 4 OS=Homo sapiens GN=KRT4 PE=1 SV=4	22.4641	21.6149	21.7726	21.4646	23.317	23.1264	20.2199	20.1804	21.0067	21.1629	20.7654	20.0605	22.2933	20.566	0.035825	0.0229549	22.1184	20.4927	27	KRT4	>sp|P19013|K2C4_HUMAN Keratin, type II cytoskeletal 4 OS=Homo sapiens GN=KRT4 PE=1 SV=4	1.72732	21.4296	-4.47093	0.000819781	0.0296863	-0.539854	6	6
>tr|A0A087X0R6|A0A087X0R6_HUMAN Sorting nexin-12 OS=Homo sapiens GN=SNX12 PE=1 SV=1	19.6433	24.2204	19.6103	20.3945	18.2078	19.0159	23.7073	23.9069	23.4537	23.8394	24.0634	23.9678	20.182	23.8231	0.104471	0.00911742	19.6268	23.8732	9	SNX12	>tr|A0A087X0R6|A0A087X0R6_HUMAN Sorting nexin-12 OS=Homo sapiens GN=SNX12 PE=1 SV=1	-3.64106	22.0026	4.45357	0.000844548	0.0299475	-0.569706	6	6
>sp|Q9Y426|CU025_HUMAN C2 domain-containing protein 2 OS=Homo sapiens GN=C2CD2 PE=1 SV=2	14.6216	14.4154	14.5343	14.8411	14.7722	15.6183	16.5502	17.6283	16.0012	16.2439	16.0726	15.6183	14.8005	16.3524	0.0290203	0.0425384	14.6969	16.1582	27	C2CD2	>sp|Q9Y426|CU025_HUMAN C2 domain-containing protein 2 OS=Homo sapiens GN=C2CD2 PE=1 SV=2	-1.55193	15.5764	4.44746	0.000853456	0.0299475	-0.580229	6	6
>sp|Q92734|TFG_HUMAN Protein TFG OS=Homo sapiens GN=TFG PE=1 SV=2	20.1935	20.4763	21.2805	20.8413	20.7812	21.4482	22.7297	22.2962	22.4695	21.945	21.9901	21.4539	20.8368	22.1474	0.0226896	0.0203099	20.8112	22.1431	12	TFG	>sp|Q92734|TFG_HUMAN Protein TFG OS=Homo sapiens GN=TFG PE=1 SV=2	-1.31057	21.4921	4.44063	0.000863521	0.0299475	-0.591988	6	6
>sp|O14908|GIPC1_HUMAN PDZ domain-containing protein GIPC1 OS=Homo sapiens GN=GIPC1 PE=1 SV=2	19.5393	19.3039	19.8007	18.8451	19.2389	20.936	23.8029	23.9678	23.9069	23.8191	20.7193	20.4803	19.6107	22.7828	0.0368847	0.0743383	19.4216	23.811	16	GIPC1	>sp|O14908|GIPC1_HUMAN PDZ domain-containing protein GIPC1 OS=Homo sapiens GN=GIPC1 PE=1 SV=2	-3.17208	21.1967	4.43739	0.000868343	0.0299475	-0.597572	6	6
>sp|Q96KC8|DNJC1_HUMAN DnaJ homolog subfamily C member 1 OS=Homo sapiens GN=DNAJC1 PE=1 SV=1	19.2763	18.5181	17.6711	19.0015	17.5359	17.1859	13.4968	15.7774	13.7517	15.9339	16.3041	16.9258	18.1981	15.365	0.0469571	0.091601	18.0946	15.8557	27	DNAJC1	>sp|Q96KC8|DNJC1_HUMAN DnaJ homolog subfamily C member 1 OS=Homo sapiens GN=DNAJC1 PE=1 SV=1	2.83314	16.7816	-4.40451	0.000918852	0.030881	-0.654265	6	6
>sp|P54136|SYRC_HUMAN Arginine--tRNA ligase, cytoplasmic OS=Homo sapiens GN=RARS PE=1 SV=2	18.6508	18.7843	19.2409	18.8808	17.4419	18.1927	16.767	17.1629	16.5804	16.6658	17.0096	17.9256	18.5319	17.0186	0.0341738	0.0290651	18.7176	16.8883	36	RARS	>sp|P54136|SYRC_HUMAN Arginine--tRNA ligase, cytoplasmic OS=Homo sapiens GN=RARS PE=1 SV=2	1.51334	17.7752	-4.39557	0.000933107	0.030881	-0.669701	6	6
>sp|P08567|PLEK_HUMAN Pleckstrin OS=Homo sapiens GN=PLEK PE=1 SV=3	18.3794	17.5254	17.1346	17.0096	18.6753	18.6036	19.8422	20.7536	20.5991	19.6984	19.1649	18.8015	17.888	19.81	0.0421614	0.0388381	17.9524	19.7703	10	PLEK	>sp|P08567|PLEK_HUMAN Pleckstrin OS=Homo sapiens GN=PLEK PE=1 SV=3	-1.92196	18.849	4.3846	0.000950916	0.030881	-0.688654	6	6
>sp|Q96KP4|CNDP2_HUMAN Cytosolic non-specific dipeptidase OS=Homo sapiens GN=CNDP2 PE=1 SV=2	16.8508	16.4574	15.649	15.2936	14.9953	15.082	16.9103	17.2148	17.2861	17.6502	17.1262	17.2017	15.7214	17.2315	0.0487888	0.014065	15.4713	17.2082	25	CNDP2	>sp|Q96KP4|CNDP2_HUMAN Cytosolic non-specific dipeptidase OS=Homo sapiens GN=CNDP2 PE=1 SV=2	-1.51018	16.4764	4.3829	0.000953708	0.030881	-0.691594	6	6
>sp|P98172|EFNB1_HUMAN Ephrin-B1 OS=Homo sapiens GN=EFNB1 PE=1 SV=1	14.0885	14.0008	15.8197	15.5612	14.9295	14.7648	15.8467	16.5361	16.3412	16.1757	16.6418	16.8911	14.8607	16.4054	0.0499959	0.0224441	14.8471	16.4386	17	EFNB1	>sp|P98172|EFNB1_HUMAN Ephrin-B1 OS=Homo sapiens GN=EFNB1 PE=1 SV=1	-1.54467	15.6331	4.37748	0.000962661	0.030881	-0.700961	6	6
>sp|Q14964|RB39A_HUMAN Ras-related protein Rab-39A OS=Homo sapiens GN=RAB39A PE=1 SV=2	12.6692	13.8754	12.4011	14.3755	7.44875	16.3681	13.1142	3.69331	0	0	0	0	12.8563	2.80124	0.23377	1.87911	13.2723	0	11	RAB39A	>sp|Q14964|RB39A_HUMAN Ras-related protein Rab-39A OS=Homo sapiens GN=RAB39A PE=1 SV=2	10.0551	7.82879	-4.37684	0.000963737	0.030881	-0.702081	6	2
>tr|I3L4I4|I3L4I4_HUMAN TOM1-like protein 1 OS=Homo sapiens GN=TOM1L1 PE=1 SV=1	20.0491	20.6032	21.1159	20.6958	20.725	20.5909	18.1877	18.1984	18.5302	18.5024	20.2294	19.8187	20.63	18.9111	0.0166382	0.0467296	20.6495	18.5163	17	TOM1L1	>tr|I3L4I4|I3L4I4_HUMAN TOM1-like protein 1 OS=Homo sapiens GN=TOM1L1 PE=1 SV=1	1.71885	19.7706	-4.37013	0.000974953	0.030881	-0.713679	6	6
>sp|P99999|CYC_HUMAN Cytochrome c OS=Homo sapiens GN=CYCS PE=1 SV=2	0	0	0	0	16.2342	16.3088	18.982	19.562	19.8051	18.7677	19.0056	19.8955	5.42384	19.3363	1.5492	0.0247111	0	19.2838	5	CYCS	>sp|P99999|CYC_HUMAN Cytochrome c OS=Homo sapiens GN=CYCS PE=1 SV=2	-13.9125	12.3801	4.36673	0.000980688	0.030881	-0.719559	2	6
>sp|P07355|ANXA2_HUMAN Annexin A2 OS=Homo sapiens GN=ANXA2 PE=1 SV=2	25.2059	25.2059	25.5994	26.2067	25.5994	25.3114	23.48	23.8029	23.9678	24.0173	24.9389	24.8354	25.5214	24.1737	0.0149211	0.0241847	25.4554	23.9926	20	ANXA2	>sp|P07355|ANXA2_HUMAN Annexin A2 OS=Homo sapiens GN=ANXA2 PE=1 SV=2	1.34768	24.8476	-4.35378	0.00100287	0.03124	-0.741979	6	6
>sp|P43235|CATK_HUMAN Cathepsin K OS=Homo sapiens GN=CTSK PE=1 SV=1	18.5619	18.7932	17.9085	18.8174	19.1743	19.2409	19.9959	19.7374	19.9243	19.5979	20.7003	21.0427	18.7494	20.1664	0.0258111	0.028467	18.8053	19.9601	12	CTSK	>sp|P43235|CATK_HUMAN Cathepsin K OS=Homo sapiens GN=CTSK PE=1 SV=1	-1.41703	19.4579	4.33572	0.0010347	0.0318886	-0.773294	6	6
>sp|Q12846|STX4_HUMAN Syntaxin-4 OS=Homo sapiens GN=STX4 PE=1 SV=2	21.5336	22.4695	21.7248	23.4938	21.3347	21.5898	19.1249	19.8358	19.7667	21.426	20.4287	19.4833	22.0243	20.0109	0.0371786	0.0407863	21.6573	19.8012	13	STX4	>sp|Q12846|STX4_HUMAN Syntaxin-4 OS=Homo sapiens GN=STX4 PE=1 SV=2	2.01344	21.0176	-4.3194	0.00106435	0.0324571	-0.801609	6	6
>sp|Q9NZW5|MPP6_HUMAN MAGUK p55 subfamily member 6 OS=Homo sapiens GN=MPP6 PE=1 SV=2	20.6291	20.3667	20.0687	20.7033	20.5264	20.6436	21.8388	22.2331	22.4545	20.7514	21.5898	21.6192	20.4896	21.7478	0.0115994	0.0274157	20.5778	21.729	31	MPP6	>sp|Q9NZW5|MPP6_HUMAN MAGUK p55 subfamily member 6 OS=Homo sapiens GN=MPP6 PE=1 SV=2	-1.25817	21.1187	4.31244	0.00107727	0.0325088	-0.813698	6	6
>sp|Q9HCS5|E41LA_HUMAN Band 4.1-like protein 4A OS=Homo sapiens GN=EPB41L4A PE=1 SV=2	16.7395	16.5694	16.8976	16.5453	17.9199	18.3049	18.8607	18.822	18.2605	18.1836	19.0991	19.497	17.1628	18.7872	0.0440709	0.0266083	16.8185	18.8414	34	EPB41L4A	>sp|Q9HCS5|E41LA_HUMAN Band 4.1-like protein 4A OS=Homo sapiens GN=EPB41L4A PE=1 SV=2	-1.6244	17.975	4.28474	0.0011303	0.0337576	-0.861847	6	6
>sp|Q96GC9|VMP1_HUMAN Vacuole membrane protein 1 OS=Homo sapiens GN=VMP1 PE=1 SV=1	12.2982	13.0879	13.8962	13.4221	14.6312	6.64642	12.8583	3.69331	0	0	0	0	12.3303	2.7586	0.234547	1.87184	13.255	0	11	VMP1	>sp|Q96GC9|VMP1_HUMAN Vacuole membrane protein 1 OS=Homo sapiens GN=VMP1 PE=1 SV=1	9.57173	7.54447	-4.26659	0.00116651	0.0344165	-0.893434	6	2
>sp|P12235|ADT1_HUMAN ADP/ATP translocase 1 OS=Homo sapiens GN=SLC25A4 PE=1 SV=4	19.1431	19.2707	18.4251	17.845	18.0416	17.4752	16.8199	17.0436	16.8756	16.8837	16.9982	17.3058	18.3668	16.9878	0.039232	0.0103968	18.2334	16.941	17	SLC25A4	>sp|P12235|ADT1_HUMAN ADP/ATP translocase 1 OS=Homo sapiens GN=SLC25A4 PE=1 SV=4	1.379	17.6773	-4.25757	0.00118497	0.0344165	-0.90916	6	6
>sp|Q9BZQ8|NIBAN_HUMAN Protein Niban OS=Homo sapiens GN=FAM129A PE=1 SV=1	19.6019	19.8187	19.6864	19.0034	19.6313	20.3779	22.0295	22.1737	21.9948	22.0957	20.9503	19.803	19.6866	21.5078	0.0223998	0.0441839	19.6589	22.0121	38	FAM129A	>sp|Q9BZQ8|NIBAN_HUMAN Protein Niban OS=Homo sapiens GN=FAM129A PE=1 SV=1	-1.82124	20.5972	4.2561	0.00118801	0.0344165	-0.911722	6	6
>sp|Q9NYP7|ELOV5_HUMAN Elongation of very long chain fatty acids protein 5 OS=Homo sapiens GN=ELOVL5 PE=1 SV=1	15.3778	15.2613	15.3932	17.094	14.5343	6.64642	0	3.69331	0	0	0	14.3792	14.0512	3.01208	0.265045	1.91275	15.3196	0	10	ELOVL5	>sp|Q9NYP7|ELOV5_HUMAN Elongation of very long chain fatty acids protein 5 OS=Homo sapiens GN=ELOVL5 PE=1 SV=1	11.0391	8.53163	-4.24795	0.00120498	0.0345535	-0.925927	6	2
>sp|O00506|STK25_HUMAN Serine/threonine-protein kinase 25 OS=Homo sapiens GN=STK25 PE=1 SV=1	11.5843	11.618	14.3567	13.3372	7.44875	6.64642	16.6567	15.4447	16.9928	16.7484	16.1184	14.5964	10.8319	16.0929	0.288561	0.0570708	11.6011	16.3876	20	STK25	>sp|O00506|STK25_HUMAN Serine/threonine-protein kinase 25 OS=Homo sapiens GN=STK25 PE=1 SV=1	-5.26101	13.4624	4.23497	0.00123252	0.0345535	-0.948564	6	6
>sp|O95865|DDAH2_HUMAN N(G),N(G)-dimethylarginine dimethylaminohydrolase 2 OS=Homo sapiens GN=DDAH2 PE=1 SV=1	17.4855	16.2769	16.706	17.0683	16.945	16.1184	17.7405	17.7672	17.8957	17.9121	18.1836	17.7143	16.7667	17.8689	0.0304497	0.00976905	16.8255	17.8315	16	DDAH2	>sp|O95865|DDAH2_HUMAN N(G),N(G)-dimethylarginine dimethylaminohydrolase 2 OS=Homo sapiens GN=DDAH2 PE=1 SV=1	-1.10225	17.3178	4.23173	0.0012395	0.0345535	-0.95422	6	6
>sp|Q96L58|B3GT6_HUMAN Beta-1,3-galactosyltransferase 6 OS=Homo sapiens GN=B3GALT6 PE=1 SV=2	18.4266	18.6854	18.7797	18.5712	18.9484	18.8092	17.6873	17.8258	16.8238	17.0338	18.1562	17.9286	18.7034	17.5759	0.00990061	0.0300574	18.7326	17.7566	17	B3GALT6	>sp|Q96L58|B3GT6_HUMAN Beta-1,3-galactosyltransferase 6 OS=Homo sapiens GN=B3GALT6 PE=1 SV=2	1.1275	18.1397	-4.23063	0.00124188	0.0345535	-0.956142	6	6
>sp|O75369|FLNB_HUMAN Filamin-B OS=Homo sapiens GN=FLNB PE=1 SV=2	21.4539	21.3984	21.6954	21.1081	21.6662	21.6954	19.9131	19.844	19.9219	19.9781	20.5747	21.368	21.5029	20.2666	0.0108058	0.0297162	21.56	19.95	135	FLNB	>sp|O75369|FLNB_HUMAN Filamin-B OS=Homo sapiens GN=FLNB PE=1 SV=2	1.23626	20.8848	-4.22068	0.00126362	0.0345535	-0.973519	6	6
>sp|P62424|RL7A_HUMAN 60S ribosomal protein L7a OS=Homo sapiens GN=RPL7A PE=1 SV=2	21.3206	21.0482	21.1715	20.7112	20.524	20.8801	21.5694	21.5522	22.119	22.0663	21.9781	21.8815	20.9426	21.8611	0.0141506	0.0112661	20.9642	21.9298	10	RPL7A	>sp|P62424|RL7A_HUMAN 60S ribosomal protein L7a OS=Homo sapiens GN=RPL7A PE=1 SV=2	-0.918473	21.4019	4.21616	0.00127363	0.0345535	-0.981414	6	6
>sp|P56539|CAV3_HUMAN Caveolin-3 OS=Homo sapiens GN=CAV3 PE=1 SV=1	18.1028	18.0345	18.2256	18.0416	17.2567	17.5046	18.6487	18.4993	19.0855	18.8635	19.6291	19.6062	17.861	19.0554	0.0216312	0.0251118	18.038	18.9745	7	CAV3	>sp|P56539|CAV3_HUMAN Caveolin-3 OS=Homo sapiens GN=CAV3 PE=1 SV=1	-1.1944	18.4582	4.21499	0.00127623	0.0345535	-0.983455	6	6
>sp|Q8TAF3|WDR48_HUMAN WD repeat-containing protein 48 OS=Homo sapiens GN=WDR48 PE=1 SV=1	21.3463	21.378	21.3503	21.0252	20.7033	20.6977	19.9405	20.3139	19.9672	20.4551	20.2168	20.1437	21.0835	20.1729	0.0153512	0.00987947	21.1857	20.1803	32	WDR48	>sp|Q8TAF3|WDR48_HUMAN WD repeat-containing protein 48 OS=Homo sapiens GN=WDR48 PE=1 SV=1	0.910618	20.6282	-4.20556	0.0012974	0.0345878	-0.999929	6	6
>tr|B5ME97|B5ME97_HUMAN Septin 10, isoform CRA_c OS=Homo sapiens GN=SEPT10 PE=1 SV=2	16.6449	16.7124	16.5649	16.3041	15.842	16.2134	20.387	20.3712	15.7397	20.1954	21.7623	22.0453	16.3803	20.0835	0.0200211	0.112937	16.4345	20.3791	26	SEPT10	>tr|B5ME97|B5ME97_HUMAN Septin 10, isoform CRA_c OS=Homo sapiens GN=SEPT10 PE=1 SV=2	-3.7032	18.2319	4.20124	0.00130723	0.0345878	-1.00748	6	6
>sp|Q9HDC5|JPH1_HUMAN Junctophilin-1 OS=Homo sapiens GN=JPH1 PE=1 SV=2	18.583	18.4665	17.6798	18.3323	18.143	18.1877	21.4793	21.9948	22.2085	18.8043	22.6076	19.0218	18.2321	21.0194	0.0173977	0.0795972	18.26	21.737	29	JPH1	>sp|Q9HDC5|JPH1_HUMAN Junctophilin-1 OS=Homo sapiens GN=JPH1 PE=1 SV=2	-2.78731	19.6257	4.19859	0.00131331	0.0345878	-1.01213	6	6
>tr|A0A087X0K9|A0A087X0K9_HUMAN Tight junction protein ZO-1 OS=Homo sapiens GN=TJP1 PE=1 SV=1	19.9619	20.4016	20.7068	19.9976	20.5546	19.113	18.235	18.4665	19.0218	19.1938	19.0565	19.0143	20.1226	18.8313	0.0286891	0.0204356	20.1996	19.0181	81	TJP1	>tr|A0A087X0K9|A0A087X0K9_HUMAN Tight junction protein ZO-1 OS=Homo sapiens GN=TJP1 PE=1 SV=1	1.29125	19.477	-4.18854	0.00133658	0.0348692	-1.02971	6	6
>sp|Q8IY17|PLPL6_HUMAN Neuropathy target esterase OS=Homo sapiens GN=PNPLA6 PE=1 SV=2	18.3414	18.6197	18.7226	18.2678	18.5986	18.8493	19.3744	19.7312	19.2679	19.7792	19.4249	20.768	18.5666	19.7243	0.0119979	0.0278874	18.6092	19.5781	59	PNPLA6	>sp|Q8IY17|PLPL6_HUMAN Neuropathy target esterase OS=Homo sapiens GN=PNPLA6 PE=1 SV=2	-1.1577	19.1454	4.18364	0.00134807	0.0348692	-1.03828	6	6
>sp|Q86UE4|LYRIC_HUMAN Protein LYRIC OS=Homo sapiens GN=MTDH PE=1 SV=2	19.1573	19.0512	19.2451	18.9789	20.0932	19.2847	21.0592	20.4446	21.4303	20.1461	20.689	19.8565	19.3017	20.6043	0.0209539	0.0282254	19.2012	20.5668	26	MTDH	>sp|Q86UE4|LYRIC_HUMAN Protein LYRIC OS=Homo sapiens GN=MTDH PE=1 SV=2	-1.30256	19.953	4.16178	0.00140065	0.0359088	-1.07658	6	6
>tr|F8W1F5|F8W1F5_HUMAN Formin-like protein 3 OS=Homo sapiens GN=FMNL3 PE=1 SV=1	19.5684	19.8605	20.2382	20.077	16.8001	19.6218	15.8587	16.6052	16.3802	16.7355	18.0203	17.6931	19.361	16.8822	0.0661487	0.048489	19.7411	16.6704	48	FMNL3	>tr|F8W1F5|F8W1F5_HUMAN Formin-like protein 3 OS=Homo sapiens GN=FMNL3 PE=1 SV=1	2.4788	18.1216	-4.1518	0.00142535	0.0362214	-1.09407	6	6
>tr|K4DI83|K4DI83_HUMAN Transmembrane protein 8 (Five membrane-spanning domains), isoform CRA_a OS=Homo sapiens GN=TMEM8A PE=1 SV=1	17.1533	17.8258	18.145	17.5438	16.613	17.1831	16.1057	16.2621	16.3371	15.6696	16.3946	16.5649	17.4107	16.2223	0.0312869	0.0191177	17.3634	16.2996	24	TMEM8A	>tr|K4DI83|K4DI83_HUMAN Transmembrane protein 8 (Five membrane-spanning domains), isoform CRA_a OS=Homo sapiens GN=TMEM8A PE=1 SV=1	1.18833	16.8165	-4.13989	0.00145542	0.036553	-1.11496	6	6
>sp|Q9Y295|DRG1_HUMAN Developmentally-regulated GTP-binding protein 1 OS=Homo sapiens GN=DRG1 PE=1 SV=1	14.8841	15.0939	14.9567	15.1935	14.6128	15.509	15.6029	16.0646	16.4363	15.8544	16.7974	15.8884	15.0417	16.1073	0.0201674	0.0270978	15.0253	15.9765	21	DRG1	>sp|Q9Y295|DRG1_HUMAN Developmentally-regulated GTP-binding protein 1 OS=Homo sapiens GN=DRG1 PE=1 SV=1	-1.06568	15.5745	4.1289	0.00148377	0.036553	-1.13427	6	6
>sp|Q9Y3A6|TMED5_HUMAN Transmembrane emp24 domain-containing protein 5 OS=Homo sapiens GN=TMED5 PE=1 SV=1	18.6854	18.9498	19.0238	20.9254	20.9668	19.9959	17.4006	17.8232	17.6639	18.2605	18.3026	18.1715	19.7579	17.9371	0.0517315	0.0203863	19.5098	17.9974	10	TMED5	>sp|Q9Y3A6|TMED5_HUMAN Transmembrane emp24 domain-containing protein 5 OS=Homo sapiens GN=TMED5 PE=1 SV=1	1.82079	18.8475	-4.12676	0.00148934	0.036553	-1.13801	6	6
>sp|P07225|PROS_HUMAN Vitamin K-dependent protein S OS=Homo sapiens GN=PROS1 PE=1 SV=1	21.6866	21.1081	21.4985	20.667	21.4909	21.7907	20.3402	20.4953	19.9619	18.8691	17.5228	19.1972	21.3736	19.3977	0.0195281	0.0576198	21.4947	19.5796	31	PROS1	>sp|P07225|PROS_HUMAN Vitamin K-dependent protein S OS=Homo sapiens GN=PROS1 PE=1 SV=1	1.97589	20.3857	-4.12274	0.00149989	0.036553	-1.14507	6	6
>sp|Q9NS93|TM7S3_HUMAN Transmembrane 7 superfamily member 3 OS=Homo sapiens GN=TM7SF3 PE=2 SV=1	20.1735	18.2989	20.7374	17.7778	18.6487	18.8943	17.3615	16.4607	16.281	17.8232	17.2751	16.6449	19.0884	16.9744	0.059587	0.0354849	18.7715	16.96	19	TM7SF3	>sp|Q9NS93|TM7S3_HUMAN Transmembrane 7 superfamily member 3 OS=Homo sapiens GN=TM7SF3 PE=2 SV=1	2.11403	18.0314	-4.12214	0.00150149	0.036553	-1.14614	6	6
>sp|P30566|PUR8_HUMAN Adenylosuccinate lyase OS=Homo sapiens GN=ADSL PE=1 SV=2	14.5148	14.7603	15.6388	15.1801	17.7432	16.6085	18.9908	18.6813	18.145	19.0078	18.6673	16.331	15.741	18.3039	0.0780736	0.0554963	15.4095	18.6743	22	ADSL	>sp|P30566|PUR8_HUMAN Adenylosuccinate lyase OS=Homo sapiens GN=ADSL PE=1 SV=2	-2.56288	17.0224	4.10599	0.00154469	0.0372913	-1.17451	6	6
>sp|Q96T83|SL9A7_HUMAN Sodium/hydrogen exchanger 7 OS=Homo sapiens GN=SLC9A7 PE=1 SV=1	17.1697	19.2294	20.93	16.6203	19.7816	20.8045	14.7235	15.4571	15.9867	16.2134	16.0816	17.1301	19.0893	15.932	0.0954786	0.0504158	19.5055	16.0341	31	SLC9A7	>sp|Q96T83|SL9A7_HUMAN Sodium/hydrogen exchanger 7 OS=Homo sapiens GN=SLC9A7 PE=1 SV=1	3.15722	17.5107	-4.09899	0.00156383	0.0374414	-1.18683	6	6
>sp|Q08431|MFGM_HUMAN Lactadherin OS=Homo sapiens GN=MFGE8 PE=1 SV=2	23.399	23.2401	22.8399	23.574	23.1995	22.9691	22.036	22.0957	22.274	22.8554	21.8601	22.4079	23.2036	22.2549	0.0116287	0.0157401	23.2198	22.1849	23	MFGE8	>sp|Q08431|MFGM_HUMAN Lactadherin OS=Homo sapiens GN=MFGE8 PE=1 SV=2	0.948741	22.7292	-4.07597	0.00162847	0.0381455	-1.22734	6	6
>sp|Q9Y653|GPR56_HUMAN G-protein coupled receptor 56 OS=Homo sapiens GN=GPR56 PE=1 SV=2	20.1347	19.9048	15.7548	16.5132	19.8644	20.2499	15.7548	16.3641	12.8105	15.656	13.8854	15.125	18.737	14.9326	0.108635	0.0892719	19.8846	15.3905	26	GPR56	>sp|Q9Y653|GPR56_HUMAN G-protein coupled receptor 56 OS=Homo sapiens GN=GPR56 PE=1 SV=2	3.80434	16.8348	-4.07295	0.00163716	0.0381455	-1.23265	6	6
>sp|Q14573|ITPR3_HUMAN Inositol 1,4,5-trisphosphate receptor type 3 OS=Homo sapiens GN=ITPR3 PE=1 SV=2	20.7295	21.0961	21.422	20.8316	21.1831	21.2269	19.2984	20.1011	19.4507	19.2957	20.7514	20.31	21.0815	19.8679	0.0122596	0.0306684	21.1396	19.7759	128	ITPR3	>sp|Q14573|ITPR3_HUMAN Inositol 1,4,5-trisphosphate receptor type 3 OS=Homo sapiens GN=ITPR3 PE=1 SV=2	1.21363	20.4747	-4.07155	0.00164121	0.0381455	-1.23513	6	6
>sp|Q9Y2Q3|GSTK1_HUMAN Glutathione S-transferase kappa 1 OS=Homo sapiens GN=GSTK1 PE=1 SV=3	18.5506	18.1169	16.9148	18.2078	19.7167	19.5721	20.6977	21.9622	20.0038	20.2971	20.032	20.4385	18.5132	20.5719	0.0560115	0.0354319	18.3792	20.3678	13	GSTK1	>sp|Q9Y2Q3|GSTK1_HUMAN Glutathione S-transferase kappa 1 OS=Homo sapiens GN=GSTK1 PE=1 SV=3	-2.05871	19.5425	4.06993	0.00164591	0.0381455	-1.23798	6	6
>sp|Q9Y371|SHLB1_HUMAN Endophilin-B1 OS=Homo sapiens GN=SH3GLB1 PE=1 SV=1	18.574	16.3731	17.8138	18.4033	19.1468	19.3846	16.281	16.7738	15.4655	17.0653	15.9867	16.1593	18.2826	16.2886	0.0595506	0.0349893	18.4887	16.2201	17	SH3GLB1	>sp|Q9Y371|SHLB1_HUMAN Endophilin-B1 OS=Homo sapiens GN=SH3GLB1 PE=1 SV=1	1.99401	17.2856	-4.05264	0.00169682	0.0390134	-1.26844	6	6
>sp|P78536|ADA17_HUMAN Disintegrin and metalloproteinase domain-containing protein 17 OS=Homo sapiens GN=ADAM17 PE=1 SV=1	19.5749	19.6414	20.036	20.1214	20.1954	20.1577	20.6794	20.8089	20.7908	20.6011	21.6662	21.6519	19.9545	21.0331	0.0137413	0.0233343	20.0787	20.7999	39	ADAM17	>sp|P78536|ADA17_HUMAN Disintegrin and metalloproteinase domain-containing protein 17 OS=Homo sapiens GN=ADAM17 PE=1 SV=1	-1.07858	20.4938	4.03621	0.00174675	0.0398451	-1.29743	6	6
>tr|A0A0C4DGH3|A0A0C4DGH3_HUMAN Numb-like protein OS=Homo sapiens GN=NUMBL PE=1 SV=1	17.6129	16.7798	16.0012	17.5228	17.3851	17.6558	21.4303	20.9278	20.6211	20.4605	20.4358	16.5839	17.1596	20.0766	0.0379529	0.0872137	17.4539	20.5408	23	NUMBL	>tr|A0A0C4DGH3|A0A0C4DGH3_HUMAN Numb-like protein OS=Homo sapiens GN=NUMBL PE=1 SV=1	-2.91696	18.6181	4.0255	0.0017801	0.0402888	-1.31633	6	6
>tr|H7C1E9|H7C1E9_HUMAN Inactive ubiquitin carboxyl-terminal hydrolase 54 (Fragment) OS=Homo sapiens GN=USP54 PE=1 SV=1	13.2172	13.1037	12.3529	13.1986	14.3792	14.7773	12.7594	3.69331	0	10.7825	0	0	13.5048	4.53921	0.0666248	1.28109	13.2079	1.84665	33	USP54	>tr|H7C1E9|H7C1E9_HUMAN Inactive ubiquitin carboxyl-terminal hydrolase 54 (Fragment) OS=Homo sapiens GN=USP54 PE=1 SV=1	8.9656	9.02201	-4.01941	0.00179937	0.0404092	-1.32709	6	3
>sp|Q8N4L2|TM55A_HUMAN Type 2 phosphatidylinositol 4,5-bisphosphate 4-phosphatase OS=Homo sapiens GN=TMEM55A PE=1 SV=1	19.1228	19.2847	19.5528	17.555	19.9048	18.5635	20.3637	20.8522	20.8648	19.8358	20.5882	20.7613	18.9973	20.5444	0.0440333	0.0192395	19.2037	20.6748	14	TMEM55A	>sp|Q8N4L2|TM55A_HUMAN Type 2 phosphatidylinositol 4,5-bisphosphate 4-phosphatase OS=Homo sapiens GN=TMEM55A PE=1 SV=1	-1.54708	19.7708	4.01351	0.00181824	0.0404417	-1.33751	6	6
>tr|E7ENZ3|E7ENZ3_HUMAN T-complex protein 1 subunit epsilon OS=Homo sapiens GN=CCT5 PE=1 SV=1	19.1913	19.4941	18.6945	18.2317	18.9304	18.8691	21.8815	22.07	21.8935	21.8692	20.0285	18.9048	18.9018	21.1079	0.0227984	0.0626348	18.8998	21.8754	26	CCT5	>tr|E7ENZ3|E7ENZ3_HUMAN T-complex protein 1 subunit epsilon OS=Homo sapiens GN=CCT5 PE=1 SV=1	-2.20607	20.0049	4.01025	0.00182874	0.0404417	-1.34327	6	6
>sp|Q9NVC3|S38A7_HUMAN Putative sodium-coupled neutral amino acid transporter 7 OS=Homo sapiens GN=SLC38A7 PE=1 SV=1	20.0711	20.3211	20.7451	19.5845	20.3759	20.4192	18.5594	17.4389	19.0603	19.2547	19.0015	19.6103	20.2528	18.8209	0.0193708	0.0403219	20.3485	19.0309	17	SLC38A7	>sp|Q9NVC3|S38A7_HUMAN Putative sodium-coupled neutral amino acid transporter 7 OS=Homo sapiens GN=SLC38A7 PE=1 SV=1	1.43197	19.5369	-3.96315	0.00198783	0.043627	-1.42659	6	6
>sp|Q8NHS3|MFSD8_HUMAN Major facilitator superfamily domain-containing protein 8 OS=Homo sapiens GN=MFSD8 PE=1 SV=1	0	13.7761	0	14.2225	7.44875	6.64642	16.3412	14.7175	16.7738	16.5694	17.2536	17.449	7.01562	16.5174	0.893356	0.0590033	7.04758	16.6716	18	MFSD8	>sp|Q8NHS3|MFSD8_HUMAN Major facilitator superfamily domain-containing protein 8 OS=Homo sapiens GN=MFSD8 PE=1 SV=1	-9.50179	11.7665	3.95337	0.00202264	0.044057	-1.44392	4	6
>sp|P13489|RINI_HUMAN Ribonuclease inhibitor OS=Homo sapiens GN=RNH1 PE=1 SV=2	22.0381	22.3173	22.6128	21.821	22.3294	22.4545	20.6715	21.3274	21.3318	21.09	20.8184	22.0295	22.2622	21.2114	0.0128994	0.0226874	22.3234	21.2087	23	RNH1	>sp|P13489|RINI_HUMAN Ribonuclease inhibitor OS=Homo sapiens GN=RNH1 PE=1 SV=2	1.05075	21.7368	-3.94	0.00207119	0.0445198	-1.46761	6	6
>sp|Q9NZ01|TECR_HUMAN Very-long-chain enoyl-CoA reductase OS=Homo sapiens GN=TECR PE=1 SV=1	20.6592	20.664	21.1138	20.6211	20.7193	19.9619	21.2987	21.3463	22.0407	21.7473	21.4619	21.4939	20.6232	21.5648	0.0180158	0.0130174	20.6616	21.4779	14	TECR	>sp|Q9NZ01|TECR_HUMAN Very-long-chain enoyl-CoA reductase OS=Homo sapiens GN=TECR PE=1 SV=1	-0.94158	21.094	3.93596	0.00208614	0.0445198	-1.47478	6	6
>sp|Q15067|ACOX1_HUMAN Peroxisomal acyl-coenzyme A oxidase 1 OS=Homo sapiens GN=ACOX1 PE=1 SV=3	22.6128	22.6291	23.0216	22.4788	22.8147	22.8986	22.4119	19.9937	19.5805	18.8327	19.633	22.1374	22.7426	20.4316	0.00894019	0.0724031	22.7219	19.8134	28	ACOX1	>sp|Q15067|ACOX1_HUMAN Peroxisomal acyl-coenzyme A oxidase 1 OS=Homo sapiens GN=ACOX1 PE=1 SV=3	2.31103	21.5871	-3.93492	0.00208999	0.0445198	-1.47662	6	6
>tr|B4DKB2|B4DKB2_HUMAN Endothelin-converting enzyme 1 OS=Homo sapiens GN=ECE1 PE=1 SV=1	21.4416	18.3085	18.7471	21.4909	17.9121	18.235	21.5949	21.8644	22.07	21.6789	22.1125	22.1508	19.3559	21.9119	0.0855713	0.0107863	18.5278	21.9672	36	ECE1	>tr|B4DKB2|B4DKB2_HUMAN Endothelin-converting enzyme 1 OS=Homo sapiens GN=ECE1 PE=1 SV=1	-2.55603	20.6339	3.91459	0.0021669	0.0455097	-1.51269	6	6
>sp|Q15124|PGM5_HUMAN Phosphoglucomutase-like protein 5 OS=Homo sapiens GN=PGM5 PE=1 SV=2	20.0819	19.8581	20.1041	20.2271	20.4582	19.8686	19.5393	18.235	18.8648	18.4158	19.5421	19.3366	20.0996	18.9889	0.0112765	0.0301787	20.093	19.1007	32	PGM5	>sp|Q15124|PGM5_HUMAN Phosphoglucomutase-like protein 5 OS=Homo sapiens GN=PGM5 PE=1 SV=2	1.11071	19.5443	-3.91433	0.00216788	0.0455097	-1.51314	6	6
>tr|H7C4W6|H7C4W6_HUMAN Phospholipid-transporting ATPase (Fragment) OS=Homo sapiens GN=ATP11B PE=1 SV=1	18.5712	18.5898	18.5243	18.413	17.2751	17.2017	15.3045	16.7395	16.5132	15.5715	17.0653	17.3237	18.0959	16.4196	0.0368817	0.049539	18.4687	16.6264	41	ATP11B	>tr|H7C4W6|H7C4W6_HUMAN Phospholipid-transporting ATPase (Fragment) OS=Homo sapiens GN=ATP11B PE=1 SV=1	1.67623	17.2577	-3.90271	0.00221319	0.046031	-1.53378	6	6
>sp|P63218|GBG5_HUMAN Guanine nucleotide-binding protein G(I)/G(S)/G(O) subunit gamma-5 OS=Homo sapiens GN=GNG5 PE=1 SV=3	22.552	20.4855	20.8157	20.0754	21.5652	20.8772	23.9848	24.3909	21.3531	22.6453	23.6209	23.3403	21.0618	23.2225	0.0417914	0.0469615	20.8465	23.4806	3	GNG5	>sp|P63218|GBG5_HUMAN Guanine nucleotide-binding protein G(I)/G(S)/G(O) subunit gamma-5 OS=Homo sapiens GN=GNG5 PE=1 SV=3	-2.16072	22.1422	3.89985	0.00222449	0.046031	-1.53886	6	6
>tr|A0A087WZQ7|A0A087WZQ7_HUMAN Beta-soluble NSF attachment protein OS=Homo sapiens GN=NAPB PE=1 SV=1	18.5181	18.5917	18.017	18.5875	19.6456	16.1416	15.5612	14.4642	17.3455	17.0302	14.1186	14.2401	18.2502	15.46	0.0636655	0.0928828	18.5528	15.0127	17	NAPB	>tr|A0A087WZQ7|A0A087WZQ7_HUMAN Beta-soluble NSF attachment protein OS=Homo sapiens GN=NAPB PE=1 SV=1	2.79027	16.8551	-3.89216	0.00225514	0.0460761	-1.55252	6	6
>sp|Q14392|LRC32_HUMAN Leucine-rich repeat-containing protein 32 OS=Homo sapiens GN=LRRC32 PE=1 SV=1	15.1029	14.6363	13.2535	13.6887	13.8754	13.7517	0	3.69331	0	11.4623	0	13.7168	14.0514	4.81206	0.0486514	1.29525	13.8136	1.84665	28	LRRC32	>sp|Q14392|LRC32_HUMAN Leucine-rich repeat-containing protein 32 OS=Homo sapiens GN=LRRC32 PE=1 SV=1	9.23935	9.43174	-3.88847	0.00227	0.0460761	-1.55907	6	3
>sp|Q13099|IFT88_HUMAN Intraflagellar transport protein 88 homolog OS=Homo sapiens GN=IFT88 PE=2 SV=2	20.6261	20.4385	19.4182	19.9826	20.1529	20.5264	19.4857	18.8156	18.9395	19.6133	18.9415	19.1767	20.1908	19.1621	0.0222072	0.0169387	20.2957	19.0591	34	IFT88	>sp|Q13099|IFT88_HUMAN Intraflagellar transport protein 88 homolog OS=Homo sapiens GN=IFT88 PE=2 SV=2	1.02872	19.6764	-3.88739	0.00227438	0.0460761	-1.56099	6	6
>sp|Q8N5K1|CISD2_HUMAN CDGSH iron-sulfur domain-containing protein 2 OS=Homo sapiens GN=CISD2 PE=1 SV=1	18.4158	17.8957	18.7345	18.2236	18.4033	18.7544	20.5569	20.6794	20.1214	20.725	21.9223	18.1877	18.4046	20.3655	0.0175735	0.0600987	18.4096	20.6182	8	CISD2	>sp|Q8N5K1|CISD2_HUMAN CDGSH iron-sulfur domain-containing protein 2 OS=Homo sapiens GN=CISD2 PE=1 SV=1	-1.96091	19.385	3.88084	0.0023011	0.0462936	-1.57264	6	6
>sp|O76095|JTB_HUMAN Protein JTB OS=Homo sapiens GN=JTB PE=1 SV=1	19.7649	19.5304	20.0531	19.7846	20.0893	18.4993	21.4757	21.7575	21.5234	20.8917	19.7374	22.1548	19.6203	21.2568	0.0298923	0.0400173	19.7748	21.4995	6	JTB	>sp|O76095|JTB_HUMAN Protein JTB OS=Homo sapiens GN=JTB PE=1 SV=1	-1.6365	20.4385	3.86989	0.00234643	0.0468801	-1.5921	6	6
>sp|P04843|RPN1_HUMAN Dolichyl-diphosphooligosaccharide--protein glycosyltransferase subunit 1 OS=Homo sapiens GN=RPN1 PE=1 SV=1	19.5927	18.6878	19.279	20.0959	19.7144	19.497	21.2297	21.56	21.5336	21.3206	20.021	19.8997	19.4778	20.9274	0.0242469	0.036338	19.5449	21.2752	32	RPN1	>sp|P04843|RPN1_HUMAN Dolichyl-diphosphooligosaccharide--protein glycosyltransferase subunit 1 OS=Homo sapiens GN=RPN1 PE=1 SV=1	-1.44962	20.2026	3.8636	0.00237294	0.0470735	-1.6033	6	6
>tr|E9PDT6|E9PDT6_HUMAN Ras GTPase-activating-like protein IQGAP2 (Fragment) OS=Homo sapiens GN=IQGAP2 PE=1 SV=1	16.2211	16.4652	16.4497	16.8976	16.4727	16.8508	13.8398	15.6274	13.9151	12.4658	15.1434	15.9699	16.5595	14.4935	0.0157975	0.0913324	16.4689	14.5292	25	IQGAP2	>tr|E9PDT6|E9PDT6_HUMAN Ras GTPase-activating-like protein IQGAP2 (Fragment) OS=Homo sapiens GN=IQGAP2 PE=1 SV=1	2.06596	15.5265	-3.85991	0.00238861	0.0470735	-1.60987	6	6
>sp|Q9NRW7|VPS45_HUMAN Vacuolar protein sorting-associated protein 45 OS=Homo sapiens GN=VPS45 PE=1 SV=1	20.7572	21.4576	21.4011	21.6472	22.4119	22.1508	20.7536	20.6408	20.2105	20.1103	19.9896	20.936	21.6376	20.4401	0.0271572	0.018934	21.5524	20.4256	31	VPS45	>sp|Q9NRW7|VPS45_HUMAN Vacuolar protein sorting-associated protein 45 OS=Homo sapiens GN=VPS45 PE=1 SV=1	1.1975	21.0389	-3.84497	0.00245312	0.0479775	-1.63644	6	6
>sp|Q9BVC6|TM109_HUMAN Transmembrane protein 109 OS=Homo sapiens GN=TMEM109 PE=1 SV=1	19.5094	19.2389	19.6433	19.6291	18.973	18.7156	20.768	21.1138	20.9471	19.329	20.5424	20.4619	19.2849	20.527	0.0196889	0.0309531	19.3742	20.6552	10	TMEM109	>sp|Q9BVC6|TM109_HUMAN Transmembrane protein 109 OS=Homo sapiens GN=TMEM109 PE=1 SV=1	-1.24214	19.906	3.84168	0.0024676	0.0479775	-1.64231	6	6
>sp|O15460|P4HA2_HUMAN Prolyl 4-hydroxylase subunit alpha-2 OS=Homo sapiens GN=P4HA2 PE=1 SV=1	16.8001	16.0503	15.7594	16.9148	15.4864	15.6753	17.4515	16.8756	17.2182	17.5842	17.1346	17.2182	16.1144	17.247	0.0375235	0.0143854	15.9049	17.2182	25	P4HA2	>sp|O15460|P4HA2_HUMAN Prolyl 4-hydroxylase subunit alpha-2 OS=Homo sapiens GN=P4HA2 PE=1 SV=1	-1.13266	16.6807	3.83362	0.00250339	0.0483259	-1.65666	6	6
>tr|F5GXW6|F5GXW6_HUMAN Brain protein I3 OS=Homo sapiens GN=BRI3 PE=1 SV=1	0	0	0	0	7.44875	6.64642	16.4147	14.9807	15.7895	0	15.5476	15.4957	2.34919	13.038	1.55295	0.491201	0	15.5217	3	BRI3	>tr|F5GXW6|F5GXW6_HUMAN Brain protein I3 OS=Homo sapiens GN=BRI3 PE=1 SV=1	-10.6888	7.69361	3.8294	0.00252235	0.0483259	-1.66418	2	5
>sp|P13667|PDIA4_HUMAN Protein disulfide-isomerase A4 OS=Homo sapiens GN=PDIA4 PE=1 SV=2	22.0241	22.0241	22.2187	21.6866	20.8376	20.5515	19.9976	20.0841	20.8715	20.3945	19.4763	20.357	21.5571	20.1968	0.0322697	0.0231329	21.8554	20.2205	34	PDIA4	>sp|P13667|PDIA4_HUMAN Protein disulfide-isomerase A4 OS=Homo sapiens GN=PDIA4 PE=1 SV=2	1.36031	20.877	-3.82309	0.00255094	0.0483259	-1.67542	6	6
>sp|O60361|NDK8_HUMAN Putative nucleoside diphosphate kinase OS=Homo sapiens GN=NME2P1 PE=5 SV=1	20.93	22.7064	21.4303	22.2568	20.3231	20.3451	19.3066	19.0339	19.1669	19.6414	20.7142	17.9415	21.332	19.3008	0.0464422	0.0466342	21.1802	19.2368	9	NME2P1	>sp|O60361|NDK8_HUMAN Putative nucleoside diphosphate kinase OS=Homo sapiens GN=NME2P1 PE=5 SV=1	2.03121	20.3164	-3.8228	0.00255225	0.0483259	-1.67593	6	6
>sp|P84085|ARF5_HUMAN ADP-ribosylation factor 5 OS=Homo sapiens GN=ARF5 PE=1 SV=2	23.308	23.1995	23.0446	22.6343	23.2864	23.2314	19.9575	19.8311	20.0732	22.3294	22.7447	21.6789	23.1174	21.1025	0.0109993	0.0618646	23.2155	20.876	10	ARF5	>sp|P84085|ARF5_HUMAN ADP-ribosylation factor 5 OS=Homo sapiens GN=ARF5 PE=1 SV=2	2.01489	22.1099	-3.81404	0.00259258	0.0487709	-1.69155	6	6
>tr|H0Y645|H0Y645_HUMAN Casein kinase I isoform epsilon (Fragment) OS=Homo sapiens GN=CSNK1E PE=1 SV=1	18.8375	18.5074	19.1249	17.6232	7.44875	14.7989	12.5969	3.69331	13.0608	0	0	0	16.0568	4.89185	0.280305	1.2907	18.0653	1.84665	13	CSNK1E	>tr|H0Y645|H0Y645_HUMAN Casein kinase I isoform epsilon (Fragment) OS=Homo sapiens GN=CSNK1E PE=1 SV=1	11.1649	10.4743	-3.80281	0.00264519	0.0494394	-1.71157	6	3
>sp|P36871|PGM1_HUMAN Phosphoglucomutase-1 OS=Homo sapiens GN=PGM1 PE=1 SV=3	19.0218	19.6265	18.9891	18.69	18.9048	19.0539	21.8734	20.2588	20.2039	20.077	19.7692	20.0512	19.0477	20.3722	0.0163935	0.0370496	19.0055	20.1404	32	PGM1	>sp|P36871|PGM1_HUMAN Phosphoglucomutase-1 OS=Homo sapiens GN=PGM1 PE=1 SV=3	-1.32455	19.71	3.7984	0.00266614	0.0495116	-1.71943	6	6
>sp|Q13011|ECH1_HUMAN Delta(3,5)-Delta(2,4)-dienoyl-CoA isomerase, mitochondrial OS=Homo sapiens GN=ECH1 PE=1 SV=2	17.0502	17.4055	17.5116	17.2605	18.8327	16.5649	14.1873	13.9749	14.0214	18.1399	14.1873	13.9283	17.4376	14.7399	0.0436443	0.113243	17.333	14.1043	17	ECH1	>sp|Q13011|ECH1_HUMAN Delta(3,5)-Delta(2,4)-dienoyl-CoA isomerase, mitochondrial OS=Homo sapiens GN=ECH1 PE=1 SV=2	2.6977	16.0887	-3.78769	0.00271778	0.0501492	-1.73854	6	6
>sp|O15498|YKT6_HUMAN Synaptobrevin homolog YKT6 OS=Homo sapiens GN=YKT6 PE=1 SV=1	20.2404	20.1461	20.0013	19.469	21.0349	21.0282	19.4082	18.8865	19.5209	16.5083	17.6376	16.5876	20.32	18.0915	0.0301363	0.0757208	20.1933	18.262	11	YKT6	>sp|O15498|YKT6_HUMAN Synaptobrevin homolog YKT6 OS=Homo sapiens GN=YKT6 PE=1 SV=1	2.2285	19.2058	-3.77726	0.00276902	0.0507712	-1.75714	6	6
>tr|Q6ZN40|Q6ZN40_HUMAN Tropomyosin 1 (Alpha), isoform CRA_f OS=Homo sapiens GN=TPM1 PE=1 SV=1	20.524	20.2701	20.2435	19.8143	20.3802	20.5375	19.8124	19.6684	19.3344	18.9415	19.0971	19.6645	20.2949	19.4197	0.0130895	0.0180741	20.3251	19.4994	14	TPM1	>tr|Q6ZN40|Q6ZN40_HUMAN Tropomyosin 1 (Alpha), isoform CRA_f OS=Homo sapiens GN=TPM1 PE=1 SV=1	0.87524	19.8573	-3.76888	0.00281093	0.0510737	-1.7721	6	6
>tr|Q32Q12|Q32Q12_HUMAN Nucleoside diphosphate kinase OS=Homo sapiens GN=NME1-NME2 PE=1 SV=1	20.2719	22.0106	20.7932	21.4539	19.654	19.6593	18.6065	18.6099	18.7401	18.9891	20.04	18.6813	20.6405	18.9445	0.0466407	0.0292901	20.5326	18.7107	17	NME1-NME2	>tr|Q32Q12|Q32Q12_HUMAN Nucleoside diphosphate kinase OS=Homo sapiens GN=NME1-NME2 PE=1 SV=1	1.696	19.7925	-3.76693	0.00282078	0.0510737	-1.77558	6	6
>sp|P49407|ARRB1_HUMAN Beta-arrestin-1 OS=Homo sapiens GN=ARRB1 PE=1 SV=2	18.196	18.1292	18.5771	18.3764	17.6873	17.7432	19.3725	19.4369	18.9196	18.7843	20.8245	21.1877	18.1182	19.7542	0.0192738	0.0510466	18.1626	19.4047	19	ARRB1	>sp|P49407|ARRB1_HUMAN Beta-arrestin-1 OS=Homo sapiens GN=ARRB1 PE=1 SV=2	-1.63604	18.9362	3.76317	0.00283989	0.0511004	-1.78231	6	6
>tr|A0A0G2JQM1|A0A0G2JQM1_HUMAN AP-2 complex subunit alpha-2 (Fragment) OS=Homo sapiens GN=AP2A2 PE=1 SV=1	22.6613	22.1322	22.7985	22.8986	22.3879	22.107	23.399	23.0369	23.3534	23.399	23.4938	23.1773	22.4976	23.3099	0.0150894	0.00727268	22.5246	23.3762	33	AP2A2	>tr|A0A0G2JQM1|A0A0G2JQM1_HUMAN AP-2 complex subunit alpha-2 (Fragment) OS=Homo sapiens GN=AP2A2 PE=1 SV=1	-0.812325	22.9037	3.75442	0.00288479	0.051588	-1.79793	6	6
>sp|O95807|TM50A_HUMAN Transmembrane protein 50A OS=Homo sapiens GN=TMEM50A PE=1 SV=1	15.9454	15.2989	16.6085	16.5236	16.0816	15.9658	19.6	19.3248	19.3039	17.1301	17.1803	16.5932	16.0707	18.1887	0.0294101	0.074616	16.0237	18.2421	7	TMEM50A	>sp|O95807|TM50A_HUMAN Transmembrane protein 50A OS=Homo sapiens GN=TMEM50A PE=1 SV=1	-2.11806	17.1297	3.73585	0.00298261	0.0527308	-1.83112	6	6
>sp|Q9P1Z2|CACO1_HUMAN Calcium-binding and coiled-coil domain-containing protein 1 OS=Homo sapiens GN=CALCOCO1 PE=1 SV=2	0	0	0	0	7.44875	6.64642	15.5792	14.6698	13.8962	15.2989	15.082	0	2.34919	12.421	1.55295	0.492161	0	14.8759	29	CALCOCO1	>sp|Q9P1Z2|CACO1_HUMAN Calcium-binding and coiled-coil domain-containing protein 1 OS=Homo sapiens GN=CALCOCO1 PE=1 SV=2	-10.0718	7.3851	3.73538	0.0029851	0.0527308	-1.83195	2	5
>tr|H3BRH0|H3BRH0_HUMAN Protein ADGRG1 (Fragment) OS=Homo sapiens GN=ADGRG1 PE=1 SV=1	17.391	17.9619	16.5988	17.5392	15.2507	15.28	0	3.69331	0	16.5132	0	14.4154	16.6703	5.77032	0.0704492	1.32968	16.9949	1.84665	10	ADGRG1	>tr|H3BRH0|H3BRH0_HUMAN Protein ADGRG1 (Fragment) OS=Homo sapiens GN=ADGRG1 PE=1 SV=1	10.9	11.2203	-3.70866	0.00313197	0.0544917	-1.87974	6	3
>sp|Q8NG11|TSN14_HUMAN Tetraspanin-14 OS=Homo sapiens GN=TSPAN14 PE=1 SV=1	19.8955	19.9518	20.0383	19.9427	19.8124	20.1509	18.993	19.3315	18.822	18.8493	19.8485	18.9498	19.9653	19.1323	0.00587242	0.0206672	19.9472	18.9714	13	TSPAN14	>sp|Q8NG11|TSN14_HUMAN Tetraspanin-14 OS=Homo sapiens GN=TSPAN14 PE=1 SV=1	0.83291	19.5488	-3.70469	0.00315439	0.0544917	-1.88683	6	6
>sp|O00592|PODXL_HUMAN Podocalyxin OS=Homo sapiens GN=PODXL PE=1 SV=2	21.3716	21.0191	21.6725	21.0067	21.5336	21.1275	20.2815	20.564	20.9002	20.1324	20.664	19.9405	21.2885	20.4138	0.013159	0.0175595	21.2495	20.4227	23	PODXL	>sp|O00592|PODXL_HUMAN Podocalyxin OS=Homo sapiens GN=PODXL PE=1 SV=2	0.874746	20.8511	-3.70256	0.00316654	0.0544917	-1.89065	6	6
>sp|Q96LZ7|RMD2_HUMAN Regulator of microtubule dynamics protein 2 OS=Homo sapiens GN=RMDN2 PE=1 SV=2	15.9771	15.9963	16.8199	16.318	14.0113	14.2712	13.5757	14.1652	14.4207	12.1802	13.6567	13.1037	15.5656	13.517	0.0737288	0.0593476	15.9867	13.6162	20	RMDN2	>sp|Q96LZ7|RMD2_HUMAN Regulator of microtubule dynamics protein 2 OS=Homo sapiens GN=RMDN2 PE=1 SV=2	2.04861	14.5413	-3.70052	0.00317813	0.0544917	-1.89429	6	6
>sp|P35610|SOAT1_HUMAN Sterol O-acyltransferase 1 OS=Homo sapiens GN=SOAT1 PE=1 SV=3	15.6889	15.018	15.9402	15.3854	16.3731	16.2667	18.9395	18.6878	17.7079	16.8001	17.1596	16.1416	15.7787	17.5727	0.0330402	0.0620545	15.8145	17.4337	20	SOAT1	>sp|P35610|SOAT1_HUMAN Sterol O-acyltransferase 1 OS=Homo sapiens GN=SOAT1 PE=1 SV=3	-1.79402	16.6757	3.7004	0.00317884	0.0544917	-1.89451	6	6
>sp|Q9P265|DIP2B_HUMAN Disco-interacting protein 2 homolog B OS=Homo sapiens GN=DIP2B PE=1 SV=3	18.2749	17.9173	18.1783	17.9947	18.4225	18.5131	18.6753	19.2273	18.6578	19.0015	19.6803	19.3344	18.2168	19.0961	0.0128504	0.0208601	18.2266	19.1144	76	DIP2B	>sp|Q9P265|DIP2B_HUMAN Disco-interacting protein 2 homolog B OS=Homo sapiens GN=DIP2B PE=1 SV=3	-0.879284	18.6564	3.6911	0.00323247	0.0547739	-1.91115	6	6
>tr|K7ENL9|K7ENL9_HUMAN Uncharacterized protein C18orf8 OS=Homo sapiens GN=C18orf8 PE=1 SV=1	15.4571	18.0797	18.3794	18.2517	18.6998	17.9886	19.803	20.0711	20.0299	19.6043	19.0899	19.279	17.8094	19.6462	0.0662092	0.0203397	18.1657	19.7037	27	C18orf8	>tr|K7ENL9|K7ENL9_HUMAN Uncharacterized protein C18orf8 OS=Homo sapiens GN=C18orf8 PE=1 SV=1	-1.83685	18.7278	3.69002	0.0032388	0.0547739	-1.9131	6	6
>tr|H0YA96|H0YA96_HUMAN Heterogeneous nuclear ribonucleoprotein D0 (Fragment) OS=Homo sapiens GN=HNRNPD PE=1 SV=1	18.3838	19.6741	19.2527	18.5038	19.416	19.1938	20.0754	20.1596	19.8508	19.6433	20.7812	20.5591	19.0707	20.1782	0.0269902	0.0211757	19.2232	20.1175	10	HNRNPD	>tr|H0YA96|H0YA96_HUMAN Heterogeneous nuclear ribonucleoprotein D0 (Fragment) OS=Homo sapiens GN=HNRNPD PE=1 SV=1	-1.10755	19.6245	3.68775	0.00325202	0.0547739	-1.91715	6	6
>tr|A8MYV2|A8MYV2_HUMAN LUC7-like (S. cerevisiae) OS=Homo sapiens GN=LUC7L PE=1 SV=1	18.2078	18.6008	18.4727	18.6813	17.0683	17.2536	21.7907	19.9575	19.6741	22.2925	20.3329	18.2811	18.0474	20.3881	0.0392083	0.0718587	18.3403	20.1452	10	LUC7L	>tr|A8MYV2|A8MYV2_HUMAN LUC7-like (S. cerevisiae) OS=Homo sapiens GN=LUC7L PE=1 SV=1	-2.34072	19.2178	3.67989	0.00329839	0.0552337	-1.93122	6	6
>tr|H0Y9V7|H0Y9V7_HUMAN Calcium-transporting ATPase type 2C member 1 (Fragment) OS=Homo sapiens GN=ATP2C1 PE=1 SV=1	19.9518	19.6371	20.0792	19.1152	20.2382	20.3385	22.3244	22.6453	22.5397	21.7173	20.2404	20.3364	19.8933	21.6339	0.0227736	0.0504344	20.0155	22.0208	36	ATP2C1	>tr|H0Y9V7|H0Y9V7_HUMAN Calcium-transporting ATPase type 2C member 1 (Fragment) OS=Homo sapiens GN=ATP2C1 PE=1 SV=1	-1.74061	20.7636	3.66354	0.00339698	0.0565577	-1.9605	6	6
>sp|Q9NX76|CKLF6_HUMAN CKLF-like MARVEL transmembrane domain-containing protein 6 OS=Homo sapiens GN=CMTM6 PE=1 SV=1	16.0452	18.3977	16.6052	16.123	17.2091	16.5988	18.4318	17.3028	18.6036	18.2811	19.5528	19.0686	16.8298	18.5401	0.0519433	0.0412089	16.602	18.5177	6	CMTM6	>sp|Q9NX76|CKLF6_HUMAN CKLF-like MARVEL transmembrane domain-containing protein 6 OS=Homo sapiens GN=CMTM6 PE=1 SV=1	-1.71028	17.685	3.65545	0.00344692	0.0569659	-1.97501	6	6
>tr|E9PCN4|E9PCN4_HUMAN Ellis-van Creveld syndrome protein OS=Homo sapiens GN=EVC PE=4 SV=1	14.1072	14.5646	15.9771	14.1373	16.8976	16.6278	18.3794	18.7752	18.5366	16.2715	17.0255	17.189	15.3852	17.6962	0.0824506	0.0569258	15.2708	17.7842	28	EVC	>tr|E9PCN4|E9PCN4_HUMAN Ellis-van Creveld syndrome protein OS=Homo sapiens GN=EVC PE=4 SV=1	-2.31097	16.5407	3.64809	0.00349297	0.0569659	-1.9882	6	6
>sp|Q6IC98|GRAM4_HUMAN GRAM domain-containing protein 4 OS=Homo sapiens GN=GRAMD4 PE=1 SV=1	12.4233	12.1559	14.8921	14.3345	15.1327	14.9426	0	13.8228	0	12.5095	0	0	13.9802	4.38872	0.0957729	1.55208	14.6133	0	31	GRAMD4	>sp|Q6IC98|GRAM4_HUMAN GRAM domain-containing protein 4 OS=Homo sapiens GN=GRAMD4 PE=1 SV=1	9.59146	9.18445	-3.64758	0.00349618	0.0569659	-1.98911	6	2
>sp|Q8IUC8|GLT13_HUMAN Polypeptide N-acetylgalactosaminyltransferase 13 OS=Homo sapiens GN=GALNT13 PE=2 SV=2	18.3301	18.2883	17.7377	17.7143	18.4294	18.4294	19.8997	19.5231	19.9495	19.8581	18.8731	18.2014	18.1549	19.3842	0.0185539	0.0364006	18.3092	19.6906	25	GALNT13	>sp|Q8IUC8|GLT13_HUMAN Polypeptide N-acetylgalactosaminyltransferase 13 OS=Homo sapiens GN=GALNT13 PE=2 SV=2	-1.22927	18.7695	3.64695	0.00350015	0.0569659	-1.99024	6	6
>sp|Q8NEM2|SHCBP_HUMAN SHC SH2 domain-binding protein 1 OS=Homo sapiens GN=SHCBP1 PE=1 SV=3	17.9847	16.254	17.3615	17.1057	15.4571	15.7341	20.0687	19.9536	20.0982	19.2847	17.2777	17.3939	16.6495	19.0128	0.0595441	0.0701084	16.6799	19.6192	35	SHCBP1	>sp|Q8NEM2|SHCBP_HUMAN SHC SH2 domain-binding protein 1 OS=Homo sapiens GN=SHCBP1 PE=1 SV=3	-2.3633	17.8312	3.64369	0.00352077	0.0569814	-1.99607	6	6
>sp|Q9UP38|FZD1_HUMAN Frizzled-1 OS=Homo sapiens GN=FZD1 PE=1 SV=2	18.2407	17.0897	17.7432	18.1539	19.1113	17.8709	20.5127	20.4582	20.3085	19.6397	19.0238	18.2432	18.0349	19.6977	0.0369513	0.0464662	18.0124	19.9741	27	FZD1	>sp|Q9UP38|FZD1_HUMAN Frizzled-1 OS=Homo sapiens GN=FZD1 PE=1 SV=2	-1.66273	18.8663	3.6331	0.00358869	0.0577579	-2.01505	6	6
>tr|H7BXG7|H7BXG7_HUMAN Protein transport protein Sec31A OS=Homo sapiens GN=SEC31A PE=1 SV=1	17.6256	17.9652	17.3388	17.4055	18.0822	18.049	20.0792	19.4274	19.9048	18.9048	18.2908	18.049	17.7444	19.1093	0.0186762	0.0438496	17.7954	19.1661	36	SEC31A	>tr|H7BXG7|H7BXG7_HUMAN Protein transport protein Sec31A OS=Homo sapiens GN=SEC31A PE=1 SV=1	-1.36494	18.4268	3.61846	0.00368479	0.058977	-2.0413	6	6
>sp|O75071|EFC14_HUMAN EF-hand calcium-binding domain-containing protein 14 OS=Homo sapiens GN=EFCAB14 PE=2 SV=1	13.9283	14.5719	15.1376	13.6273	14.5719	14.5148	15.7895	14.5532	17.449	18.6972	16.7484	16.1057	14.392	16.5572	0.0372306	0.0863502	14.5434	16.427	24	EFCAB14	>sp|O75071|EFC14_HUMAN EF-hand calcium-binding domain-containing protein 14 OS=Homo sapiens GN=EFCAB14 PE=2 SV=1	-2.16518	15.4746	3.61142	0.003732	0.0594044	-2.05394	6	6
>sp|O75475|PSIP1_HUMAN PC4 and SFRS1-interacting protein OS=Homo sapiens GN=PSIP1 PE=1 SV=1	14.7722	14.9426	15.2989	15.1096	14.5066	14.298	13.302	13.9376	12.9277	10.9622	13.7168	13.8398	14.8213	13.1143	0.0252663	0.0853807	14.8574	13.5094	24	PSIP1	>sp|O75475|PSIP1_HUMAN PC4 and SFRS1-interacting protein OS=Homo sapiens GN=PSIP1 PE=1 SV=1	1.70697	13.9678	-3.59474	0.00384619	0.0608875	-2.08387	6	6
>sp|A6NEC2|PSAL_HUMAN Puromycin-sensitive aminopeptidase-like protein OS=Homo sapiens GN=NPEPPSL1 PE=2 SV=3	16.5132	15.4571	16.6567	16.9368	16.5932	16.5276	17.6528	17.9085	18.7446	19.9405	16.6378	18.3502	16.4474	18.2057	0.0309553	0.0610323	16.5604	18.1293	26	NPEPPSL1	>sp|A6NEC2|PSAL_HUMAN Puromycin-sensitive aminopeptidase-like protein OS=Homo sapiens GN=NPEPPSL1 PE=2 SV=3	-1.75828	17.3266	3.5909	0.00387302	0.0609791	-2.09077	6	6
>sp|Q9NSB4|KRT82_HUMAN Keratin, type II cuticular Hb2 OS=Homo sapiens GN=KRT82 PE=3 SV=3	21.4082	21.2129	17.9886	17.8957	19.0487	18.8565	17.4779	16.7558	17.3692	17.4236	17.1665	16.9515	19.4018	17.1907	0.0798257	0.0167695	18.9526	17.2678	32	KRT82	>sp|Q9NSB4|KRT82_HUMAN Keratin, type II cuticular Hb2 OS=Homo sapiens GN=KRT82 PE=3 SV=3	2.21102	18.2963	-3.58219	0.00393445	0.061297	-2.10638	6	6
>sp|P40926|MDHM_HUMAN Malate dehydrogenase, mitochondrial OS=Homo sapiens GN=MDH2 PE=1 SV=3	17.5521	17.2751	18.2989	16.6567	16.1757	15.8326	19.4249	19.4022	17.8203	20.5276	18.8296	17.7351	16.9652	18.9566	0.0541561	0.0562505	16.9659	19.1159	19	MDH2	>sp|P40926|MDHM_HUMAN Malate dehydrogenase, mitochondrial OS=Homo sapiens GN=MDH2 PE=1 SV=3	-1.99144	17.9609	3.58012	0.00394927	0.061297	-2.11011	6	6
>sp|Q9UQ13|SHOC2_HUMAN Leucine-rich repeat protein SHOC-2 OS=Homo sapiens GN=SHOC2 PE=1 SV=2	11.6746	11.7522	11.9019	11.9423	13.6158	13.385	13.7646	13.2922	13.1619	14.5785	15.3407	14.878	12.3786	14.1693	0.0708791	0.0630437	11.9221	14.1715	23	SHOC2	>sp|Q9UQ13|SHOC2_HUMAN Leucine-rich repeat protein SHOC-2 OS=Homo sapiens GN=SHOC2 PE=1 SV=2	-1.7907	13.274	3.57908	0.00395669	0.061297	-2.11198	6	6
>sp|Q9BVK6|TMED9_HUMAN Transmembrane emp24 domain-containing protein 9 OS=Homo sapiens GN=TMED9 PE=1 SV=2	19.889	20.6918	20.5613	20.768	19.279	21.784	24.3702	24.6415	23.8612	23.1461	22.4312	20.0915	20.4955	23.0903	0.0415428	0.0726461	20.6265	23.5037	11	TMED9	>sp|Q9BVK6|TMED9_HUMAN Transmembrane emp24 domain-containing protein 9 OS=Homo sapiens GN=TMED9 PE=1 SV=2	-2.59478	21.7929	3.55736	0.00411533	0.0634155	-2.15098	6	6
>sp|Q86V48|LUZP1_HUMAN Leucine zipper protein 1 OS=Homo sapiens GN=LUZP1 PE=1 SV=2	17.2995	17.492	17.8286	17.8076	15.3932	15.6228	13.5226	13.0275	12.7083	14.878	15.7774	16.2342	16.9073	14.358	0.0653149	0.103282	17.3957	14.2003	59	LUZP1	>sp|Q86V48|LUZP1_HUMAN Leucine zipper protein 1 OS=Homo sapiens GN=LUZP1 PE=1 SV=2	2.54926	15.6326	-3.55277	0.00414964	0.063538	-2.15921	6	6
>sp|Q8IVF2|AHNK2_HUMAN Protein AHNAK2 OS=Homo sapiens GN=AHNAK2 PE=1 SV=2	20.6142	20.5038	20.5816	20.6032	19.2894	19.8955	21.7281	21.7208	21.5992	21.6417	20.8575	20.6819	20.2479	21.3715	0.0268721	0.0220848	20.5427	21.6205	255	AHNAK2	>sp|Q8IVF2|AHNK2_HUMAN Protein AHNAK2 OS=Homo sapiens GN=AHNAK2 PE=1 SV=2	-1.12359	20.8097	3.54615	0.00419972	0.063538	-2.17111	6	6
>sp|Q9C037|TRIM4_HUMAN E3 ubiquitin-protein ligase TRIM4 OS=Homo sapiens GN=TRIM4 PE=1 SV=2	21.5095	21.6021	21.9531	21.4509	20.3945	20.5006	19.878	19.6456	20.8549	19.8288	20.0338	20.1324	21.2351	20.0622	0.0299187	0.0211007	21.4802	19.9559	24	TRIM4	>sp|Q9C037|TRIM4_HUMAN E3 ubiquitin-protein ligase TRIM4 OS=Homo sapiens GN=TRIM4 PE=1 SV=2	1.17287	20.6487	-3.5437	0.00421839	0.063538	-2.17551	6	6
>sp|Q9ULT0|TTC7A_HUMAN Tetratricopeptide repeat protein 7A OS=Homo sapiens GN=TTC7A PE=1 SV=3	16.1979	16.114	16.1713	16.2845	18.169	16.1757	15.28	14.9495	14.3567	15.77	13.8045	15.4864	16.5187	14.9412	0.0490564	0.0494793	16.1868	15.1148	44	TTC7A	>sp|Q9ULT0|TTC7A_HUMAN Tetratricopeptide repeat protein 7A OS=Homo sapiens GN=TTC7A PE=1 SV=3	1.57754	15.7299	-3.54334	0.00422119	0.063538	-2.17616	6	6
>sp|P18031|PTN1_HUMAN Tyrosine-protein phosphatase non-receptor type 1 OS=Homo sapiens GN=PTPN1 PE=1 SV=1	20.5591	20.5864	21.0592	18.6854	18.0364	19.2079	18.0736	18.1292	17.7405	18.49	17.375	17.3202	19.6891	17.8547	0.0618279	0.0257354	19.8835	17.9071	24	PTPN1	>sp|P18031|PTN1_HUMAN Tyrosine-protein phosphatase non-receptor type 1 OS=Homo sapiens GN=PTPN1 PE=1 SV=1	1.83433	18.7719	-3.5418	0.00423294	0.063538	-2.17892	6	6
>sp|Q9NTJ5|SAC1_HUMAN Phosphatidylinositide phosphatase SAC1 OS=Homo sapiens GN=SACM1L PE=1 SV=2	19.5805	19.0464	19.1113	19.4489	19.0286	19.1152	19.9427	20.3168	20.139	20.2294	19.6218	19.6456	19.2218	19.9825	0.0121324	0.0148849	19.1132	20.0408	33	SACM1L	>sp|Q9NTJ5|SAC1_HUMAN Phosphatidylinositide phosphatase SAC1 OS=Homo sapiens GN=SACM1L PE=1 SV=2	-0.760762	19.6022	3.52217	0.00438626	0.0652633	-2.21419	6	6
>sp|P49757|NUMB_HUMAN Protein numb homolog OS=Homo sapiens GN=NUMB PE=1 SV=2	19.2679	19.7649	19.3795	19.8869	19.4639	19.1649	21.6021	21.0749	20.8739	21.0482	20.8622	19.1938	19.488	20.7758	0.0145313	0.0394938	19.4217	20.961	22	NUMB	>sp|P49757|NUMB_HUMAN Protein numb homolog OS=Homo sapiens GN=NUMB PE=1 SV=2	-1.28785	20.1319	3.5191	0.0044108	0.0652633	-2.21972	6	6
>sp|A6NMY6|AXA2L_HUMAN Putative annexin A2-like protein OS=Homo sapiens GN=ANXA2P2 PE=5 SV=2	25.0298	25.1127	25.2059	25.1127	24.3137	25.0298	23.1919	23.48	23.6641	23.6641	24.6415	24.6415	24.9674	23.8805	0.0130912	0.0257212	25.0713	23.6641	20	ANXA2P2	>sp|A6NMY6|AXA2L_HUMAN Putative annexin A2-like protein OS=Homo sapiens GN=ANXA2P2 PE=5 SV=2	1.08694	24.424	-3.51852	0.00441546	0.0652633	-2.22077	6	6
>sp|Q13425|SNTB2_HUMAN Beta-2-syntrophin OS=Homo sapiens GN=SNTB2 PE=1 SV=1	19.8398	19.3229	19.6575	20.57	19.1176	19.6043	22.3294	22.4834	22.1737	20.4832	20.4331	20.2452	19.6854	21.358	0.0255773	0.0501426	19.6309	21.3284	26	SNTB2	>sp|Q13425|SNTB2_HUMAN Beta-2-syntrophin OS=Homo sapiens GN=SNTB2 PE=1 SV=1	-1.67263	20.5217	3.51524	0.00444173	0.0653183	-2.22665	6	6
>sp|Q9BTY2|FUCO2_HUMAN Plasma alpha-L-fucosidase OS=Homo sapiens GN=FUCA2 PE=1 SV=2	16.0288	16.6607	17.1126	16.4537	17.7323	17.6616	14.6312	15.5334	15.6274	14.9426	16.5083	15.9963	16.9416	15.5398	0.0402329	0.0439891	16.8867	15.5804	25	FUCA2	>sp|Q9BTY2|FUCO2_HUMAN Plasma alpha-L-fucosidase OS=Homo sapiens GN=FUCA2 PE=1 SV=2	1.40177	16.2407	-3.51066	0.00447887	0.0655317	-2.2349	6	6
>sp|Q13530|SERC3_HUMAN Serine incorporator 3 OS=Homo sapiens GN=SERINC3 PE=1 SV=2	20.1297	20.2499	20.532	20.2226	20.2736	19.1405	17.6737	18.1316	17.9224	20.0605	19.4666	17.998	20.0914	18.5421	0.0241328	0.0526365	20.2363	18.0648	19	SERINC3	>sp|Q13530|SERC3_HUMAN Serine incorporator 3 OS=Homo sapiens GN=SERINC3 PE=1 SV=2	1.54927	19.3168	-3.49953	0.00457024	0.0665326	-2.25491	6	6
>tr|J3QRV5|J3QRV5_HUMAN Lethal(2) giant larvae protein homolog 2 OS=Homo sapiens GN=LLGL2 PE=1 SV=1	15.125	14.9233	15.7774	14.9752	15.5002	18.0685	19.7667	19.9197	19.6665	19.8143	18.888	14.8704	15.7283	18.8209	0.0758177	0.104698	15.3126	19.7166	43	LLGL2	>tr|J3QRV5|J3QRV5_HUMAN Lethal(2) giant larvae protein homolog 2 OS=Homo sapiens GN=LLGL2 PE=1 SV=1	-3.09266	17.2746	3.49167	0.00463587	0.0671506	-2.26903	6	6
>sp|P16403|H12_HUMAN Histone H1.2 OS=Homo sapiens GN=HIST1H1C PE=1 SV=2	21.4509	21.4175	21.5626	21.1019	20.7835	22.0921	22.3836	22.2608	22.1322	22.2289	22.0241	22.355	21.4014	22.2308	0.0206583	0.00610527	21.4342	22.2448	9	HIST1H1C	>sp|P16403|H12_HUMAN Histone H1.2 OS=Homo sapiens GN=HIST1H1C PE=1 SV=2	-0.829331	21.8161	3.47962	0.00473846	0.0680173	-2.2907	6	6
>sp|P55268|LAMB2_HUMAN Laminin subunit beta-2 OS=Homo sapiens GN=LAMB2 PE=1 SV=2	17.0475	16.9484	17.5359	16.4954	17.9388	18.8792	18.9048	18.4294	18.1028	20.2545	19.733	19.2571	17.4742	19.1136	0.0486274	0.042111	17.2917	19.0809	87	LAMB2	>sp|P55268|LAMB2_HUMAN Laminin subunit beta-2 OS=Homo sapiens GN=LAMB2 PE=1 SV=2	-1.6394	18.2939	3.47913	0.00474266	0.0680173	-2.29158	6	6
>tr|H0YLE8|H0YLE8_HUMAN Ras GTPase-activating-like protein IQGAP1 OS=Homo sapiens GN=IQGAP1 PE=1 SV=1	22.2012	22.3081	22.7667	22.0536	21.8097	21.9862	21.9062	21.2523	21.0282	21.6442	21.1746	20.8689	22.1876	21.3124	0.0149681	0.0183263	22.1274	21.2134	48	IQGAP1	>tr|H0YLE8|H0YLE8_HUMAN Ras GTPase-activating-like protein IQGAP1 OS=Homo sapiens GN=IQGAP1 PE=1 SV=1	0.875191	21.75	-3.46482	0.0048676	0.0694653	-2.31732	6	6
>tr|H0YB78|H0YB78_HUMAN Solute carrier family 12 member 7 (Fragment) OS=Homo sapiens GN=SLC12A7 PE=1 SV=1	14.7301	15.4286	15.2391	14.8488	16.6019	16.6203	0	3.69331	0	0	15.2936	15.1029	15.5781	5.68163	0.0538802	1.32168	15.3339	1.84665	19	SLC12A7	>tr|H0YB78|H0YB78_HUMAN Solute carrier family 12 member 7 (Fragment) OS=Homo sapiens GN=SLC12A7 PE=1 SV=1	9.89651	10.6299	-3.45876	0.00492148	0.0698899	-2.32822	6	3
>sp|Q8IUW5|RELL1_HUMAN RELT-like protein 1 OS=Homo sapiens GN=RELL1 PE=1 SV=1	21.7726	21.7387	17.9676	17.8709	17.0134	17.8175	15.8822	15.5715	15.3932	15.9288	16.6482	16.9898	19.0301	16.069	0.11238	0.0387846	17.9193	15.9055	10	RELL1	>sp|Q8IUW5|RELL1_HUMAN RELT-like protein 1 OS=Homo sapiens GN=RELL1 PE=1 SV=1	2.96118	17.5495	-3.45284	0.00497477	0.070302	-2.33888	6	6
>tr|H7C0E8|H7C0E8_HUMAN Phospholipid-transporting ATPase IG (Fragment) OS=Homo sapiens GN=ATP11C PE=1 SV=1	19.2195	17.9474	18.8156	18.9006	19.1695	19.2247	21.6442	22.494	19.6938	21.5446	20.3854	19.0189	18.8796	20.7968	0.025864	0.0634446	19.0351	20.965	10	ATP11C	>tr|H7C0E8|H7C0E8_HUMAN Phospholipid-transporting ATPase IG (Fragment) OS=Homo sapiens GN=ATP11C PE=1 SV=1	-1.91724	19.8382	3.44816	0.00501723	0.0705578	-2.34729	6	6
>sp|P10412|H14_HUMAN Histone H1.4 OS=Homo sapiens GN=HIST1H1E PE=1 SV=2	21.549	21.5409	21.7473	21.1877	20.9058	22.2839	22.5326	22.4458	22.3362	22.4364	22.1467	22.4159	21.5358	22.3856	0.0220036	0.00593461	21.545	22.4262	8	HIST1H1E	>sp|P10412|H14_HUMAN Histone H1.4 OS=Homo sapiens GN=HIST1H1E PE=1 SV=2	-0.849835	21.9607	3.44506	0.00504561	0.0706142	-2.35287	6	6
>sp|Q9C0E8|LNP_HUMAN Protein lunapark OS=Homo sapiens GN=LNP PE=1 SV=2	18.0288	17.4515	17.4328	17.2017	17.7079	19.4082	20.7958	20.8829	21.1297	20.4244	20.5038	17.1464	17.8718	20.1471	0.0449751	0.0740742	17.5797	20.6498	23	LNP	>sp|Q9C0E8|LNP_HUMAN Protein lunapark OS=Homo sapiens GN=LNP PE=1 SV=2	-2.27534	19.0095	3.44224	0.00507153	0.0706357	-2.35794	6	6
>sp|O14974|MYPT1_HUMAN Protein phosphatase 1 regulatory subunit 12A OS=Homo sapiens GN=PPP1R12A PE=1 SV=1	20.3121	20.214	20.4493	20.1627	19.4576	19.6684	17.8633	17.7646	17.4165	20.1529	18.5131	19.2623	20.044	18.4955	0.0195029	0.0563613	20.1883	18.1882	42	PPP1R12A	>sp|O14974|MYPT1_HUMAN Protein phosphatase 1 regulatory subunit 12A OS=Homo sapiens GN=PPP1R12A PE=1 SV=1	1.54854	19.2697	-3.4336	0.00515192	0.0714121	-2.37349	6	6
>sp|Q5T749|KPRP_HUMAN Keratinocyte proline-rich protein OS=Homo sapiens GN=KPRP PE=1 SV=1	16.4537	16.1416	16.4147	16.1661	16.8756	17.391	18.9484	18.7226	19.6515	18.1562	17.0398	16.8366	16.5738	18.2258	0.0289585	0.0608151	16.4342	18.4394	22	KPRP	>sp|Q5T749|KPRP_HUMAN Keratinocyte proline-rich protein OS=Homo sapiens GN=KPRP PE=1 SV=1	-1.65207	17.3998	3.40965	0.00538139	0.0742376	-2.41658	6	6
>sp|Q15599|NHRF2_HUMAN Na(+)/H(+) exchange regulatory cofactor NHE-RF2 OS=Homo sapiens GN=SLC9A3R2 PE=1 SV=2	18.3364	18.1877	18.2539	17.2091	18.0261	18.3414	18.8712	18.888	19.08	18.8607	18.9746	18.5619	18.0591	18.8727	0.0239419	0.00918774	18.2208	18.8796	19	SLC9A3R2	>sp|Q15599|NHRF2_HUMAN Na(+)/H(+) exchange regulatory cofactor NHE-RF2 OS=Homo sapiens GN=SLC9A3R2 PE=1 SV=2	-0.813644	18.4659	3.40046	0.00547221	0.0748212	-2.43312	6	6
>sp|O75923|DYSF_HUMAN Dysferlin OS=Homo sapiens GN=DYSF PE=1 SV=1	20.7086	20.3364	20.387	21.0592	20.8801	20.31	20.1347	19.7228	19.7744	20.04	20.0092	19.4527	20.6136	19.8557	0.0153248	0.0127804	20.5478	19.8918	94	DYSF	>sp|O75923|DYSF_HUMAN Dysferlin OS=Homo sapiens GN=DYSF PE=1 SV=1	0.757922	20.2346	-3.39968	0.00548004	0.0748212	-2.43454	6	6
>sp|Q9BXJ0|C1QT5_HUMAN Complement C1q tumor necrosis factor-related protein 5 OS=Homo sapiens GN=C1QTNF5 PE=1 SV=1	21.9531	22.1548	21.8474	21.8734	23.0029	23.1669	19.7846	19.7185	20.8772	21.255	19.1913	22.3879	22.3331	20.5358	0.0266206	0.0580446	22.054	20.3309	12	C1QTNF5	>sp|Q9BXJ0|C1QT5_HUMAN Complement C1q tumor necrosis factor-related protein 5 OS=Homo sapiens GN=C1QTNF5 PE=1 SV=1	1.79732	21.4344	-3.39757	0.00550118	0.0748212	-2.43834	6	6
>sp|Q8IW52|SLIK4_HUMAN SLIT and NTRK-like protein 4 OS=Homo sapiens GN=SLITRK4 PE=2 SV=1	19.4324	19.1649	19.6133	19.3173	18.5854	18.6252	18.2236	18.3227	18.4097	18.6595	18.039	18.127	19.1231	18.2969	0.0223391	0.0121133	19.2411	18.2731	39	SLITRK4	>sp|Q8IW52|SLIK4_HUMAN SLIT and NTRK-like protein 4 OS=Homo sapiens GN=SLITRK4 PE=2 SV=1	0.826175	18.71	-3.39155	0.00556176	0.0752916	-2.44916	6	6
>sp|P35232|PHB_HUMAN Prohibitin OS=Homo sapiens GN=PHB PE=1 SV=1	19.5545	19.7018	20.0299	20.139	20.2086	18.5243	23.9069	24.0474	23.7253	23.5217	22.1374	18.4318	19.693	22.6284	0.0318195	0.0958108	19.8658	23.6235	16	PHB	>sp|P35232|PHB_HUMAN Prohibitin OS=Homo sapiens GN=PHB PE=1 SV=1	-2.93541	21.1607	3.38002	0.00567985	0.0762119	-2.46992	6	6
>sp|Q0VGL1|LTOR4_HUMAN Ragulator complex protein LAMTOR4 OS=Homo sapiens GN=LAMTOR4 PE=1 SV=1	22.0536	22.2121	22.6343	22.2012	22.4641	22.4159	23.0892	22.8834	23.0526	22.9073	22.7297	23.4657	22.3302	23.0213	0.0094972	0.0109911	22.314	22.9799	3	LAMTOR4	>sp|Q0VGL1|LTOR4_HUMAN Ragulator complex protein LAMTOR4 OS=Homo sapiens GN=LAMTOR4 PE=1 SV=1	-0.69111	22.6758	3.37978	0.00568235	0.0762119	-2.47035	6	6
>sp|Q9Y6I3|EPN1_HUMAN Epsin-1 OS=Homo sapiens GN=EPN1 PE=1 SV=2	16.2949	16.5649	16.0288	17.2995	17.094	17.2834	21.7432	21.7934	22.2793	19.3088	17.2182	17.0973	16.7609	19.9067	0.0323018	0.118961	16.8295	20.526	15	EPN1	>sp|Q9Y6I3|EPN1_HUMAN Epsin-1 OS=Homo sapiens GN=EPN1 PE=1 SV=2	-3.14579	18.3338	3.37319	0.00575105	0.0766607	-2.48222	6	6
>sp|Q13190|STX5_HUMAN Syntaxin-5 OS=Homo sapiens GN=STX5 PE=1 SV=2	20.8316	20.8245	18.7879	19.8376	19.6741	20.2086	19.0286	19.3444	18.8607	18.6126	18.6927	18.3323	20.0274	18.8119	0.0387554	0.0186709	20.0231	18.7767	19	STX5	>sp|Q13190|STX5_HUMAN Syntaxin-5 OS=Homo sapiens GN=STX5 PE=1 SV=2	1.21551	19.4196	-3.3715	0.00576874	0.0766607	-2.48526	6	6
>sp|Q7L1Q6|BZW1_HUMAN Basic leucine zipper and W2 domain-containing protein 1 OS=Homo sapiens GN=BZW1 PE=1 SV=1	16.1938	17.3237	16.9776	17.4419	15.8197	19.8759	23.6641	23.2968	23.0798	20.7193	18.3958	17.6283	17.2721	21.1307	0.0825708	0.124896	17.1507	21.8995	20	BZW1	>sp|Q7L1Q6|BZW1_HUMAN Basic leucine zipper and W2 domain-containing protein 1 OS=Homo sapiens GN=BZW1 PE=1 SV=1	-3.85855	19.2014	3.368	0.00580567	0.0767172	-2.49156	6	6
>sp|P16402|H13_HUMAN Histone H1.3 OS=Homo sapiens GN=HIST1H1D PE=1 SV=2	21.1663	21.1297	21.3636	20.8715	20.4147	21.8815	22.1963	22.0159	21.926	22.0159	21.821	21.9149	21.1379	21.9817	0.0231644	0.00581799	21.148	21.971	10	HIST1H1D	>sp|P16402|H13_HUMAN Histone H1.3 OS=Homo sapiens GN=HIST1H1D PE=1 SV=2	-0.843814	21.5598	3.36609	0.00582595	0.0767172	-2.495	6	6
>sp|Q08380|LG3BP_HUMAN Galectin-3-binding protein OS=Homo sapiens GN=LGALS3BP PE=1 SV=1	24.4796	24.3436	24.6776	24.886	24.9389	24.7691	22.2568	22.8554	23.7073	23.9069	24.3702	23.9268	24.6825	23.5039	0.00942716	0.0335482	24.7233	23.8071	29	LGALS3BP	>sp|Q08380|LG3BP_HUMAN Galectin-3-binding protein OS=Homo sapiens GN=LGALS3BP PE=1 SV=1	1.17858	24.0932	-3.36265	0.00586259	0.0768503	-2.50119	6	6
>sp|P21399|ACOC_HUMAN Cytoplasmic aconitate hydratase OS=Homo sapiens GN=ACO1 PE=1 SV=3	17.4262	17.6412	18.0652	17.3388	16.9148	17.1803	18.4502	19.6882	19.2571	18.5536	17.9886	17.7672	17.4277	18.6175	0.0227235	0.0395155	17.3825	18.5019	40	ACO1	>sp|P21399|ACOC_HUMAN Cytoplasmic aconitate hydratase OS=Homo sapiens GN=ACO1 PE=1 SV=3	-1.18974	18.0226	3.35156	0.00598244	0.0774446	-2.52117	6	6
>sp|P25089|FPR3_HUMAN N-formyl peptide receptor 3 OS=Homo sapiens GN=FPR3 PE=2 SV=2	19.8663	19.6456	19.6645	17.7889	20.406	20.8549	16.695	16.743	19.3133	17.5955	18.2883	18.0963	19.7044	17.7886	0.0533061	0.0561913	19.7654	17.8459	12	FPR3	>sp|P25089|FPR3_HUMAN N-formyl peptide receptor 3 OS=Homo sapiens GN=FPR3 PE=2 SV=2	1.91579	18.7465	-3.35155	0.0059825	0.0774446	-2.52118	6	6
>sp|P29992|GNA11_HUMAN Guanine nucleotide-binding protein subunit alpha-11 OS=Homo sapiens GN=GNA11 PE=1 SV=2	22.0749	22.2289	21.945	21.8354	23.1919	21.5336	23.8394	24.0634	24.0474	24.1431	23.0798	22.0106	22.135	23.5306	0.0256915	0.0357347	22.01	23.9434	18	GNA11	>sp|P29992|GNA11_HUMAN Guanine nucleotide-binding protein subunit alpha-11 OS=Homo sapiens GN=GNA11 PE=1 SV=2	-1.39566	22.8328	3.35046	0.0059944	0.0774446	-2.52314	6	6
>tr|A0A0A0MR51|A0A0A0MR51_HUMAN Fatty acid desaturase 1 OS=Homo sapiens GN=FADS1 PE=1 SV=1	18.6578	18.8691	19.2035	17.998	20.664	20.7613	16.2621	15.8107	16.7484	18.4318	18.2517	18.1082	19.359	17.2688	0.0578807	0.0656865	19.0363	17.4283	24	FADS1	>tr|A0A0A0MR51|A0A0A0MR51_HUMAN Fatty acid desaturase 1 OS=Homo sapiens GN=FADS1 PE=1 SV=1	2.09015	18.3139	-3.34859	0.00601486	0.0774446	-2.5265	6	6
>tr|E7EW77|E7EW77_HUMAN Abl interactor 2 OS=Homo sapiens GN=ABI2 PE=1 SV=1	16.4954	16.9928	14.4207	15.8822	16.7395	16.3899	12.9017	13.509	14.5066	16.1625	14.2055	14.249	16.1534	14.2557	0.0573875	0.0774302	16.4427	14.2273	18	ABI2	>tr|E7EW77|E7EW77_HUMAN Abl interactor 2 OS=Homo sapiens GN=ABI2 PE=1 SV=1	1.89769	15.2046	-3.33792	0.00613317	0.0786186	-2.54573	6	6
>sp|Q4KMP7|TB10B_HUMAN TBC1 domain family member 10B OS=Homo sapiens GN=TBC1D10B PE=1 SV=3	19.0899	19.0855	18.1169	19.067	17.9224	17.7591	19.7649	22.2012	19.7167	19.7101	19.9405	19.4182	18.5068	20.1253	0.0345248	0.0512187	18.592	19.7408	29	TBC1D10B	>sp|Q4KMP7|TB10B_HUMAN TBC1 domain family member 10B OS=Homo sapiens GN=TBC1D10B PE=1 SV=3	-1.61849	19.316	3.32836	0.00624106	0.0796491	-2.56293	6	6
>tr|H0Y5J9|H0Y5J9_HUMAN TRIO and F-actin-binding protein (Fragment) OS=Homo sapiens GN=TRIOBP PE=1 SV=1	21.9149	22.0015	22.9532	21.9489	22.0749	21.1236	20.2226	20.4551	20.2294	21.6866	21.1687	21.1715	22.0028	20.8223	0.0264396	0.0290942	21.9752	20.8119	16	TRIOBP	>tr|H0Y5J9|H0Y5J9_HUMAN TRIO and F-actin-binding protein (Fragment) OS=Homo sapiens GN=TRIOBP PE=1 SV=1	1.18053	21.4126	-3.3118	0.00643267	0.0814454	-2.59275	6	6
>tr|E7ESD9|E7ESD9_HUMAN DNA repair protein RAD50 OS=Homo sapiens GN=RAD50 PE=1 SV=1	13.9376	14.1293	12.1205	13.4834	7.44875	6.64642	13.5579	18.1715	17.0683	16.8104	17.8745	13.9151	11.2943	16.2329	0.298657	0.123243	12.8019	16.9393	24	RAD50	>tr|E7ESD9|E7ESD9_HUMAN DNA repair protein RAD50 OS=Homo sapiens GN=RAD50 PE=1 SV=1	-4.93862	13.7636	3.31112	0.00644068	0.0814454	-2.59398	6	6
>sp|P04083|ANXA1_HUMAN Annexin A1 OS=Homo sapiens GN=ANXA1 PE=1 SV=2	23.8191	23.1388	23.6356	22.8897	23.7549	23.6836	21.6267	21.5566	21.945	22.0536	23.2184	23.2864	23.487	22.2811	0.0161657	0.0348044	23.6596	21.9993	17	ANXA1	>sp|P04083|ANXA1_HUMAN Annexin A1 OS=Homo sapiens GN=ANXA1 PE=1 SV=2	1.20583	22.884	-3.30896	0.00646615	0.0814454	-2.59787	6	6
>sp|Q8N138|ORML3_HUMAN ORM1-like protein 3 OS=Homo sapiens GN=ORMDL3 PE=1 SV=1	17.3615	17.0065	17.4691	18.0626	17.4145	18.1257	19.1938	19.6019	19.6906	19.1113	18.574	17.3091	17.5733	18.9135	0.0247624	0.0466042	17.4418	19.1525	7	ORMDL3	>sp|Q8N138|ORML3_HUMAN ORM1-like protein 3 OS=Homo sapiens GN=ORMDL3 PE=1 SV=1	-1.34012	18.2434	3.30564	0.00650549	0.0815861	-2.60385	6	6
>tr|I6L9I8|I6L9I8_HUMAN EPN3 protein OS=Homo sapiens GN=EPN3 PE=1 SV=1	15.5219	15.649	14.9295	14.0557	13.8962	16.7974	15.685	16.7154	19.4666	19.199	17.2058	16.807	15.1416	17.5131	0.0718572	0.0855734	15.2257	17.0064	14	EPN3	>tr|I6L9I8|I6L9I8_HUMAN EPN3 protein OS=Homo sapiens GN=EPN3 PE=1 SV=1	-2.37152	16.3274	3.29991	0.00657387	0.0820884	-2.61416	6	6
>sp|O75751|S22A3_HUMAN Solute carrier family 22 member 3 OS=Homo sapiens GN=SLC22A3 PE=1 SV=1	23.7073	23.2597	23.48	24.0474	21.902	22.3015	17.9847	18.3345	18.2078	23.3714	17.3939	22.6076	23.1163	19.65	0.0362324	0.133231	23.3698	18.2712	21	SLC22A3	>sp|O75751|S22A3_HUMAN Solute carrier family 22 member 3 OS=Homo sapiens GN=SLC22A3 PE=1 SV=1	3.46634	21.3831	-3.29579	0.00662356	0.0823539	-2.62158	6	6
>tr|A0A087WX41|A0A087WX41_HUMAN Clathrin heavy chain 2 OS=Homo sapiens GN=CLTCL1 PE=1 SV=1	18.9251	19.0015	19.0078	18.8514	18.9866	18.888	17.8568	18.4855	18.5771	18.1715	18.5771	18.0068	18.9434	18.2791	0.00344167	0.0170249	18.9559	18.3285	65	CLTCL1	>tr|A0A087WX41|A0A087WX41_HUMAN Clathrin heavy chain 2 OS=Homo sapiens GN=CLTCL1 PE=1 SV=1	0.664269	18.6113	-3.29331	0.00665366	0.0823746	-2.62605	6	6
>sp|Q02539|H11_HUMAN Histone H1.1 OS=Homo sapiens GN=HIST1H1A PE=1 SV=3	20.29	19.109	20.0441	19.8398	20.7863	20.5166	22.2384	21.5626	22.3791	22.1811	20.0512	20.8946	20.0976	21.5512	0.0292979	0.0427078	20.1671	21.8718	6	HIST1H1A	>sp|Q02539|H11_HUMAN Histone H1.1 OS=Homo sapiens GN=HIST1H1A PE=1 SV=3	-1.45353	20.8244	3.27587	0.00686913	0.0846803	-2.65744	6	6
>sp|Q12860|CNTN1_HUMAN Contactin-1 OS=Homo sapiens GN=CNTN1 PE=1 SV=1	16.6766	17.1563	17.1665	16.633	18.413	18.7677	15.2872	16.0762	15.2507	16.6872	16.3531	16.4727	17.4688	16.0212	0.0517991	0.0384053	17.1614	16.2146	53	CNTN1	>sp|Q12860|CNTN1_HUMAN Contactin-1 OS=Homo sapiens GN=CNTN1 PE=1 SV=1	1.44766	16.745	-3.25847	0.00709115	0.086837	-2.68877	6	6
>tr|A0A0C4DGY6|A0A0C4DGY6_HUMAN Dedicator of cytokinesis protein 7 OS=Homo sapiens GN=DOCK7 PE=1 SV=1	16.4194	16.4904	13.4221	16.3946	17.0255	17.7503	19.6938	19.633	18.888	19.5069	16.7154	17.6448	16.2504	18.6803	0.091093	0.065975	16.4549	19.1974	43	DOCK7	>tr|A0A0C4DGY6|A0A0C4DGY6_HUMAN Dedicator of cytokinesis protein 7 OS=Homo sapiens GN=DOCK7 PE=1 SV=1	-2.42992	17.4653	3.25716	0.00710806	0.086837	-2.69111	6	6
>tr|X5CMH5|X5CMH5_HUMAN Antigen peptide transporter 2 OS=Homo sapiens GN=TAP2 PE=1 SV=1	17.2803	17.528	16.3088	17.8385	17.3423	17.2861	14.7115	15.6388	14.7399	14.6698	17.3273	16.695	17.264	15.6304	0.0297514	0.0733566	17.3142	15.1893	29	TAP2	>tr|X5CMH5|X5CMH5_HUMAN Antigen peptide transporter 2 OS=Homo sapiens GN=TAP2 PE=1 SV=1	1.63362	16.4472	-3.25517	0.00713401	0.086837	-2.6947	6	6
>tr|A0A087WWI0|A0A087WWI0_HUMAN Leucine-rich repeat-containing protein C10orf11 OS=Homo sapiens GN=C10orf11 PE=1 SV=1	17.7646	13.4127	15.864	14.4727	19.7602	19.9599	20.4763	20.7169	21.6382	20.9137	19.5115	19.3695	16.8723	20.4377	0.162125	0.0423527	16.8143	20.5966	11	C10orf11	>tr|A0A087WWI0|A0A087WWI0_HUMAN Leucine-rich repeat-containing protein C10orf11 OS=Homo sapiens GN=C10orf11 PE=1 SV=1	-3.56534	18.655	3.25083	0.00719095	0.0871639	-2.70252	6	6
>sp|P08670|VIME_HUMAN Vimentin OS=Homo sapiens GN=VIM PE=1 SV=4	22.2663	22.2187	21.7604	21.2649	21.09	22.5954	23.6209	23.5217	23.2968	21.78	23.1537	23.1461	21.8659	23.0865	0.0273742	0.0289553	21.9895	23.2252	29	VIM	>sp|P08670|VIME_HUMAN Vimentin OS=Homo sapiens GN=VIM PE=1 SV=4	-1.22059	22.4762	3.24694	0.00724227	0.0872881	-2.70952	6	6
>sp|Q58FG0|HS905_HUMAN Putative heat shock protein HSP 90-alpha A5 OS=Homo sapiens GN=HSP90AA5P PE=2 SV=1	20.1627	19.5569	19.8376	20.1711	19.411	19.6019	21.3082	19.8997	20.9938	20.5191	20.5471	20.7735	19.7902	20.6736	0.0162918	0.0232385	19.7197	20.6603	15	HSP90AA5P	>sp|Q58FG0|HS905_HUMAN Putative heat shock protein HSP 90-alpha A5 OS=Homo sapiens GN=HSP90AA5P PE=2 SV=1	-0.883363	20.2319	3.24549	0.00726146	0.0872881	-2.71213	6	6
>sp|Q9Y5U9|IR3IP_HUMAN Immediate early response 3-interacting protein 1 OS=Homo sapiens GN=IER3IP1 PE=1 SV=1	17.4818	17.7755	18.8773	16.6607	17.9147	18.6538	14.7538	16.7531	16.767	17.5046	16.2211	15.0009	17.894	16.1667	0.0450521	0.0669222	17.8451	16.4871	4	IER3IP1	>sp|Q9Y5U9|IR3IP_HUMAN Immediate early response 3-interacting protein 1 OS=Homo sapiens GN=IER3IP1 PE=1 SV=1	1.72723	17.0304	-3.22727	0.00750761	0.0895784	-2.74492	6	6
>sp|Q9UHR4|BI2L1_HUMAN Brain-specific angiogenesis inhibitor 1-associated protein 2-like protein 1 OS=Homo sapiens GN=BAIAP2L1 PE=1 SV=2	15.3501	15.1096	15.7397	14.7301	15.4361	14.3099	15.2737	13.4834	13.5979	12.5969	14.0659	13.5383	15.1126	13.7593	0.0343176	0.0641021	15.2298	13.5681	24	BAIAP2L1	>sp|Q9UHR4|BI2L1_HUMAN Brain-specific angiogenesis inhibitor 1-associated protein 2-like protein 1 OS=Homo sapiens GN=BAIAP2L1 PE=1 SV=2	1.35324	14.436	-3.22682	0.00751382	0.0895784	-2.74574	6	6
>tr|A0A087X2F9|A0A087X2F9_HUMAN LIM and senescent cell antigen-like-containing domain protein 2 OS=Homo sapiens GN=LIMS2 PE=1 SV=1	20.3427	19.7473	19.2311	20.3615	17.1231	17.4419	18.052	16.2134	17.1803	17.5319	16.807	16.4442	19.0413	17.0381	0.0750412	0.0404788	19.4892	16.9936	13	LIMS2	>tr|A0A087X2F9|A0A087X2F9_HUMAN LIM and senescent cell antigen-like-containing domain protein 2 OS=Homo sapiens GN=LIMS2 PE=1 SV=1	2.00317	18.0397	-3.22398	0.00755296	0.0896759	-2.75085	6	6
>sp|Q9H269|VPS16_HUMAN Vacuolar protein sorting-associated protein 16 homolog OS=Homo sapiens GN=VPS16 PE=1 SV=2	16.6085	16.9064	14.9752	15.9544	15.9912	16.8796	15.5399	14.8704	15.6753	14.5066	14.7773	14.8563	16.2192	15.0376	0.0455549	0.0307561	16.2999	14.8634	39	VPS16	>sp|Q9H269|VPS16_HUMAN Vacuolar protein sorting-associated protein 16 homolog OS=Homo sapiens GN=VPS16 PE=1 SV=2	1.18158	15.6284	-3.21777	0.00763928	0.0899996	-2.76202	6	6
>sp|Q14651|PLSI_HUMAN Plastin-1 OS=Homo sapiens GN=PLS1 PE=1 SV=2	18.4701	18.6431	18.3227	18.7544	19.0899	18.7446	18.111	17.4818	17.9619	17.7079	18.196	18.2706	18.6708	17.9549	0.0141766	0.0170219	18.6938	18.0365	34	PLS1	>sp|Q14651|PLSI_HUMAN Plastin-1 OS=Homo sapiens GN=PLS1 PE=1 SV=2	0.71592	18.3128	-3.21462	0.00768348	0.0899996	-2.76769	6	6
>tr|C9IZQ1|C9IZQ1_HUMAN Translocon-associated protein subunit alpha OS=Homo sapiens GN=SSR1 PE=1 SV=1	17.4779	17.3724	17.5175	16.8428	18.3539	18.8351	15.3732	16.807	16.6378	17.4389	14.2225	15.0879	17.7333	15.9279	0.0409307	0.0767993	17.4977	16.0055	12	SSR1	>tr|C9IZQ1|C9IZQ1_HUMAN Translocon-associated protein subunit alpha OS=Homo sapiens GN=SSR1 PE=1 SV=1	1.80537	16.8306	-3.21457	0.00768412	0.0899996	-2.76778	6	6
>sp|Q13641|TPBG_HUMAN Trophoblast glycoprotein OS=Homo sapiens GN=TPBG PE=1 SV=1	14.1965	14.3869	14.5862	13.9749	13.9376	15.0411	16.208	15.7467	15.4864	14.8637	14.4506	15.842	14.3539	15.4329	0.0290443	0.0425728	14.2917	15.6166	21	TPBG	>sp|Q13641|TPBG_HUMAN Trophoblast glycoprotein OS=Homo sapiens GN=TPBG PE=1 SV=1	-1.07905	14.8934	3.21312	0.00770449	0.0899996	-2.77038	6	6
>sp|P31939|PUR9_HUMAN Bifunctional purine biosynthesis protein PURH OS=Homo sapiens GN=ATIC PE=1 SV=3	18.7797	19.8143	20.5747	19.8631	20.5406	20.1711	16.5839	20.9254	16.9025	17.1859	17.2148	17.9676	19.9572	17.7967	0.0331098	0.0899062	20.0171	17.2003	33	ATIC	>sp|P31939|PUR9_HUMAN Bifunctional purine biosynthesis protein PURH OS=Homo sapiens GN=ATIC PE=1 SV=3	2.16058	18.877	-3.20456	0.00782623	0.0910545	-2.78579	6	6
>sp|P26373|RL13_HUMAN 60S ribosomal protein L13 OS=Homo sapiens GN=RPL13 PE=1 SV=4	19.2491	19.1972	19.2603	19.087	19.9103	19.2527	22.7138	22.6537	22.6343	19.1316	21.0124	19.87	19.3261	21.336	0.0151872	0.0739094	19.2509	21.8234	9	RPL13	>sp|P26373|RL13_HUMAN 60S ribosomal protein L13 OS=Homo sapiens GN=RPL13 PE=1 SV=4	-2.00988	20.3311	3.20205	0.00786228	0.0911081	-2.79031	6	6
>sp|Q92609|TBCD5_HUMAN TBC1 domain family member 5 OS=Homo sapiens GN=TBC1D5 PE=1 SV=1	20.4879	20.2611	20.6367	20.1041	19.6665	19.6614	19.2367	19.3744	18.6595	20.1268	18.0261	18.4602	20.1363	18.9806	0.0203176	0.0395625	20.1826	18.9481	39	TBC1D5	>sp|Q92609|TBCD5_HUMAN TBC1 domain family member 5 OS=Homo sapiens GN=TBC1D5 PE=1 SV=1	1.15564	19.5585	-3.19587	0.00795171	0.0912405	-2.80142	6	6
>sp|Q14739|LBR_HUMAN Lamin-B receptor OS=Homo sapiens GN=LBR PE=1 SV=2	21.1322	21.2159	21.2987	19.4082	20.3478	20.3248	19.0405	18.5635	19.1014	19.0826	19.9152	20.2971	20.6213	19.3334	0.0356869	0.033221	20.74	19.092	22	LBR	>sp|Q14739|LBR_HUMAN Lamin-B receptor OS=Homo sapiens GN=LBR PE=1 SV=2	1.28788	19.9773	-3.19378	0.00798217	0.0912405	-2.80518	6	6
>sp|P15291|B4GT1_HUMAN Beta-1,4-galactosyltransferase 1 OS=Homo sapiens GN=B4GALT1 PE=1 SV=5	19.0587	18.7345	18.7088	18.583	19.0218	18.9166	20.3451	20.1214	20.5215	20.31	20.2781	18.319	18.8373	19.9825	0.0101023	0.041286	18.8256	20.2941	16	B4GALT1	>sp|P15291|B4GT1_HUMAN Beta-1,4-galactosyltransferase 1 OS=Homo sapiens GN=B4GALT1 PE=1 SV=5	-1.14529	19.4099	3.19251	0.00800079	0.0912405	-2.80747	6	6
>sp|Q9Y3P4|RHBD3_HUMAN Rhomboid domain-containing protein 3 OS=Homo sapiens GN=RHBDD3 PE=2 SV=1	17.3815	17.2148	17.3692	16.3802	16.4442	17.4515	20.2435	19.7846	18.7932	16.532	18.583	18.7345	17.0402	18.7785	0.0289294	0.0683858	17.292	18.7639	10	RHBDD3	>sp|Q9Y3P4|RHBD3_HUMAN Rhomboid domain-containing protein 3 OS=Homo sapiens GN=RHBDD3 PE=2 SV=1	-1.73827	17.9094	3.1913	0.00801854	0.0912405	-2.80964	6	6
>sp|Q9UBM7|DHCR7_HUMAN 7-dehydrocholesterol reductase OS=Homo sapiens GN=DHCR7 PE=1 SV=1	19.9731	19.2311	19.8485	18.6624	19.3695	19.3315	22.3409	22.3244	22.3836	22.049	20.4551	18.6945	19.4027	21.3746	0.0242591	0.0704486	19.3505	22.1867	15	DHCR7	>sp|Q9UBM7|DHCR7_HUMAN 7-dehydrocholesterol reductase OS=Homo sapiens GN=DHCR7 PE=1 SV=1	-1.9719	20.3886	3.19044	0.00803118	0.0912405	-2.81119	6	6
>sp|Q08357|S20A2_HUMAN Sodium-dependent phosphate transporter 2 OS=Homo sapiens GN=SLC20A2 PE=1 SV=1	15.3407	14.3717	14.962	15.0879	17.375	17.2091	17.8602	18.4075	18.4832	16.4497	18.4758	16.5236	15.7244	17.7	0.079898	0.0547095	15.2143	18.1339	27	SLC20A2	>sp|Q08357|S20A2_HUMAN Sodium-dependent phosphate transporter 2 OS=Homo sapiens GN=SLC20A2 PE=1 SV=1	-1.97562	16.7122	3.18037	0.00818065	0.0925755	-2.8293	6	6
>sp|Q9H4M9|EHD1_HUMAN EH domain-containing protein 1 OS=Homo sapiens GN=EHD1 PE=1 SV=2	21.7879	21.5949	22.2925	21.8069	22.2048	21.4619	20.8739	20.2356	20.3168	21.0349	21.3274	21.7015	21.8582	20.915	0.015073	0.0272507	21.7974	20.9544	28	EHD1	>sp|Q9H4M9|EHD1_HUMAN EH domain-containing protein 1 OS=Homo sapiens GN=EHD1 PE=1 SV=2	0.94312	21.3866	-3.176	0.00824643	0.0929568	-2.83717	6	6
>sp|P49257|LMAN1_HUMAN Protein ERGIC-53 OS=Homo sapiens GN=LMAN1 PE=1 SV=2	20.6794	20.7406	21.046	20.9503	20.2957	20.4177	19.6152	20.4287	19.4782	19.654	20.3385	19.9172	20.6883	19.9053	0.0141226	0.0199876	20.71	19.7856	21	LMAN1	>sp|P49257|LMAN1_HUMAN Protein ERGIC-53 OS=Homo sapiens GN=LMAN1 PE=1 SV=2	0.782979	20.2968	-3.16861	0.00835876	0.0938578	-2.85045	6	6
>sp|P39656|OST48_HUMAN Dolichyl-diphosphooligosaccharide--protein glycosyltransferase 48 kDa subunit OS=Homo sapiens GN=DDOST PE=1 SV=4	21.1059	19.5375	18.0288	20.4567	18.1342	18.5917	20.9961	20.4311	21.4683	21.6021	20.2924	21.6267	19.3091	21.0694	0.0660454	0.0282391	19.0646	21.2322	19	DDOST	>sp|P39656|OST48_HUMAN Dolichyl-diphosphooligosaccharide--protein glycosyltransferase 48 kDa subunit OS=Homo sapiens GN=DDOST PE=1 SV=4	-1.76034	20.1893	3.16526	0.00841029	0.0938819	-2.85649	6	6
>sp|O75436|VP26A_HUMAN Vacuolar protein sorting-associated protein 26A OS=Homo sapiens GN=VPS26A PE=1 SV=2	16.8911	17.0134	17.1386	15.7986	16.7531	16.4363	14.9012	14.6612	15.6029	16.0935	16.1661	16.01	16.6718	15.5725	0.0294738	0.0415899	16.8221	15.8065	16	VPS26A	>sp|O75436|VP26A_HUMAN Vacuolar protein sorting-associated protein 26A OS=Homo sapiens GN=VPS26A PE=1 SV=2	1.09933	16.1222	-3.16426	0.00842571	0.0938819	-2.85828	6	6
>sp|O14569|C56D2_HUMAN Cytochrome b561 domain-containing protein 2 OS=Homo sapiens GN=CYB561D2 PE=1 SV=1	17.4419	17.4126	17.6283	16.9982	7.44875	6.64642	0	3.69331	0	17.2505	0	0	13.9294	3.49064	0.383406	1.97698	17.2054	0	5	CYB561D2	>sp|O14569|C56D2_HUMAN Cytochrome b561 domain-containing protein 2 OS=Homo sapiens GN=CYB561D2 PE=1 SV=1	10.4387	8.71	-3.16033	0.00848648	0.0941967	-2.86534	6	2
>sp|P11169|GTR3_HUMAN Solute carrier family 2, facilitated glucose transporter member 3 OS=Homo sapiens GN=SLC2A3 PE=1 SV=1	19.6803	22.1963	19.5845	21.6149	21.1746	21.0988	18.7301	18.7953	19.8143	20.214	19.4082	19.2822	20.8916	19.374	0.0503125	0.0297277	21.1367	19.3452	14	SLC2A3	>sp|P11169|GTR3_HUMAN Solute carrier family 2, facilitated glucose transporter member 3 OS=Homo sapiens GN=SLC2A3 PE=1 SV=1	1.51754	20.1328	-3.15356	0.00859248	0.0945836	-2.87752	6	6
>sp|Q9Y383|LC7L2_HUMAN Putative RNA-binding protein Luc7-like 2 OS=Homo sapiens GN=LUC7L2 PE=1 SV=2	18.6082	18.8528	18.8816	18.9365	18.8483	17.7128	21.3931	20.3602	19.601	21.8054	20.0478	18.454	18.64	20.2769	0.0251126	0.0600844	18.8505	20.204	15	LUC7L2	>sp|Q9Y383|LC7L2_HUMAN Putative RNA-binding protein Luc7-like 2 OS=Homo sapiens GN=LUC7L2 PE=1 SV=2	-1.63689	19.4585	3.15186	0.00861929	0.0945836	-2.88058	6	6
>tr|A0A0A6YYC3|A0A0A6YYC3_HUMAN Protein C7orf55-LUC7L2 OS=Homo sapiens GN=C7orf55-LUC7L2 PE=4 SV=1	18.6082	18.8528	18.8816	18.9365	18.8483	17.7128	21.3931	20.3602	19.601	21.8054	20.0478	18.454	18.64	20.2769	0.0251126	0.0600844	18.8505	20.204	15	C7orf55-LUC7L2	>tr|A0A0A6YYC3|A0A0A6YYC3_HUMAN Protein C7orf55-LUC7L2 OS=Homo sapiens GN=C7orf55-LUC7L2 PE=4 SV=1	-1.63689	19.4585	3.15186	0.00861929	0.0945836	-2.88058	6	6
>tr|B4DTR1|B4DTR1_HUMAN Receptor tyrosine-protein kinase erbB-2 OS=Homo sapiens GN=ERBB2 PE=1 SV=1	17.0864	18.3676	18.5366	17.2265	18.3485	18.3617	17.15	17.5438	15.681	16.3449	16.1938	17.3423	17.9879	16.7093	0.0360919	0.044361	18.3551	16.7475	40	ERBB2	>tr|B4DTR1|B4DTR1_HUMAN Receptor tyrosine-protein kinase erbB-2 OS=Homo sapiens GN=ERBB2 PE=1 SV=1	1.27859	17.3486	-3.14755	0.00868765	0.094974	-2.88833	6	6
>tr|A0A0A0MRH8|A0A0A0MRH8_HUMAN Chromodomain-helicase-DNA-binding protein 1-like OS=Homo sapiens GN=CHD1L PE=1 SV=1	15.9544	16.2342	16.2406	16.0935	18.1508	17.7926	0	3.69331	0	0	17.3887	17.472	16.7444	6.42568	0.0575225	1.34514	16.2374	1.84665	27	CHD1L	>tr|A0A0A0MRH8|A0A0A0MRH8_HUMAN Chromodomain-helicase-DNA-binding protein 1-like OS=Homo sapiens GN=CHD1L PE=1 SV=1	10.3187	11.585	-3.13445	0.00889873	0.0964234	-2.91187	6	3
>sp|P48029|SC6A8_HUMAN Sodium- and chloride-dependent creatine transporter 1 OS=Homo sapiens GN=SLC6A8 PE=1 SV=1	15.9003	16.1625	16.123	15.9339	15.2001	14.4727	19.6741	19.8718	20.2313	16.2342	16.5932	16.2486	15.6321	18.1422	0.0425891	0.108372	15.9171	18.1336	23	SLC6A8	>sp|P48029|SC6A8_HUMAN Sodium- and chloride-dependent creatine transporter 1 OS=Homo sapiens GN=SLC6A8 PE=1 SV=1	-2.51009	16.8871	3.13243	0.00893171	0.0964234	-2.9155	6	6
>sp|Q13510|ASAH1_HUMAN Acid ceramidase OS=Homo sapiens GN=ASAH1 PE=1 SV=5	21.1464	21.3274	20.0711	21.0802	20.2849	20.7451	19.9172	20.139	19.9599	18.69	19.9826	19.9219	20.7759	19.7684	0.0242843	0.027039	20.9127	19.9409	22	ASAH1	>sp|Q13510|ASAH1_HUMAN Acid ceramidase OS=Homo sapiens GN=ASAH1 PE=1 SV=5	1.00745	20.2721	-3.13217	0.00893606	0.0964234	-2.91598	6	6
>tr|I3L0N3|I3L0N3_HUMAN Vesicle-fusing ATPase OS=Homo sapiens GN=NSF PE=1 SV=1	20.0421	20.759	20.8278	20.9002	21.0923	20.4582	19.7353	19.5979	20.2564	19.8398	19.4219	20.383	20.6799	19.8724	0.0181287	0.0189138	20.7934	19.7875	40	NSF	>tr|I3L0N3|I3L0N3_HUMAN Vesicle-fusing ATPase OS=Homo sapiens GN=NSF PE=1 SV=1	0.807537	20.2762	-3.13111	0.00895336	0.0964234	-2.91788	6	6
>tr|A0A087X0N2|A0A087X0N2_HUMAN Leptin receptor gene-related protein OS=Homo sapiens GN=LEPROT PE=1 SV=1	0	0	0	18.0984	19.0034	6.64642	17.9947	18.5243	18.9279	18.143	17.1774	17.6412	7.29138	18.0681	1.24778	0.0344205	3.32321	18.0688	5	LEPROT	>tr|A0A087X0N2|A0A087X0N2_HUMAN Leptin receptor gene-related protein OS=Homo sapiens GN=LEPROT PE=1 SV=1	-10.7767	12.6797	3.1223	0.00909904	0.097331	-2.9337	3	6
>tr|H0Y8C9|H0Y8C9_HUMAN ATP-binding cassette sub-family A member 2 (Fragment) OS=Homo sapiens GN=ABCA2 PE=1 SV=1	16.9658	16.7246	17.4165	17.5359	17.9619	17.7262	18.1904	18.143	18.2432	17.6737	18.5243	18.9226	17.3885	18.2829	0.0267875	0.0227935	17.4762	18.2168	45	ABCA2	>tr|H0Y8C9|H0Y8C9_HUMAN ATP-binding cassette sub-family A member 2 (Fragment) OS=Homo sapiens GN=ABCA2 PE=1 SV=1	-0.894365	17.8357	3.12196	0.00910483	0.097331	-2.93432	6	6
>sp|O94886|CSCL1_HUMAN CSC1-like protein 1 OS=Homo sapiens GN=TMEM63A PE=1 SV=3	19.5703	20.3992	20.4416	19.1695	20.0754	19.48	18.7777	19.2763	19.0286	18.522	18.9438	19.329	19.856	18.9796	0.0264624	0.0160504	19.8228	18.9862	34	TMEM63A	>sp|O94886|CSCL1_HUMAN CSC1-like protein 1 OS=Homo sapiens GN=TMEM63A PE=1 SV=3	0.876444	19.4178	-3.11903	0.00915383	0.097495	-2.93958	6	6
>sp|Q9NS69|TOM22_HUMAN Mitochondrial import receptor subunit TOM22 homolog OS=Homo sapiens GN=TOMM22 PE=1 SV=3	16.5417	15.246	14.6952	0	7.44875	6.64642	16.4275	16.9295	19.7473	22.4079	16.8428	17.0683	10.0963	18.2372	0.64198	0.129691	11.0719	16.9989	7	TOMM22	>sp|Q9NS69|TOM22_HUMAN Mitochondrial import receptor subunit TOM22 homolog OS=Homo sapiens GN=TOMM22 PE=1 SV=3	-8.14087	14.1668	3.11483	0.00922464	0.0978547	-2.94713	5	6
>tr|A0A087WXM8|A0A087WXM8_HUMAN Basal cell adhesion molecule OS=Homo sapiens GN=BCAM PE=1 SV=1	22.2608	22.9691	21.4939	22.4256	22.394	22.0957	21.8429	21.6021	21.6343	21.3347	20.3759	20.4331	22.2732	21.2038	0.021635	0.0301911	22.3274	21.4684	28	BCAM	>tr|A0A087WXM8|A0A087WXM8_HUMAN Basal cell adhesion molecule OS=Homo sapiens GN=BCAM PE=1 SV=1	1.06937	21.7385	-3.11302	0.00925516	0.0978547	-2.95037	6	6
>sp|P15907|SIAT1_HUMAN Beta-galactoside alpha-2,6-sialyltransferase 1 OS=Homo sapiens GN=ST6GAL1 PE=1 SV=1	20.1238	20.4953	20.1414	20.6617	20.9879	21.1138	18.7049	18.2908	18.5986	19.469	19.9619	20.7112	20.5873	19.2894	0.0202072	0.0482	20.5785	19.0869	16	ST6GAL1	>sp|P15907|SIAT1_HUMAN Beta-galactoside alpha-2,6-sialyltransferase 1 OS=Homo sapiens GN=ST6GAL1 PE=1 SV=1	1.29792	19.9383	-3.10679	0.0093615	0.0986191	-2.96156	6	6
>sp|P33947|ERD22_HUMAN ER lumen protein-retaining receptor 2 OS=Homo sapiens GN=KDELR2 PE=1 SV=1	16.9608	17.5973	17.6677	16.052	16.9237	13.901	17.3169	17.5148	19.2603	18.9919	20.0066	18.6842	16.5171	18.6291	0.0852477	0.0557552	16.9423	18.8381	10	KDELR2	>sp|P33947|ERD22_HUMAN ER lumen protein-retaining receptor 2 OS=Homo sapiens GN=KDELR2 PE=1 SV=1	-2.11203	17.5731	3.10116	0.00945863	0.0992814	-2.97168	6	6
>sp|Q07960|RHG01_HUMAN Rho GTPase-activating protein 1 OS=Homo sapiens GN=ARHGAP1 PE=1 SV=1	17.6341	17.4444	17.3237	17.2394	17.3492	16.7124	21.6662	21.8978	18.2461	21.6954	18.1663	17.375	17.2839	19.8411	0.0179805	0.106748	17.3364	19.9562	23	ARHGAP1	>sp|Q07960|RHG01_HUMAN Rho GTPase-activating protein 1 OS=Homo sapiens GN=ARHGAP1 PE=1 SV=1	-2.55726	18.5625	3.09831	0.00950832	0.0992968	-2.97681	6	6
>sp|Q8N4L1|T151A_HUMAN Transmembrane protein 151A OS=Homo sapiens GN=TMEM151A PE=2 SV=1	17.3779	17.391	16.1661	17.3648	15.481	14.6612	13.509	13.5757	13.8045	15.8326	14.7459	15.6068	16.407	14.5124	0.0710359	0.071479	16.7654	14.2752	23	TMEM151A	>sp|Q8N4L1|T151A_HUMAN Transmembrane protein 151A OS=Homo sapiens GN=TMEM151A PE=2 SV=1	1.89458	15.4597	-3.09714	0.00952865	0.0992968	-2.9789	6	6
>sp|Q9BWS9|CHID1_HUMAN Chitinase domain-containing protein 1 OS=Homo sapiens GN=CHID1 PE=1 SV=1	19.7473	22.1649	22.1597	18.8067	21.7967	21.7623	19.2343	19.3088	18.982	18.7226	19.6433	19.7259	21.0729	19.2695	0.0679957	0.0198643	21.7795	19.2716	18	CHID1	>sp|Q9BWS9|CHID1_HUMAN Chitinase domain-containing protein 1 OS=Homo sapiens GN=CHID1 PE=1 SV=1	1.80343	20.1712	-3.08994	0.00965526	0.0996032	-2.99183	6	6
>tr|H7BY55|H7BY55_HUMAN Complement decay-accelerating factor OS=Homo sapiens GN=CD55 PE=1 SV=2	19.9013	19.8358	19.6882	20.115	20.1782	20.3046	19.183	18.6036	19.0565	19.8831	19.4857	19.2637	20.0039	19.2459	0.0116513	0.022241	20.0082	19.2233	27	CD55	>tr|H7BY55|H7BY55_HUMAN Complement decay-accelerating factor OS=Homo sapiens GN=CD55 PE=1 SV=2	0.75794	19.6249	-3.08945	0.009664	0.0996032	-2.99271	6	6
>sp|Q9ULC3|RAB23_HUMAN Ras-related protein Rab-23 OS=Homo sapiens GN=RAB23 PE=1 SV=1	21.6662	21.4303	18.5875	19.7228	20.759	19.5259	18.8541	18.3456	18.6972	18.5898	19.2343	18.7974	20.2819	18.7531	0.0592384	0.0158103	20.2409	18.7473	14	RAB23	>sp|Q9ULC3|RAB23_HUMAN Ras-related protein Rab-23 OS=Homo sapiens GN=RAB23 PE=1 SV=1	1.52888	19.5175	-3.08798	0.0096901	0.0996032	-2.99535	6	6
>sp|P05556|ITB1_HUMAN Integrin beta-1 OS=Homo sapiens GN=ITGB1 PE=1 SV=2	23.1537	23.2968	23.317	23.7549	23.8191	23.8191	22.6128	22.1002	22.3745	22.6291	23.1113	23.3862	23.5268	22.7023	0.0128796	0.020832	23.5359	22.6209	37	ITGB1	>sp|P05556|ITB1_HUMAN Integrin beta-1 OS=Homo sapiens GN=ITGB1 PE=1 SV=2	0.824444	23.1145	-3.08696	0.00970817	0.0996032	-2.99718	6	6
>tr|E7EPS8|E7EPS8_HUMAN Receptor-type tyrosine-protein phosphatase mu OS=Homo sapiens GN=PTPRM PE=1 SV=2	19.1357	18.3485	17.4581	18.2282	17.5046	20.1079	20.7863	19.4134	20.1839	19.7061	19.5351	19.6718	18.4638	19.8828	0.0549926	0.0258803	18.2884	19.6889	69	PTPRM	>tr|E7EPS8|E7EPS8_HUMAN Receptor-type tyrosine-protein phosphatase mu OS=Homo sapiens GN=PTPRM PE=1 SV=2	-1.41892	19.1733	3.08574	0.00972996	0.0996032	-2.99937	6	6
>sp|Q9UL15|BAG5_HUMAN BAG family molecular chaperone regulator 5 OS=Homo sapiens GN=BAG5 PE=1 SV=1	20.3759	20.4287	20.5794	20.0732	18.506	21.7662	18.1579	18.2282	19.0312	19.1598	19.1357	19.32	20.2882	18.8388	0.0517862	0.0270276	20.4023	19.0835	20	BAG5	>sp|Q9UL15|BAG5_HUMAN BAG family molecular chaperone regulator 5 OS=Homo sapiens GN=BAG5 PE=1 SV=1	1.44941	19.5635	-3.08266	0.00978507	0.0998146	-3.0049	6	6
>sp|P48059|LIMS1_HUMAN LIM and senescent cell antigen-like-containing domain protein 1 OS=Homo sapiens GN=LIMS1 PE=1 SV=4	20.9697	20.936	20.5723	21.3113	19.7061	20.0092	19.2623	18.5131	18.8451	20.532	20.0139	18.3764	20.5841	19.2571	0.0299711	0.0446527	20.7542	19.0537	18	LIMS1	>sp|P48059|LIMS1_HUMAN LIM and senescent cell antigen-like-containing domain protein 1 OS=Homo sapiens GN=LIMS1 PE=1 SV=4	1.32694	19.9206	-3.07411	0.00993975	0.101037	-3.02025	6	6
>sp|Q8WUN7|UBTD2_HUMAN Ubiquitin domain-containing protein 2 OS=Homo sapiens GN=UBTD2 PE=1 SV=2	16.01	20.6161	20.7958	15.9082	18.6252	19.1878	16.6418	16.208	14.9295	15.2074	16.7531	15.1506	18.5239	15.815	0.116164	0.0514682	18.9065	15.7077	11	UBTD2	>sp|Q8WUN7|UBTD2_HUMAN Ubiquitin domain-containing protein 2 OS=Homo sapiens GN=UBTD2 PE=1 SV=2	2.70882	17.1695	-3.06171	0.0101685	0.103001	-3.04251	6	6
>tr|I3L1K7|I3L1K7_HUMAN Golgi SNAP receptor complex member 2 OS=Homo sapiens GN=GOSR2 PE=4 SV=1	18.8865	18.0041	18.6286	19.5351	17.5392	18.5685	19.9551	19.8605	20.1238	19.4489	18.7278	19.6864	18.527	19.6337	0.0374463	0.0254924	18.5985	19.7734	7	GOSR2	>tr|I3L1K7|I3L1K7_HUMAN Golgi SNAP receptor complex member 2 OS=Homo sapiens GN=GOSR2 PE=4 SV=1	-1.10675	19.0804	3.05972	0.0102055	0.103015	-3.04607	6	6
>sp|P61009|SPCS3_HUMAN Signal peptidase complex subunit 3 OS=Homo sapiens GN=SPCS3 PE=1 SV=1	18.5342	17.4882	18.3049	17.5654	21.7281	21.831	21.7208	21.9369	21.784	21.4849	21.3984	21.426	19.242	21.6252	0.104327	0.0101795	18.4196	21.6029	8	SPCS3	>sp|P61009|SPCS3_HUMAN Signal peptidase complex subunit 3 OS=Homo sapiens GN=SPCS3 PE=1 SV=1	-2.38319	20.4336	3.05343	0.010324	0.103849	-3.05735	6	6
>tr|C9IZY8|C9IZY8_HUMAN Formin-like protein 2 OS=Homo sapiens GN=FMNL2 PE=1 SV=1	21.0592	20.8689	21.9781	21.1208	19.6265	21.0252	17.1629	17.9415	17.7802	20.3779	20.3248	20.1867	20.9465	18.9623	0.0361193	0.0783501	21.0422	19.0641	25	FMNL2	>tr|C9IZY8|C9IZY8_HUMAN Formin-like protein 2 OS=Homo sapiens GN=FMNL2 PE=1 SV=1	1.98413	19.9544	-3.04871	0.0104139	0.104391	-3.06583	6	6
>sp|O94766|B3GA3_HUMAN Galactosylgalactosylxylosylprotein 3-beta-glucuronosyltransferase 3 OS=Homo sapiens GN=B3GAT3 PE=1 SV=2	18.2629	18.2432	18.6727	18.2561	19.2273	18.9484	20.0421	20.1103	21.046	19.7495	18.7974	18.9356	18.6017	19.7801	0.0225441	0.0420557	18.4678	19.8958	13	B3GAT3	>sp|O94766|B3GA3_HUMAN Galactosylgalactosylxylosylprotein 3-beta-glucuronosyltransferase 3 OS=Homo sapiens GN=B3GAT3 PE=1 SV=2	-1.17839	19.1909	3.03973	0.0105868	0.105758	-3.08192	6	6
>sp|P21333|FLNA_HUMAN Filamin-A OS=Homo sapiens GN=FLNA PE=1 SV=4	21.821	21.6923	21.9093	21.5566	21.7321	21.9062	21.2011	21.2189	21.2805	21.0328	21.3503	21.3347	21.7696	21.2364	0.00628366	0.00547503	21.7765	21.2497	131	FLNA	>sp|P21333|FLNA_HUMAN Filamin-A OS=Homo sapiens GN=FLNA PE=1 SV=4	0.533199	21.503	-3.03619	0.0106558	0.106082	-3.08828	6	6
>tr|J3KNW5|J3KNW5_HUMAN Clusterin-associated protein 1 OS=Homo sapiens GN=CLUAP1 PE=1 SV=1	20.4311	20.8888	19.1405	19.7448	19.2367	19.1722	21.4452	21.255	21.1687	19.6173	21.3746	21.3206	19.769	21.0302	0.0373596	0.0332263	19.4908	21.2878	21	CLUAP1	>tr|J3KNW5|J3KNW5_HUMAN Clusterin-associated protein 1 OS=Homo sapiens GN=CLUAP1 PE=1 SV=1	-1.26123	20.3996	3.02365	0.0109039	0.10799	-3.11076	6	6
>sp|P78357|CNTP1_HUMAN Contactin-associated protein 1 OS=Homo sapiens GN=CNTNAP1 PE=1 SV=1	15.6388	15.6638	15.1506	14.9363	13.8854	13.7168	14.249	13.302	13.5875	14.0113	13.5383	13.2377	14.832	13.6543	0.0571702	0.0292349	15.0435	13.5629	67	CNTNAP1	>sp|P78357|CNTP1_HUMAN Contactin-associated protein 1 OS=Homo sapiens GN=CNTNAP1 PE=1 SV=1	1.17764	14.2431	-3.02274	0.010922	0.10799	-3.11238	6	6
>sp|P17980|PRS6A_HUMAN 26S protease regulatory subunit 6A OS=Homo sapiens GN=PSMC3 PE=1 SV=3	15.082	14.7459	15.7103	14.7235	14.1652	15.5002	15.864	16.1938	15.9124	15.3347	18.1199	18.0576	14.9879	16.5804	0.037725	0.0724384	14.914	16.0531	22	PSMC3	>sp|P17980|PRS6A_HUMAN 26S protease regulatory subunit 6A OS=Homo sapiens GN=PSMC3 PE=1 SV=3	-1.59251	15.7841	3.01972	0.0109827	0.108221	-3.1178	6	6
>sp|Q14019|COTL1_HUMAN Coactosin-like protein OS=Homo sapiens GN=COTL1 PE=1 SV=3	21.7907	21.9093	21.9489	21.926	23.0892	23.1537	21.5173	21.426	21.0749	21.422	21.314	21.6472	22.303	21.4002	0.0285457	0.00908806	21.9375	21.424	7	COTL1	>sp|Q14019|COTL1_HUMAN Coactosin-like protein OS=Homo sapiens GN=COTL1 PE=1 SV=3	0.902729	21.8516	-3.01621	0.0110537	0.108551	-3.12409	6	6
>sp|O43505|B4GA1_HUMAN Beta-1,4-glucuronyltransferase 1 OS=Homo sapiens GN=B4GAT1 PE=1 SV=1	20.1652	19.6906	19.7816	19.012	20.0575	19.6645	17.5495	19.0726	19.1722	18.5986	18.9196	19.183	19.7286	18.7492	0.0205359	0.0334169	19.7361	18.9961	17	B4GAT1	>sp|O43505|B4GA1_HUMAN Beta-1,4-glucuronyltransferase 1 OS=Homo sapiens GN=B4GAT1 PE=1 SV=1	0.979323	19.2389	-3.01073	0.0111654	0.108969	-3.1339	6	6
>sp|Q08043|ACTN3_HUMAN Alpha-actinin-3 OS=Homo sapiens GN=ACTN3 PE=1 SV=2	20.0265	20.1123	20.3385	19.6741	20.7986	20.1916	19.0512	18.5181	19.4461	18.169	19.8251	19.9273	20.1902	19.1561	0.0184177	0.0370518	20.1519	19.2486	50	ACTN3	>sp|Q08043|ACTN3_HUMAN Alpha-actinin-3 OS=Homo sapiens GN=ACTN3 PE=1 SV=2	1.03414	19.6732	-3.01043	0.0111714	0.108969	-3.13443	6	6
>sp|P05023|AT1A1_HUMAN Sodium/potassium-transporting ATPase subunit alpha-1 OS=Homo sapiens GN=ATP1A1 PE=1 SV=1	23.4537	23.5556	23.5847	23.6356	23.4158	23.3612	22.7447	22.7597	22.9215	23.2058	22.9877	23.1187	23.5011	22.9564	0.0045486	0.00813157	23.5047	22.9546	46	ATP1A1	>sp|P05023|AT1A1_HUMAN Sodium/potassium-transporting ATPase subunit alpha-1 OS=Homo sapiens GN=ATP1A1 PE=1 SV=1	0.544765	23.2287	-3.00578	0.0112673	0.109534	-3.14277	6	6
>sp|Q14116|IL18_HUMAN Interleukin-18 OS=Homo sapiens GN=IL18 PE=1 SV=1	17.9595	18.6363	18.0261	17.0222	18.9166	17.4581	14.3567	15.7594	17.4195	18.1316	15.5002	15.9658	18.0031	16.1889	0.0392537	0.0844884	17.9928	15.8626	12	IL18	>sp|Q14116|IL18_HUMAN Interleukin-18 OS=Homo sapiens GN=IL18 PE=1 SV=1	1.81426	17.096	-3.00289	0.0113271	0.109748	-3.14794	6	6
>sp|O43854|EDIL3_HUMAN EGF-like repeat and discoidin I-like domain-containing protein 3 OS=Homo sapiens GN=EDIL3 PE=1 SV=1	23.9678	23.7809	23.6836	23.6836	22.9215	22.9279	22.6844	22.7447	23.1461	22.9354	22.394	22.2519	23.4942	22.6928	0.0192893	0.0146256	23.6836	22.7146	24	EDIL3	>sp|O43854|EDIL3_HUMAN EGF-like repeat and discoidin I-like domain-containing protein 3 OS=Homo sapiens GN=EDIL3 PE=1 SV=1	0.801451	23.0935	-3.00074	0.011372	0.109816	-3.1518	6	6
>sp|Q5T9L3|WLS_HUMAN Protein wntless homolog OS=Homo sapiens GN=WLS PE=1 SV=2	14.7538	15.7944	16.1593	15.656	13.5979	14.5646	17.1346	17.6586	17.4882	15.7944	15.5962	16.2134	15.0876	16.6476	0.0634023	0.0536474	15.2049	16.674	22	WLS	>sp|Q5T9L3|WLS_HUMAN Protein wntless homolog OS=Homo sapiens GN=WLS PE=1 SV=2	-1.55993	15.8676	2.99634	0.0114642	0.110024	-3.15968	6	6
>sp|O43707|ACTN4_HUMAN Alpha-actinin-4 OS=Homo sapiens GN=ACTN4 PE=1 SV=2	22.2925	22.2568	22.4364	22.3745	22.0869	22.0241	21.062	21.2916	21.0672	22.2331	21.7015	21.7173	22.2452	21.5121	0.00723644	0.0212721	22.2747	21.4966	54	ACTN4	>sp|O43707|ACTN4_HUMAN Alpha-actinin-4 OS=Homo sapiens GN=ACTN4 PE=1 SV=2	0.733086	21.8787	-2.99608	0.0114696	0.110024	-3.16014	6	6
>tr|M0R1Y2|M0R1Y2_HUMAN ER lumen protein-retaining receptor (Fragment) OS=Homo sapiens GN=KDELR1 PE=1 SV=1	16.9608	17.5973	17.6677	16.052	16.9237	13.901	17.2122	17.4055	19.2108	18.9919	19.9805	18.6842	16.5171	18.5808	0.0852477	0.0579153	16.9423	18.8381	10	KDELR1	>tr|M0R1Y2|M0R1Y2_HUMAN ER lumen protein-retaining receptor (Fragment) OS=Homo sapiens GN=KDELR1 PE=1 SV=1	-2.06374	17.549	2.99394	0.0115147	0.110092	-3.16397	6	6
>sp|O60443|DFNA5_HUMAN Non-syndromic hearing impairment protein 5 OS=Homo sapiens GN=DFNA5 PE=1 SV=2	18.3817	19.7766	20.0285	19.2603	18.7446	19.1292	16.9368	18.8773	18.1222	18.4266	18.127	18.1316	19.2201	18.1036	0.0320902	0.0355076	19.1947	18.1293	25	DFNA5	>sp|O60443|DFNA5_HUMAN Non-syndromic hearing impairment protein 5 OS=Homo sapiens GN=DFNA5 PE=1 SV=2	1.11654	18.6619	-2.98759	0.0116497	0.111017	-3.17534	6	6
>tr|C9JMN2|C9JMN2_HUMAN Collagen alpha-1(XI) chain (Fragment) OS=Homo sapiens GN=COL11A1 PE=1 SV=6	20.9908	20.7112	20.4331	20.6745	19.6575	19.9781	20.4529	19.1208	19.7206	18.7088	19.367	18.8296	20.4075	19.3666	0.0245144	0.0333582	20.5538	19.2439	25	COL11A1	>tr|C9JMN2|C9JMN2_HUMAN Collagen alpha-1(XI) chain (Fragment) OS=Homo sapiens GN=COL11A1 PE=1 SV=6	1.04091	19.8871	-2.98423	0.0117218	0.111338	-3.18136	6	6
>sp|O60291|MGRN1_HUMAN E3 ubiquitin-protein ligase MGRN1 OS=Homo sapiens GN=MGRN1 PE=1 SV=2	16.281	16.208	13.1986	15.0094	18.1539	17.6283	18.0068	18.5342	17.6798	18.0652	19.4833	17.9573	16.0799	18.2878	0.111953	0.0354146	16.2445	18.036	26	MGRN1	>sp|O60291|MGRN1_HUMAN E3 ubiquitin-protein ligase MGRN1 OS=Homo sapiens GN=MGRN1 PE=1 SV=2	-2.2079	17.1838	2.97877	0.0118398	0.111735	-3.19112	6	6
>sp|P98198|AT8B2_HUMAN Phospholipid-transporting ATPase ID OS=Homo sapiens GN=ATP8B2 PE=1 SV=2	13.2377	13.1784	13.8511	13.4425	14.5646	14.3251	15.481	14.5964	15.5854	13.641	16.1097	14.8488	13.7666	15.0437	0.042187	0.0581516	13.6468	15.1649	51	ATP8B2	>sp|P98198|AT8B2_HUMAN Phospholipid-transporting ATPase ID OS=Homo sapiens GN=ATP8B2 PE=1 SV=2	-1.27716	14.4051	2.97873	0.0118407	0.111735	-3.1912	6	6
>sp|P49207|RL34_HUMAN 60S ribosomal protein L34 OS=Homo sapiens GN=RPL34 PE=1 SV=3	21.8148	20.7295	20.8772	21.689	21.1159	21.502	22.9606	21.5336	23.1537	21.7053	22.7597	21.9192	21.288	22.3387	0.0209489	0.0313577	21.3089	22.3395	4	RPL34	>sp|P49207|RL34_HUMAN 60S ribosomal protein L34 OS=Homo sapiens GN=RPL34 PE=1 SV=3	-1.05062	21.8134	2.97403	0.0119433	0.112166	-3.19961	6	6
>tr|H3BPZ1|H3BPZ1_HUMAN Very-long-chain (3R)-3-hydroxyacyl-CoA dehydratase 3 OS=Homo sapiens GN=HACD3 PE=1 SV=1	17.0792	17.0436	17.4444	17.2058	18.0652	18.143	16.2882	15.9454	17.0372	16.973	16.9181	16.5192	17.4969	16.6135	0.0280898	0.0264094	17.3251	16.7186	15	HACD3	>tr|H3BPZ1|H3BPZ1_HUMAN Very-long-chain (3R)-3-hydroxyacyl-CoA dehydratase 3 OS=Homo sapiens GN=HACD3 PE=1 SV=1	0.883345	17.0552	-2.97309	0.0119639	0.112166	-3.20129	6	6
>sp|Q9Y281|COF2_HUMAN Cofilin-2 OS=Homo sapiens GN=CFL2 PE=1 SV=1	20.8715	21.821	21.8002	21.2385	21.5446	21.6923	21.1081	21.0163	20.7169	20.6122	20.5276	20.8622	21.4947	20.8072	0.01735	0.0109935	21.6185	20.7896	10	CFL2	>sp|Q9Y281|COF2_HUMAN Cofilin-2 OS=Homo sapiens GN=CFL2 PE=1 SV=1	0.687458	21.1509	-2.96959	0.0120408	0.112523	-3.20754	6	6
>sp|P05455|LA_HUMAN Lupus La protein OS=Homo sapiens GN=SSB PE=1 SV=2	18.8691	19.1357	19.0686	19.1938	16.7558	16.6567	19.5209	20.0642	19.3997	19.1913	20.5215	20.5864	18.2799	19.8807	0.0669749	0.0299988	18.9689	19.7925	20	SSB	>sp|P05455|LA_HUMAN Lupus La protein OS=Homo sapiens GN=SSB PE=1 SV=2	-1.60072	19.0803	2.96571	0.0121269	0.112964	-3.21448	6	6
>sp|Q8TDB8|GTR14_HUMAN Solute carrier family 2, facilitated glucose transporter member 14 OS=Homo sapiens GN=SLC2A14 PE=2 SV=1	19.2465	22.1002	19.329	21.4939	20.9842	20.9879	18.3364	18.5385	19.7101	19.8804	19.2679	19.1264	20.6903	19.1433	0.0561401	0.0321785	20.986	19.1971	15	SLC2A14	>sp|Q8TDB8|GTR14_HUMAN Solute carrier family 2, facilitated glucose transporter member 14 OS=Homo sapiens GN=SLC2A14 PE=2 SV=1	1.547	19.9168	-2.95905	0.0122762	0.113987	-3.2264	6	6
>sp|Q96RY7|IF140_HUMAN Intraflagellar transport protein 140 homolog OS=Homo sapiens GN=IFT140 PE=1 SV=1	14.8637	15.7266	15.9082	15.3778	16.1097	15.9544	16.9216	19.7144	16.8872	17.7733	19.2894	15.2613	15.6568	17.6412	0.029528	0.0941122	15.8174	17.3474	76	IFT140	>sp|Q96RY7|IF140_HUMAN Intraflagellar transport protein 140 homolog OS=Homo sapiens GN=IFT140 PE=1 SV=1	-1.98443	16.649	2.95566	0.0123527	0.114331	-3.23246	6	6
>tr|B4DLR8|B4DLR8_HUMAN NAD(P)H dehydrogenase [quinone] 1 OS=Homo sapiens GN=NQO1 PE=1 SV=1	20.725	23.8394	20.8854	20.492	23.8394	23.8809	19.9697	20.7451	20.5375	19.733	20.2679	20.2105	22.277	20.2439	0.0777159	0.0181549	22.3624	20.2392	12	NQO1	>tr|B4DLR8|B4DLR8_HUMAN NAD(P)H dehydrogenase [quinone] 1 OS=Homo sapiens GN=NQO1 PE=1 SV=1	2.0331	21.2605	-2.95314	0.0124099	0.114495	-3.23695	6	6
>tr|H3BSW0|H3BSW0_HUMAN Leucine-rich repeat-containing protein 57 (Fragment) OS=Homo sapiens GN=LRRC57 PE=1 SV=1	19.6784	19.9996	19.4576	19.9619	18.2282	18.3278	16.793	17.0792	14.5862	17.555	19.2984	18.1663	19.2756	17.2463	0.0414129	0.0915415	19.568	17.3171	11	LRRC57	>tr|H3BSW0|H3BSW0_HUMAN Leucine-rich repeat-containing protein 57 (Fragment) OS=Homo sapiens GN=LRRC57 PE=1 SV=1	2.02923	18.261	-2.94873	0.0125107	0.114848	-3.24484	6	6
>sp|O75716|STK16_HUMAN Serine/threonine-protein kinase 16 OS=Homo sapiens GN=STK16 PE=1 SV=4	14.0463	14.5532	13.9485	13.7517	16.8872	17.2803	20.564	20.6367	20.7033	17.4556	16.7738	14.6363	15.0779	18.4616	0.104855	0.138459	14.2998	19.0098	15	STK16	>sp|O75716|STK16_HUMAN Serine/threonine-protein kinase 16 OS=Homo sapiens GN=STK16 PE=1 SV=4	-3.38373	16.7697	2.948	0.0125275	0.114848	-3.24614	6	6
>sp|P42356|PI4KA_HUMAN Phosphatidylinositol 4-kinase alpha OS=Homo sapiens GN=PI4KA PE=1 SV=3	21.4482	21.3818	21.4175	21.3746	21.1903	21.3113	19.5703	19.2623	19.8104	21.3842	20.7406	20.9503	21.354	20.2863	0.00432841	0.0420619	21.3782	20.2755	111	PI4KA	>sp|P42356|PI4KA_HUMAN Phosphatidylinositol 4-kinase alpha OS=Homo sapiens GN=PI4KA PE=1 SV=3	1.06762	20.8201	-2.94383	0.0126239	0.115153	-3.25361	6	6
>sp|Q96LB3|IFT74_HUMAN Intraflagellar transport protein 74 homolog OS=Homo sapiens GN=IFT74 PE=1 SV=1	20.6715	20.3347	20.7812	19.6486	20.8184	20.8488	22.3653	22.6183	19.9731	22.394	21.7689	21.7053	20.5172	21.8041	0.0226733	0.0444164	20.7263	22.0671	36	IFT74	>sp|Q96LB3|IFT74_HUMAN Intraflagellar transport protein 74 homolog OS=Homo sapiens GN=IFT74 PE=1 SV=1	-1.28693	21.1607	2.94293	0.0126446	0.115153	-3.25521	6	6
>sp|Q8TC12|RDH11_HUMAN Retinol dehydrogenase 11 OS=Homo sapiens GN=RDH11 PE=1 SV=2	19.1468	18.143	18.6813	18.506	19.803	19.7629	19.9781	20.0512	20.1103	19.6152	20.7234	19.6	19.0071	20.013	0.0359015	0.02055	18.914	20.0146	15	RDH11	>sp|Q8TC12|RDH11_HUMAN Retinol dehydrogenase 11 OS=Homo sapiens GN=RDH11 PE=1 SV=2	-1.00589	19.5101	2.94115	0.012686	0.115153	-3.25838	6	6
>sp|Q9NQL2|RRAGD_HUMAN Ras-related GTP-binding protein D OS=Homo sapiens GN=RRAGD PE=1 SV=1	17.7432	18.3227	18.1877	18.5131	19.7744	19.4782	17.1665	17.5728	16.7585	17.3589	17.9085	18.2749	18.6699	17.5067	0.0422415	0.0307949	18.4179	17.4659	17	RRAGD	>sp|Q9NQL2|RRAGD_HUMAN Ras-related GTP-binding protein D OS=Homo sapiens GN=RRAGD PE=1 SV=1	1.16321	18.0883	-2.93868	0.0127437	0.115153	-3.2628	6	6
>sp|A8MV23|SERP3_HUMAN Serpin E3 OS=Homo sapiens GN=SERPINE3 PE=2 SV=2	19.2311	18.9226	18.9374	19.1878	19.2571	19.8078	18.0548	17.6931	17.8483	16.7306	17.492	19.8143	19.224	17.9388	0.0167154	0.0571701	19.2095	17.7707	16	SERPINE3	>sp|A8MV23|SERP3_HUMAN Serpin E3 OS=Homo sapiens GN=SERPINE3 PE=2 SV=2	1.28512	18.5814	-2.93801	0.0127594	0.115153	-3.264	6	6
>sp|Q5T7M9|FA69A_HUMAN Protein FAM69A OS=Homo sapiens GN=FAM69A PE=2 SV=1	17.5842	14.1532	13.8228	17.6129	15.0731	15.649	17.6996	18.2206	17.492	18.2678	17.2964	16.8199	15.6492	17.6327	0.105023	0.0315447	15.361	17.5958	21	FAM69A	>sp|Q5T7M9|FA69A_HUMAN Protein FAM69A OS=Homo sapiens GN=FAM69A PE=2 SV=1	-1.98351	16.641	2.93554	0.0128173	0.115316	-3.26841	6	6
>sp|Q96DA2|RB39B_HUMAN Ras-related protein Rab-39B OS=Homo sapiens GN=RAB39B PE=1 SV=1	12.6692	12.6854	12.4011	14.3755	7.44875	16.5876	13.1142	3.69331	0	12.6268	0	0	12.6946	4.90572	0.237856	1.29135	12.6773	1.84665	11	RAB39B	>sp|Q96DA2|RB39B_HUMAN Ras-related protein Rab-39B OS=Homo sapiens GN=RAB39B PE=1 SV=1	7.78886	8.80015	-2.93017	0.0129442	0.115664	-3.278	6	3
>sp|P48730|KC1D_HUMAN Casein kinase I isoform delta OS=Homo sapiens GN=CSNK1D PE=1 SV=2	18.762	18.7111	19.1014	17.1421	14.7051	15.3089	14.5532	14.7603	14.9807	14.7459	16.4028	14.4875	17.2884	14.9884	0.110039	0.047663	17.9266	14.7531	19	CSNK1D	>sp|P48730|KC1D_HUMAN Casein kinase I isoform delta OS=Homo sapiens GN=CSNK1D PE=1 SV=2	2.3	16.1384	-2.92933	0.0129642	0.115664	-3.2795	6	6
>sp|O76013|KRT36_HUMAN Keratin, type I cuticular Ha6 OS=Homo sapiens GN=KRT36 PE=2 SV=1	22.079	21.9306	20.7613	20.689	22.52	22.3173	20.5298	19.9341	20.4551	19.7667	17.5842	21.4757	21.7162	19.9576	0.0365605	0.0655196	22.0048	20.1946	26	KRT36	>sp|O76013|KRT36_HUMAN Keratin, type I cuticular Ha6 OS=Homo sapiens GN=KRT36 PE=2 SV=1	1.75863	20.8369	-2.92806	0.0129945	0.115664	-3.28177	6	6
>sp|Q86VP1|TAXB1_HUMAN Tax1-binding protein 1 OS=Homo sapiens GN=TAX1BP1 PE=1 SV=2	20.9668	20.9087	21.1746	20.5882	19.8485	19.787	18.3817	18.6595	17.7733	20.6187	19.654	19.7144	20.5456	19.1336	0.0289443	0.0545871	20.7485	19.1567	38	TAX1BP1	>sp|Q86VP1|TAXB1_HUMAN Tax1-binding protein 1 OS=Homo sapiens GN=TAX1BP1 PE=1 SV=2	1.41206	19.8396	-2.92717	0.0130156	0.115664	-3.28335	6	6
>sp|Q15262|PTPRK_HUMAN Receptor-type tyrosine-protein phosphatase kappa OS=Homo sapiens GN=PTPRK PE=1 SV=2	20.606	20.1819	20.2993	20.0338	20.4763	20.8451	19.6882	19.3969	19.6371	20.1686	19.9427	19.7312	20.4071	19.7608	0.0145016	0.0134505	20.3878	19.7097	63	PTPRK	>sp|Q15262|PTPRK_HUMAN Receptor-type tyrosine-protein phosphatase kappa OS=Homo sapiens GN=PTPRK PE=1 SV=2	0.646302	20.0839	-2.92419	0.013087	0.115942	-3.28868	6	6
>sp|P83731|RL24_HUMAN 60S ribosomal protein L24 OS=Homo sapiens GN=RPL24 PE=1 SV=1	18.7777	18.8473	18.3838	18.8428	19.9027	19.9341	20.0491	20.6161	19.8376	19.684	20.0383	20.0092	19.1147	20.039	0.0337878	0.0157914	18.8451	20.0237	8	RPL24	>sp|P83731|RL24_HUMAN 60S ribosomal protein L24 OS=Homo sapiens GN=RPL24 PE=1 SV=1	-0.924311	19.5769	2.92048	0.0131764	0.116017	-3.2953	6	6
>tr|H7C4D8|H7C4D8_HUMAN Unconventional myosin-VIIa (Fragment) OS=Homo sapiens GN=MYO7A PE=1 SV=1	15.3148	20.2356	17.3815	20.4147	20.1916	20.1485	16.8465	16.8544	17.1421	15.9003	16.5876	15.3148	18.9478	16.4409	0.111834	0.0422185	20.17	16.717	65	MYO7A	>tr|H7C4D8|H7C4D8_HUMAN Unconventional myosin-VIIa (Fragment) OS=Homo sapiens GN=MYO7A PE=1 SV=1	2.50683	17.6943	-2.92023	0.0131824	0.116017	-3.29574	6	6
>sp|P08754|GNAI3_HUMAN Guanine nucleotide-binding protein G(k) subunit alpha OS=Homo sapiens GN=GNAI3 PE=1 SV=3	22.8275	22.8051	22.6453	22.6734	22.7297	22.9424	20.8157	20.8801	20.8917	21.2763	22.7985	22.8624	22.7706	21.5875	0.00484102	0.04524	22.7674	21.084	17	GNAI3	>sp|P08754|GNAI3_HUMAN Guanine nucleotide-binding protein G(k) subunit alpha OS=Homo sapiens GN=GNAI3 PE=1 SV=3	1.18313	22.179	-2.91886	0.0132156	0.116017	-3.29819	6	6
>sp|O15427|MOT4_HUMAN Monocarboxylate transporter 4 OS=Homo sapiens GN=SLC16A3 PE=1 SV=1	23.1773	22.9424	23.3862	22.9532	22.68	22.8897	21.9862	22.5062	22.1374	22.552	22.5476	22.6128	23.0048	22.3904	0.0106568	0.0116649	22.9478	22.5269	17	SLC16A3	>sp|O15427|MOT4_HUMAN Monocarboxylate transporter 4 OS=Homo sapiens GN=SLC16A3 PE=1 SV=1	0.614443	22.6976	-2.91029	0.0134251	0.1175	-3.31349	6	6
>sp|P19022|CADH2_HUMAN Cadherin-2 OS=Homo sapiens GN=CDH2 PE=1 SV=4	19.7075	19.3173	19.8804	19.3533	19.4737	19.4182	20.9189	21.0392	20.725	20.5928	19.3872	19.8467	19.5251	20.4183	0.0113667	0.0321196	19.4459	20.6589	35	CDH2	>sp|P19022|CADH2_HUMAN Cadherin-2 OS=Homo sapiens GN=CDH2 PE=1 SV=4	-0.893224	19.9717	2.90179	0.0136361	0.118988	-3.32864	6	6
>tr|J3KQE5|J3KQE5_HUMAN GTP-binding nuclear protein Ran (Fragment) OS=Homo sapiens GN=RAN PE=1 SV=1	19.9896	19.5703	19.7404	19.8997	21.1081	20.7422	24.198	24.3436	24.0849	19.4056	22.8051	20.7193	20.175	22.5927	0.0302079	0.0919585	19.9446	23.445	10	RAN	>tr|J3KQE5|J3KQE5_HUMAN GTP-binding nuclear protein Ran (Fragment) OS=Homo sapiens GN=RAN PE=1 SV=1	-2.41772	21.3839	2.89741	0.0137461	0.119587	-3.33645	6	6
>sp|O96005|CLPT1_HUMAN Cleft lip and palate transmembrane protein 1 OS=Homo sapiens GN=CLPTM1 PE=1 SV=1	17.7591	18.2078	18.892	18.0364	19.0539	18.9196	19.4182	19.5069	19.5042	19.4896	19.0603	18.822	18.4781	19.3002	0.0294716	0.0150232	18.5499	19.4539	29	CLPTM1	>sp|O96005|CLPT1_HUMAN Cleft lip and palate transmembrane protein 1 OS=Homo sapiens GN=CLPTM1 PE=1 SV=1	-0.822081	18.8892	2.89493	0.0138089	0.119774	-3.34088	6	6
>sp|O00299|CLIC1_HUMAN Chloride intracellular channel protein 1 OS=Homo sapiens GN=CLIC1 PE=1 SV=4	20.0285	20.9219	21.1903	20.3139	21.3601	21.2875	21.4539	21.8692	21.3818	21.4909	21.8978	21.8601	20.8504	21.659	0.0265732	0.0110964	21.0561	21.6755	14	CLIC1	>sp|O00299|CLIC1_HUMAN Chloride intracellular channel protein 1 OS=Homo sapiens GN=CLIC1 PE=1 SV=4	-0.808593	21.2547	2.88841	0.0139751	0.12069	-3.3525	6	6
>tr|F8W7S5|F8W7S5_HUMAN Ribosome-binding protein 1 OS=Homo sapiens GN=RRBP1 PE=1 SV=1	21.9716	21.8978	22.0453	21.3945	21.8519	21.8388	21.9814	22.602	22.5062	22.4788	22.8897	22.2925	21.8333	22.4584	0.0104679	0.0135701	21.8748	22.4925	42	RRBP1	>tr|F8W7S5|F8W7S5_HUMAN Ribosome-binding protein 1 OS=Homo sapiens GN=RRBP1 PE=1 SV=1	-0.625133	22.1459	2.88427	0.0140817	0.12069	-3.35989	6	6
>sp|Q9Y2G5|OFUT2_HUMAN GDP-fucose protein O-fucosyltransferase 2 OS=Homo sapiens GN=POFUT2 PE=1 SV=3	19.07	16.4607	14.7722	19.07	16.4865	16.695	19.2014	19.3925	19.5569	19.2637	18.5411	18.3711	17.0924	19.0545	0.0983498	0.0253064	16.5908	19.2325	21	POFUT2	>sp|Q9Y2G5|OFUT2_HUMAN GDP-fucose protein O-fucosyltransferase 2 OS=Homo sapiens GN=POFUT2 PE=1 SV=3	-1.96204	18.0734	2.88227	0.0141335	0.12069	-3.36345	6	6
>sp|Q15075|EEA1_HUMAN Early endosome antigen 1 OS=Homo sapiens GN=EEA1 PE=1 SV=2	22.3409	21.502	23.2058	23.1537	21.7524	21.9781	23.7253	23.6641	23.5556	23.3612	22.8624	22.8216	22.3222	23.3317	0.0322317	0.0171103	22.1595	23.4584	70	EEA1	>sp|Q15075|EEA1_HUMAN Early endosome antigen 1 OS=Homo sapiens GN=EEA1 PE=1 SV=2	-1.00956	22.8269	2.87853	0.0142307	0.12069	-3.37011	6	6
>sp|Q9H8M2|BRD9_HUMAN Bromodomain-containing protein 9 OS=Homo sapiens GN=BRD9 PE=1 SV=2	14.08	14.7115	14.4803	14.4048	15.9003	15.7774	19.9748	19.7929	19.469	14.4875	16.123	16.0336	14.8924	17.6468	0.0511347	0.1347	14.5959	17.796	24	BRD9	>sp|Q9H8M2|BRD9_HUMAN Bromodomain-containing protein 9 OS=Homo sapiens GN=BRD9 PE=1 SV=2	-2.75441	16.2696	2.87676	0.0142771	0.12069	-3.37327	6	6
>sp|P04745|AMY1_HUMAN Alpha-amylase 1 OS=Homo sapiens GN=AMY1A PE=1 SV=2	17.7377	18.8113	16.8001	18.4097	18.3026	19.5042	19.1014	19.0603	19.5661	19.0855	19.9341	20.201	18.2609	19.4914	0.0506675	0.0252146	18.3562	19.3338	24	AMY1A	>sp|P04745|AMY1_HUMAN Alpha-amylase 1 OS=Homo sapiens GN=AMY1A PE=1 SV=2	-1.23045	18.8762	2.87537	0.0143134	0.12069	-3.37574	6	6
>sp|Q7L7X3|TAOK1_HUMAN Serine/threonine-protein kinase TAO1 OS=Homo sapiens GN=TAOK1 PE=1 SV=1	20.0732	20.1268	19.8759	19.4918	20.8112	21.1081	19.1208	18.3323	19.2655	19.6665	18.8753	20.0338	20.2478	19.2157	0.029735	0.0310541	20.1	19.1931	41	TAOK1	>sp|Q7L7X3|TAOK1_HUMAN Serine/threonine-protein kinase TAO1 OS=Homo sapiens GN=TAOK1 PE=1 SV=1	1.03212	19.7318	-2.8743	0.0143417	0.12069	-3.37765	6	6
>sp|Q96HY6|DDRGK_HUMAN DDRGK domain-containing protein 1 OS=Homo sapiens GN=DDRGK1 PE=1 SV=2	17.7113	17.4328	16.0391	18.145	17.9595	17.8785	18.2172	18.8896	18.4993	18.145	18.9356	18.6008	17.5277	18.5479	0.0438164	0.0177822	17.7949	18.5501	10	DDRGK1	>sp|Q96HY6|DDRGK_HUMAN DDRGK domain-containing protein 1 OS=Homo sapiens GN=DDRGK1 PE=1 SV=2	-1.02022	18.0378	2.87312	0.0143726	0.12069	-3.37974	6	6
>sp|P09601|HMOX1_HUMAN Heme oxygenase 1 OS=Homo sapiens GN=HMOX1 PE=1 SV=1	19.1808	19.1878	19.4639	19.1624	19.1519	19.1573	19.633	20.1347	20.5569	19.2058	19.87	20.9756	19.2173	20.0627	0.00632661	0.0318296	19.1716	20.0023	14	HMOX1	>sp|P09601|HMOX1_HUMAN Heme oxygenase 1 OS=Homo sapiens GN=HMOX1 PE=1 SV=1	-0.84533	19.64	2.87197	0.0144029	0.12069	-3.38179	6	6
>sp|P02533|K1C14_HUMAN Keratin, type I cytoskeletal 14 OS=Homo sapiens GN=KRT14 PE=1 SV=4	23.0446	23.7073	22.9877	22.2663	22.9829	22.976	22.6247	22.3791	22.27	22.1274	22.2417	22.0205	22.9941	22.2772	0.019847	0.00943326	22.9853	22.2559	24	KRT14	>sp|P02533|K1C14_HUMAN Keratin, type I cytoskeletal 14 OS=Homo sapiens GN=KRT14 PE=1 SV=4	0.716874	22.6357	-2.87175	0.0144087	0.12069	-3.38217	6	6
>sp|P51572|BAP31_HUMAN B-cell receptor-associated protein 31 OS=Homo sapiens GN=BCAP31 PE=1 SV=3	21.9407	21.7662	22.1689	21.5132	21.7473	21.4909	23.2058	23.1919	22.9279	22.6984	21.889	21.8644	21.7712	22.6296	0.0118462	0.0270674	21.7568	22.8131	13	BCAP31	>sp|P51572|BAP31_HUMAN B-cell receptor-associated protein 31 OS=Homo sapiens GN=BCAP31 PE=1 SV=3	-0.858359	22.2004	2.87129	0.0144211	0.12069	-3.38301	6	6
>sp|P51151|RAB9A_HUMAN Ras-related protein Rab-9A OS=Homo sapiens GN=RAB9A PE=1 SV=1	21.0427	19.5042	21.3746	21.1275	20.5006	19.9103	18.583	19.4203	19.5506	18.574	19.7929	20.3478	20.5767	19.3781	0.0360901	0.0359215	20.7716	19.4855	12	RAB9A	>sp|P51151|RAB9A_HUMAN Ras-related protein Rab-9A OS=Homo sapiens GN=RAB9A PE=1 SV=1	1.19853	19.9774	-2.87064	0.0144381	0.12069	-3.38415	6	6
>sp|P62701|RS4X_HUMAN 40S ribosomal protein S4, X isoform OS=Homo sapiens GN=RPS4X PE=1 SV=2	20.9447	22.6076	23.0728	20.664	21.1439	21.4011	23.3862	23.3534	23.1995	23.2401	22.274	22.1855	21.639	22.9398	0.0449399	0.0241938	21.2725	23.2198	11	RPS4X	>sp|P62701|RS4X_HUMAN 40S ribosomal protein S4, X isoform OS=Homo sapiens GN=RPS4X PE=1 SV=2	-1.3008	22.2894	2.86996	0.0144562	0.12069	-3.38537	6	6
>sp|P10114|RAP2A_HUMAN Ras-related protein Rap-2a OS=Homo sapiens GN=RAP2A PE=1 SV=1	19.497	18.8067	18.9438	18.6578	18.7814	19.4857	18.0652	18.3642	18.0416	18.5685	18.3617	18.7068	19.0287	18.3513	0.0194283	0.0144499	18.8752	18.363	11	RAP2A	>sp|P10114|RAP2A_HUMAN Ras-related protein Rap-2a OS=Homo sapiens GN=RAP2A PE=1 SV=1	0.677402	18.69	-2.86715	0.0145308	0.120718	-3.39037	6	6
>sp|O75477|ERLN1_HUMAN Erlin-1 OS=Homo sapiens GN=ERLIN1 PE=1 SV=1	18.8753	20.8648	19.4324	19.2343	19.3114	18.1222	23.2401	19.0949	23.308	23.317	22.2519	19.2894	19.3067	21.7502	0.0465455	0.0930023	19.2728	22.746	16	ERLIN1	>sp|O75477|ERLN1_HUMAN Erlin-1 OS=Homo sapiens GN=ERLIN1 PE=1 SV=1	-2.44348	20.5285	2.8667	0.0145428	0.120718	-3.39117	6	6
>sp|Q9H0C2|ADT4_HUMAN ADP/ATP translocase 4 OS=Homo sapiens GN=SLC25A31 PE=2 SV=1	16.793	17.9011	16.5749	16.2882	17.0725	16.9406	16.2769	16.4306	15.817	14.9567	16.2406	16.1184	16.9284	15.9734	0.0325718	0.0337342	16.8668	16.1795	20	SLC25A31	>sp|Q9H0C2|ADT4_HUMAN ADP/ATP translocase 4 OS=Homo sapiens GN=SLC25A31 PE=2 SV=1	0.955035	16.4509	-2.86405	0.0146138	0.120722	-3.39589	6	6
>sp|Q86XL3|ANKL2_HUMAN Ankyrin repeat and LEM domain-containing protein 2 OS=Homo sapiens GN=ANKLE2 PE=1 SV=4	16.2259	16.6916	16.7706	16.9258	16.3491	16.0042	15.6437	15.9658	15.4776	14.5343	15.9082	16.183	16.4945	15.6188	0.0216022	0.0375442	16.5203	15.7759	51	ANKLE2	>sp|Q86XL3|ANKL2_HUMAN Ankyrin repeat and LEM domain-containing protein 2 OS=Homo sapiens GN=ANKLE2 PE=1 SV=4	0.87576	16.0567	-2.86357	0.0146267	0.120722	-3.39675	6	6
>sp|P36894|BMR1A_HUMAN Bone morphogenetic protein receptor type-1A OS=Homo sapiens GN=BMPR1A PE=1 SV=2	18.0416	18.1028	18.7156	18.3569	18.1199	18.1199	13.0046	13.5579	15.2666	18.1877	17.3564	17.4818	18.2428	15.8092	0.0140153	0.138806	18.1199	16.3115	25	BMPR1A	>sp|P36894|BMR1A_HUMAN Bone morphogenetic protein receptor type-1A OS=Homo sapiens GN=BMPR1A PE=1 SV=2	2.43359	17.026	-2.86033	0.0147138	0.120957	-3.40251	6	6
>sp|Q12974|TP4A2_HUMAN Protein tyrosine phosphatase type IVA 2 OS=Homo sapiens GN=PTP4A2 PE=1 SV=1	20.4016	18.9746	19.8663	18.3977	21.4849	21.4082	23.1669	23.1669	23.1773	20.4446	21.3441	21.0695	20.0889	22.0616	0.0627239	0.0566218	20.1339	22.2555	9	PTP4A2	>sp|Q12974|TP4A2_HUMAN Protein tyrosine phosphatase type IVA 2 OS=Homo sapiens GN=PTP4A2 PE=1 SV=1	-1.97269	21.0752	2.85862	0.0147601	0.120957	-3.40556	6	6
>sp|Q9HAV0|GBB4_HUMAN Guanine nucleotide-binding protein subunit beta-4 OS=Homo sapiens GN=GNB4 PE=1 SV=3	23.0526	22.8767	22.7138	23.2184	23.3403	23.4537	21.5271	20.6566	21.4646	21.8429	23.1773	22.9424	23.1092	21.9352	0.0122028	0.0436739	23.1355	21.685	14	GNB4	>sp|Q9HAV0|GBB4_HUMAN Guanine nucleotide-binding protein subunit beta-4 OS=Homo sapiens GN=GNB4 PE=1 SV=3	1.17409	22.5222	-2.85787	0.0147804	0.120957	-3.40689	6	6
>sp|Q14142|TRI14_HUMAN Tripartite motif-containing protein 14 OS=Homo sapiens GN=TRIM14 PE=2 SV=2	16.4363	16.8796	18.9166	16.2342	17.2536	17.7889	21.2805	21.368	21.0163	21.0644	21.3463	15.0939	17.2515	20.1949	0.0573779	0.123954	17.0666	21.1725	20	TRIM14	>sp|Q14142|TRI14_HUMAN Tripartite motif-containing protein 14 OS=Homo sapiens GN=TRIM14 PE=2 SV=2	-2.94338	18.7232	2.85624	0.0148245	0.120977	-3.40978	6	6
>sp|Q6ZNB6|NFXL1_HUMAN NF-X1-type zinc finger protein NFXL1 OS=Homo sapiens GN=NFXL1 PE=1 SV=2	13.9485	17.954	18.3764	17.954	19.109	19.1494	14.0885	13.9059	14.7538	17.2017	16.3213	14.8637	17.7485	15.1891	0.109054	0.0857681	18.1652	14.8087	39	NFXL1	>sp|Q6ZNB6|NFXL1_HUMAN NF-X1-type zinc finger protein NFXL1 OS=Homo sapiens GN=NFXL1 PE=1 SV=2	2.5594	16.4688	-2.85382	0.0148907	0.121175	-3.4141	6	6
>sp|Q6NUM9|RETST_HUMAN All-trans-retinol 13,14-reductase OS=Homo sapiens GN=RETSAT PE=1 SV=2	18.7544	17.449	18.3592	18.4832	17.7481	18.017	19.654	19.878	19.6087	18.3323	19.7075	18.1399	18.1351	19.2201	0.0268925	0.0400633	18.1881	19.6313	31	RETSAT	>sp|Q6NUM9|RETST_HUMAN All-trans-retinol 13,14-reductase OS=Homo sapiens GN=RETSAT PE=1 SV=2	-1.08492	18.6776	2.84933	0.0150138	0.121835	-3.42209	6	6
>sp|Q96EU7|C1GLC_HUMAN C1GALT1-specific chaperone 1 OS=Homo sapiens GN=C1GALT1C1 PE=1 SV=1	18.8514	19.0899	19.1176	19.279	16.7706	18.5321	21.6599	21.7359	21.9622	21.9489	19.9219	17.5728	18.6068	20.8003	0.05032	0.08457	18.9707	21.6979	15	C1GALT1C1	>sp|Q96EU7|C1GLC_HUMAN C1GALT1-specific chaperone 1 OS=Homo sapiens GN=C1GALT1C1 PE=1 SV=1	-2.19349	19.7035	2.84645	0.0150933	0.122138	-3.42721	6	6
>sp|Q9Y5Z9|UBIA1_HUMAN UbiA prenyltransferase domain-containing protein 1 OS=Homo sapiens GN=UBIAD1 PE=1 SV=1	20.2781	20.2039	16.2715	16.7246	16.807	17.1533	19.08	18.5302	22.3173	23.2314	20.9002	20.2545	17.9064	20.7189	0.102212	0.0879232	16.9801	20.5774	12	UBIAD1	>sp|Q9Y5Z9|UBIA1_HUMAN UbiA prenyltransferase domain-containing protein 1 OS=Homo sapiens GN=UBIAD1 PE=1 SV=1	-2.81254	19.3127	2.84201	0.0152167	0.122562	-3.4351	6	6
>sp|P62917|RL8_HUMAN 60S ribosomal protein L8 OS=Homo sapiens GN=RPL8 PE=1 SV=2	21.0349	21.301	20.7572	20.7885	20.5471	20.9635	22.6412	21.78	22.4159	20.8045	21.8388	21.3416	20.8987	21.8037	0.0124852	0.0310389	20.876	21.8094	9	RPL8	>sp|P62917|RL8_HUMAN 60S ribosomal protein L8 OS=Homo sapiens GN=RPL8 PE=1 SV=2	-0.904972	21.3512	2.84152	0.0152303	0.122562	-3.43597	6	6
>tr|F6WST4|F6WST4_HUMAN ORM1-like protein 1 (Fragment) OS=Homo sapiens GN=ORMDL1 PE=1 SV=5	20.9471	17.1083	17.7889	20.9961	17.8076	18.5302	21.4336	21.5992	21.7321	21.3917	20.1173	19.5684	18.863	20.9737	0.0898143	0.0429688	18.1689	21.4127	5	ORMDL1	>tr|F6WST4|F6WST4_HUMAN ORM1-like protein 1 (Fragment) OS=Homo sapiens GN=ORMDL1 PE=1 SV=5	-2.11069	19.9184	2.8394	0.0152898	0.122699	-3.43975	6	6
>tr|A0A0A0MSD6|A0A0A0MSD6_HUMAN Teneurin-3 OS=Homo sapiens GN=TENM3 PE=1 SV=1	17.954	18.0441	17.7733	17.9724	18.5771	17.6931	17.0338	17.4006	17.6091	17.2058	17.1014	17.77	18.0023	17.3535	0.0172731	0.0168713	17.9632	17.3032	109	TENM3	>tr|A0A0A0MSD6|A0A0A0MSD6_HUMAN Teneurin-3 OS=Homo sapiens GN=TENM3 PE=1 SV=1	0.648849	17.6779	-2.83704	0.0153561	0.122891	-3.44394	6	6
>sp|P62879|GBB2_HUMAN Guanine nucleotide-binding protein G(I)/G(S)/G(T) subunit beta-2 OS=Homo sapiens GN=GNB2 PE=1 SV=3	23.4158	23.1045	22.8275	23.2401	23.4428	23.5217	21.7879	21.4939	21.3984	21.8519	23.3714	23.1919	23.2587	22.1825	0.0111754	0.0392289	23.328	21.8199	14	GNB2	>sp|P62879|GBB2_HUMAN Guanine nucleotide-binding protein G(I)/G(S)/G(T) subunit beta-2 OS=Homo sapiens GN=GNB2 PE=1 SV=3	1.07619	22.7206	-2.83476	0.0154204	0.123066	-3.44799	6	6
>sp|P05106|ITB3_HUMAN Integrin beta-3 OS=Homo sapiens GN=ITGB3 PE=1 SV=2	21.9223	21.8566	20.7789	21.3984	20.7572	20.8157	19.8738	20.3512	19.9826	20.0092	20.9254	20.9532	21.2549	20.3492	0.0257281	0.0238013	21.1071	20.1802	37	ITGB3	>sp|P05106|ITB3_HUMAN Integrin beta-3 OS=Homo sapiens GN=ITGB3 PE=1 SV=2	0.905624	20.802	-2.82859	0.0155958	0.124124	-3.45895	6	6
>sp|Q92901|RL3L_HUMAN 60S ribosomal protein L3-like OS=Homo sapiens GN=RPL3L PE=2 SV=3	15.0094	16.7706	17.1533	15.1029	18.3617	16.4442	17.6839	16.959	18.6126	18.3794	19.2737	17.9724	16.4737	18.1468	0.0774467	0.0440615	16.6074	18.1759	17	RPL3L	>sp|Q92901|RL3L_HUMAN 60S ribosomal protein L3-like OS=Homo sapiens GN=RPL3L PE=2 SV=3	-1.67315	17.3103	2.827	0.0156412	0.124144	-3.46177	6	6
>sp|Q00888|PSG4_HUMAN Pregnancy-specific beta-1-glycoprotein 4 OS=Homo sapiens GN=PSG4 PE=2 SV=3	15.2137	14.4642	14.9495	16.0816	13.9151	14.6437	20.1735	16.0336	19.7495	16.6825	15.7944	15.3549	14.878	17.298	0.0495722	0.122067	14.7966	16.358	22	PSG4	>sp|Q00888|PSG4_HUMAN Pregnancy-specific beta-1-glycoprotein 4 OS=Homo sapiens GN=PSG4 PE=2 SV=3	-2.42009	16.088	2.8109	0.0161099	0.127456	-3.49036	6	6
>sp|P42785|PCP_HUMAN Lysosomal Pro-X carboxypeptidase OS=Homo sapiens GN=PRCP PE=1 SV=1	19.3395	19.5771	18.8792	19.2014	19.9131	19.4394	20.0242	19.6665	19.5545	20.492	20.8064	20.77	19.3916	20.219	0.0180154	0.0271608	19.3894	20.2581	20	PRCP	>sp|P42785|PCP_HUMAN Lysosomal Pro-X carboxypeptidase OS=Homo sapiens GN=PRCP PE=1 SV=1	-0.827354	19.8053	2.80847	0.0161818	0.127456	-3.49466	6	6
>sp|Q53FV1|ORML2_HUMAN ORM1-like protein 2 OS=Homo sapiens GN=ORMDL2 PE=1 SV=2	20.5191	16.5749	17.2934	20.564	17.4145	18.1257	20.9997	21.1746	21.2916	20.9383	19.6765	19.1014	18.4153	20.5304	0.0933439	0.0443874	17.7701	20.969	7	ORMDL2	>sp|Q53FV1|ORML2_HUMAN ORM1-like protein 2 OS=Homo sapiens GN=ORMDL2 PE=1 SV=2	-2.11507	19.4728	2.80818	0.0161905	0.127456	-3.49519	6	6
>sp|Q9NQS3|PVRL3_HUMAN Nectin-3 OS=Homo sapiens GN=PVRL3 PE=1 SV=1	19.5957	21.5336	18.3485	19.1113	19.2195	19.0056	21.8769	22.0833	19.1176	21.902	21.1439	20.9329	19.469	21.1761	0.0559788	0.0523246	19.1654	21.5104	22	PVRL3	>sp|Q9NQS3|PVRL3_HUMAN Nectin-3 OS=Homo sapiens GN=PVRL3 PE=1 SV=1	-1.70708	20.3226	2.80076	0.0164123	0.128852	-3.50835	6	6
>sp|P43034|LIS1_HUMAN Platelet-activating factor acetylhydrolase IB subunit alpha OS=Homo sapiens GN=PAFAH1B1 PE=1 SV=2	18.8113	18.8773	19.0464	18.6487	19.8581	19.8166	17.7733	18.0147	17.6737	17.449	18.9607	19.067	19.1764	18.1564	0.0275224	0.0379694	18.9618	17.894	21	PAFAH1B1	>sp|P43034|LIS1_HUMAN Platelet-activating factor acetylhydrolase IB subunit alpha OS=Homo sapiens GN=PAFAH1B1 PE=1 SV=2	1.02001	18.6664	-2.78668	0.0168413	0.131616	-3.53331	6	6
>sp|A2A3N6|PIPSL_HUMAN Putative PIP5K1A and PSMD4-like protein OS=Homo sapiens GN=PIPSL PE=5 SV=1	18.2256	17.7432	17.6412	18.0766	19.0621	18.9498	16.5749	17.3091	17.1231	17.1629	18.049	17.7778	18.2831	17.3328	0.0328253	0.0300762	18.1511	17.236	34	PIPSL	>sp|A2A3N6|PIPSL_HUMAN Putative PIP5K1A and PSMD4-like protein OS=Homo sapiens GN=PIPSL PE=5 SV=1	0.950275	17.808	-2.78339	0.0169429	0.131616	-3.53913	6	6
>sp|P06733|ENOA_HUMAN Alpha-enolase OS=Homo sapiens GN=ENO1 PE=1 SV=2	22.8986	22.8399	23.2864	23.2505	23.5073	23.3862	21.7359	22.3653	22.1597	22.5004	22.9215	23.0526	23.1948	22.4559	0.0115603	0.0217178	23.2685	22.4329	19	ENO1	>sp|P06733|ENOA_HUMAN Alpha-enolase OS=Homo sapiens GN=ENO1 PE=1 SV=2	0.738906	22.8253	-2.78274	0.0169631	0.131616	-3.54028	6	6
>sp|Q6WCQ1|MPRIP_HUMAN Myosin phosphatase Rho-interacting protein OS=Homo sapiens GN=MPRIP PE=1 SV=3	18.5302	18.3301	18.3916	17.9199	18.3117	17.7377	19.4394	19.1972	17.8602	19.4666	20.3533	19.0056	18.2035	19.2204	0.0167932	0.0421961	18.3209	19.3183	52	MPRIP	>sp|Q6WCQ1|MPRIP_HUMAN Myosin phosphatase Rho-interacting protein OS=Homo sapiens GN=MPRIP PE=1 SV=3	-1.01684	18.712	2.78185	0.0169908	0.131616	-3.54185	6	6
>sp|Q58FF7|H90B3_HUMAN Putative heat shock protein HSP 90-beta-3 OS=Homo sapiens GN=HSP90AB3P PE=5 SV=1	21.9862	20.2294	21.5271	22.3081	20.2294	20.5794	23.6034	23.4537	22.3653	22.3173	22.2331	21.2805	21.1432	22.5422	0.0433633	0.0382959	21.0532	22.3413	24	HSP90AB3P	>sp|Q58FF7|H90B3_HUMAN Putative heat shock protein HSP 90-beta-3 OS=Homo sapiens GN=HSP90AB3P PE=5 SV=1	-1.39898	21.8427	2.78183	0.0169916	0.131616	-3.5419	6	6
>sp|Q7Z304|MAMC2_HUMAN MAM domain-containing protein 2 OS=Homo sapiens GN=MAMDC2 PE=2 SV=3	16.9025	17.2964	17.5438	17.0338	16.8465	18.3085	15.1434	14.4571	13.9749	13.3169	14.2605	19.0621	17.3219	15.0358	0.0317068	0.137074	17.1651	14.3588	33	MAMDC2	>sp|Q7Z304|MAMC2_HUMAN MAM domain-containing protein 2 OS=Homo sapiens GN=MAMDC2 PE=2 SV=3	2.2861	16.1789	-2.77944	0.0170662	0.131842	-3.54614	6	6
>sp|Q9H0V9|LMA2L_HUMAN VIP36-like protein OS=Homo sapiens GN=LMAN2L PE=1 SV=1	18.7156	20.0114	20.0421	19.3872	18.5969	19.3039	18.6578	18.8428	18.1316	18.3676	18.8327	17.9493	19.3428	18.4637	0.0317793	0.0202891	19.3456	18.5127	17	LMAN2L	>sp|Q9H0V9|LMA2L_HUMAN VIP36-like protein OS=Homo sapiens GN=LMAN2L PE=1 SV=1	0.879188	18.9033	-2.77605	0.0171725	0.13231	-3.55214	6	6
>sp|Q15035|TRAM2_HUMAN Translocating chain-associated membrane protein 2 OS=Homo sapiens GN=TRAM2 PE=1 SV=1	18.3977	18.9438	19.5259	18.1316	18.9908	19.1767	17.4165	18.1169	17.6478	16.7246	18.4971	18.6065	18.8611	17.8349	0.0271596	0.0400911	18.9673	17.8824	17	TRAM2	>sp|Q15035|TRAM2_HUMAN Translocating chain-associated membrane protein 2 OS=Homo sapiens GN=TRAM2 PE=1 SV=1	1.02617	18.348	-2.77426	0.0172287	0.132392	-3.5553	6	6
>tr|J3QQV1|J3QQV1_HUMAN 60S ribosomal protein L26 OS=Homo sapiens GN=RPL26 PE=4 SV=1	20.3065	20.5613	21.0191	20.8689	20.9573	21.3082	20.5375	20.4743	24.198	24.3436	23.7253	23.6356	20.8369	22.8191	0.0170095	0.0794092	20.9131	23.6805	6	RPL26	>tr|J3QQV1|J3QQV1_HUMAN 60S ribosomal protein L26 OS=Homo sapiens GN=RPL26 PE=4 SV=1	-1.98218	21.828	2.76608	0.0174889	0.134035	-3.56978	6	6
>sp|P07384|CAN1_HUMAN Calpain-1 catalytic subunit OS=Homo sapiens GN=CAPN1 PE=1 SV=1	17.9474	18.8943	19.1649	18.017	16.6052	17.2605	16.5361	16.3946	16.6658	17.1697	17.3779	16.7355	17.9816	16.8133	0.0536317	0.0226596	17.9822	16.7006	37	CAPN1	>sp|P07384|CAN1_HUMAN Calpain-1 catalytic subunit OS=Homo sapiens GN=CAPN1 PE=1 SV=1	1.16829	17.3974	-2.75434	0.0178691	0.136588	-3.59054	6	6
>tr|A0A087WUK9|A0A087WUK9_HUMAN Anosmin-1 OS=Homo sapiens GN=ANOS1 PE=1 SV=1	14.2055	14.6952	14.5646	14.7115	14.9426	15.0226	20.2332	20.1782	20.532	14.9867	15.3347	14.9953	14.6903	17.71	0.0198547	0.161397	14.7033	17.7565	33	ANOS1	>tr|A0A087WUK9|A0A087WUK9_HUMAN Anosmin-1 OS=Homo sapiens GN=ANOS1 PE=1 SV=1	-3.01971	16.2002	2.74951	0.018028	0.13744	-3.59909	6	6
>tr|G3XAN4|G3XAN4_HUMAN Translocating chain-associated membrane protein 1 OS=Homo sapiens GN=TRAM1 PE=1 SV=1	15.8467	16.1184	17.8989	17.5955	17.1596	17.5866	18.0288	17.4977	19.1316	17.3028	20.5067	20.5674	17.0343	18.8392	0.0500368	0.0775402	17.3731	18.5802	12	TRAM1	>tr|G3XAN4|G3XAN4_HUMAN Translocating chain-associated membrane protein 1 OS=Homo sapiens GN=TRAM1 PE=1 SV=1	-1.80486	17.9367	2.73624	0.0184712	0.140449	-3.62252	6	6
>sp|O94907|DKK1_HUMAN Dickkopf-related protein 1 OS=Homo sapiens GN=DKK1 PE=1 SV=1	21.0836	21.3636	20.9697	20.7812	21.4821	20.9189	19.0751	18.6337	17.5046	20.3139	20.9532	20.9278	21.0998	19.568	0.0128419	0.0711701	21.0267	19.6945	13	DKK1	>sp|O94907|DKK1_HUMAN Dickkopf-related protein 1 OS=Homo sapiens GN=DKK1 PE=1 SV=1	1.5318	20.334	-2.73382	0.0185535	0.140705	-3.62681	6	6
>sp|P00167|CYB5_HUMAN Cytochrome b5 OS=Homo sapiens GN=CYB5A PE=1 SV=2	18.3617	17.7351	18.7565	19.1454	19.0931	17.7525	19.2451	18.892	19.6194	19.0159	19.4441	20.2679	18.4741	19.414	0.0341754	0.0255658	18.5591	19.3446	7	CYB5A	>sp|P00167|CYB5_HUMAN Cytochrome b5 OS=Homo sapiens GN=CYB5A PE=1 SV=2	-0.939988	18.9441	2.73153	0.0186312	0.14091	-3.63084	6	6
>sp|P50395|GDIB_HUMAN Rab GDP dissociation inhibitor beta OS=Homo sapiens GN=GDI2 PE=1 SV=2	24.3702	24.0634	24.1661	24.7691	22.7597	23.0369	21.1059	21.1059	20.2226	24.0634	22.8275	23.1264	23.8609	22.0753	0.0330534	0.0669921	24.1148	21.9667	26	GDI2	>sp|P50395|GDIB_HUMAN Rab GDP dissociation inhibitor beta OS=Homo sapiens GN=GDI2 PE=1 SV=2	1.78561	22.9681	-2.73017	0.0186778	0.14091	-3.63324	6	6
>sp|P31150|GDIA_HUMAN Rab GDP dissociation inhibitor alpha OS=Homo sapiens GN=GDI1 PE=1 SV=2	24.4505	24.198	24.242	24.8354	22.8051	23.0216	21.0749	21.062	19.9781	24.1199	22.8689	23.1995	23.9255	22.0506	0.0342138	0.0716942	24.22	21.9719	24	GDI1	>sp|P31150|GDIA_HUMAN Rab GDP dissociation inhibitor alpha OS=Homo sapiens GN=GDI1 PE=1 SV=2	1.87489	22.988	-2.70831	0.01944	0.145669	-3.67178	6	6
>sp|O15258|RER1_HUMAN Protein RER1 OS=Homo sapiens GN=RER1 PE=1 SV=1	26.098	26.2067	26.6344	26.3285	25.4433	24.8354	20.3899	20.0662	21.9901	26.7876	24.7202	24.4505	25.9244	23.0674	0.0255545	0.116035	26.1524	23.2203	9	RER1	>sp|O15258|RER1_HUMAN Protein RER1 OS=Homo sapiens GN=RER1 PE=1 SV=1	2.85698	24.4959	-2.70806	0.0194489	0.145669	-3.67223	6	6
>tr|F6RFD5|F6RFD5_HUMAN Destrin OS=Homo sapiens GN=DSTN PE=1 SV=1	21.0392	21.2011	21.5827	20.4477	21.1687	21.0031	20.2849	20.2736	19.8846	21.0556	20.4311	20.3211	21.0737	20.3752	0.0175307	0.0187298	21.1039	20.303	8	DSTN	>tr|F6RFD5|F6RFD5_HUMAN Destrin OS=Homo sapiens GN=DSTN PE=1 SV=1	0.698575	20.7244	-2.70777	0.0194594	0.145669	-3.67275	6	6
>sp|P19087|GNAT2_HUMAN Guanine nucleotide-binding protein G(t) subunit alpha-2 OS=Homo sapiens GN=GNAT2 PE=2 SV=4	22.1274	22.123	22.079	21.8978	22.1855	22.1422	18.8731	19.8686	19.6959	20.115	22.3791	22.2962	22.0925	20.538	0.00458832	0.0708564	22.1252	19.9918	19	GNAT2	>sp|P19087|GNAT2_HUMAN Guanine nucleotide-binding protein G(t) subunit alpha-2 OS=Homo sapiens GN=GNAT2 PE=2 SV=4	1.55449	21.3152	-2.70437	0.0195808	0.145949	-3.67874	6	6
>sp|P63104|1433Z_HUMAN 14-3-3 protein zeta/delta OS=Homo sapiens GN=YWHAZ PE=1 SV=1	24.7202	24.6776	25.0298	24.562	24.0849	24.3137	22.7537	22.9691	22.8324	24.18	24.18	24.528	24.5647	23.5738	0.0134583	0.0341121	24.6198	23.5745	13	YWHAZ	>sp|P63104|1433Z_HUMAN 14-3-3 protein zeta/delta OS=Homo sapiens GN=YWHAZ PE=1 SV=1	0.99085	24.0693	-2.7039	0.0195976	0.145949	-3.67956	6	6
>sp|P55735|SEC13_HUMAN Protein SEC13 homolog OS=Homo sapiens GN=SEC13 PE=1 SV=3	16.5749	16.5932	15.6228	16.5839	15.4713	17.0255	17.2995	16.8104	17.2632	16.5876	17.4556	18.145	16.3119	17.2602	0.0379187	0.0314938	16.5794	17.2813	15	SEC13	>sp|P55735|SEC13_HUMAN Protein SEC13 homolog OS=Homo sapiens GN=SEC13 PE=1 SV=3	-0.948272	16.7861	2.70215	0.0196605	0.146042	-3.68264	6	6
>sp|P61587|RND3_HUMAN Rho-related GTP-binding protein RhoE OS=Homo sapiens GN=RND3 PE=1 SV=1	20.0555	19.7061	19.9864	20.2404	18.8196	18.9086	20.7193	20.2039	21.6519	21.1115	20.1627	19.9474	19.6194	20.6328	0.0311131	0.0317813	19.8462	20.4616	11	RND3	>sp|P61587|RND3_HUMAN Rho-related GTP-binding protein RhoE OS=Homo sapiens GN=RND3 PE=1 SV=1	-1.01337	20.1261	2.69915	0.0197684	0.14615	-3.68792	6	6
>sp|Q9H0X9|OSBL5_HUMAN Oxysterol-binding protein-related protein 5 OS=Homo sapiens GN=OSBPL5 PE=1 SV=1	11.7522	12.1205	0	0	7.44875	6.64642	0	3.69331	0	0	0	0	6.32797	0.615551	0.849303	2.44949	7.04758	0	48	OSBPL5	>sp|Q9H0X9|OSBL5_HUMAN Oxysterol-binding protein-related protein 5 OS=Homo sapiens GN=OSBPL5 PE=1 SV=1	5.71242	3.47176	-2.69895	0.019776	0.14615	-3.68828	4	1
>sp|P18124|RL7_HUMAN 60S ribosomal protein L7 OS=Homo sapiens GN=RPL7 PE=1 SV=1	20.4855	20.5215	20.1011	20.0982	20.9087	20.4446	21.3347	22.3477	22.3081	21.7604	20.2588	20.6846	20.4266	21.449	0.0148328	0.0398697	20.465	21.5475	11	RPL7	>sp|P18124|RL7_HUMAN 60S ribosomal protein L7 OS=Homo sapiens GN=RPL7 PE=1 SV=1	-1.02242	20.9378	2.69539	0.0199052	0.146731	-3.69455	6	6
>sp|P63167|DYL1_HUMAN Dynein light chain 1, cytoplasmic OS=Homo sapiens GN=DYNLL1 PE=1 SV=1	20.4582	20.4112	20.7536	20.1529	18.9006	18.6727	17.0973	18.8672	20.1735	18.0766	18.0685	18.4055	19.8915	18.4481	0.0442291	0.055604	20.2821	18.2411	4	DYNLL1	>sp|P63167|DYL1_HUMAN Dynein light chain 1, cytoplasmic OS=Homo sapiens GN=DYNLL1 PE=1 SV=1	1.44344	19.1698	-2.69309	0.019989	0.146881	-3.69859	6	6
>sp|Q92504|S39A7_HUMAN Zinc transporter SLC39A7 OS=Homo sapiens GN=SLC39A7 PE=1 SV=2	0	14.08	0	0	13.7646	16.0012	20.7812	20.9383	14.395	11.5234	14.1293	16.4607	7.30763	16.3713	1.10044	0.23299	6.88231	15.4279	12	SLC39A7	>sp|Q92504|S39A7_HUMAN Zinc transporter SLC39A7 OS=Homo sapiens GN=SLC39A7 PE=1 SV=2	-9.06369	11.8395	2.69043	0.0200864	0.146881	-3.70327	3	6
>sp|Q969H8|MYDGF_HUMAN Myeloid-derived growth factor OS=Homo sapiens GN=MYDGF PE=1 SV=1	19.5139	19.4274	19.9152	19.4763	17.391	16.314	24.1661	24.3137	24.1035	18.6431	19.8929	19.6433	18.673	21.7938	0.0782427	0.122224	19.4518	21.9982	6	MYDGF	>sp|Q969H8|MYDGF_HUMAN Myeloid-derived growth factor OS=Homo sapiens GN=MYDGF PE=1 SV=1	-3.12082	20.2334	2.69042	0.0200867	0.146881	-3.70329	6	6
>sp|P35914|HMGCL_HUMAN Hydroxymethylglutaryl-CoA lyase, mitochondrial OS=Homo sapiens GN=HMGCL PE=1 SV=2	17.3455	17.3615	17.6046	17.2245	17.0026	16.7893	17.4389	16.254	14.9012	15.59	16.3371	16.6278	17.2213	16.1915	0.0167569	0.053829	17.285	16.2956	14	HMGCL	>sp|P35914|HMGCL_HUMAN Hydroxymethylglutaryl-CoA lyase, mitochondrial OS=Homo sapiens GN=HMGCL PE=1 SV=2	1.02982	16.7064	-2.68857	0.020155	0.146881	-3.70655	6	6
>sp|Q15555|MARE2_HUMAN Microtubule-associated protein RP/EB family member 2 OS=Homo sapiens GN=MAPRE2 PE=1 SV=1	19.6456	19.8422	19.9474	19.0971	20.1509	18.8585	18.3485	18.9048	18.0288	18.5594	18.2728	19.8104	19.5903	18.6541	0.0258996	0.0342296	19.7439	18.454	16	MAPRE2	>sp|Q15555|MARE2_HUMAN Microtubule-associated protein RP/EB family member 2 OS=Homo sapiens GN=MAPRE2 PE=1 SV=1	0.936179	19.1222	-2.68791	0.020179	0.146881	-3.7077	6	6
>sp|Q9NXD2|MTMRA_HUMAN Myotubularin-related protein 10 OS=Homo sapiens GN=MTMR10 PE=1 SV=3	16.3531	19.8975	16.1979	19.2916	20.7885	20.9727	17.2702	17.1199	16.8325	16.6482	16.0154	15.9213	18.9169	16.6346	0.112878	0.0336988	19.5946	16.7404	41	MTMR10	>sp|Q9NXD2|MTMRA_HUMAN Myotubularin-related protein 10 OS=Homo sapiens GN=MTMR10 PE=1 SV=3	2.2823	17.7757	-2.68438	0.0203097	0.147446	-3.71391	6	6
>sp|Q8TCT9|HM13_HUMAN Minor histocompatibility antigen H13 OS=Homo sapiens GN=HM13 PE=1 SV=1	17.3492	18.8398	18.7998	18.0068	19.8955	19.7602	21.7248	21.6725	20.9532	18.4811	19.7766	20.0841	18.7752	20.4487	0.0524781	0.0612239	18.8198	20.5187	16	HM13	>sp|Q8TCT9|HM13_HUMAN Minor histocompatibility antigen H13 OS=Homo sapiens GN=HM13 PE=1 SV=1	-1.67349	19.612	2.68307	0.0203584	0.147446	-3.71621	6	6
>sp|Q9HB90|RRAGC_HUMAN Ras-related GTP-binding protein C OS=Homo sapiens GN=RRAGC PE=1 SV=1	17.5228	18.1715	18.0364	18.3392	19.6515	19.3395	16.973	17.7857	16.613	17.221	17.7405	18.1342	18.5101	17.4112	0.0441132	0.0328609	18.2553	17.4808	19	RRAGC	>sp|Q9HB90|RRAGC_HUMAN Ras-related GTP-binding protein C OS=Homo sapiens GN=RRAGC PE=1 SV=1	1.0989	17.9607	-2.67844	0.0205317	0.14833	-3.72436	6	6
>sp|Q9Y3E7|CHMP3_HUMAN Charged multivesicular body protein 3 OS=Homo sapiens GN=CHMP3 PE=1 SV=3	19.8376	19.4203	18.7134	18.7373	17.7926	18.9068	19.8929	19.9495	19.3725	20.1839	21.0216	19.2655	18.9013	19.9476	0.0369395	0.0317719	18.8221	19.9212	7	CHMP3	>sp|Q9Y3E7|CHMP3_HUMAN Charged multivesicular body protein 3 OS=Homo sapiens GN=CHMP3 PE=1 SV=3	-1.04632	19.4245	2.67211	0.0207704	0.149681	-3.73547	6	6
>sp|O95248|MTMR5_HUMAN Myotubularin-related protein 5 OS=Homo sapiens GN=SBF1 PE=1 SV=3	18.4006	13.5757	13.641	18.6673	15.1171	15.4127	15.1864	19.469	18.9484	18.9166	20.0575	19.8663	15.8024	18.7407	0.142093	0.0961613	15.2649	19.2087	88	SBF1	>sp|O95248|MTMR5_HUMAN Myotubularin-related protein 5 OS=Homo sapiens GN=SBF1 PE=1 SV=3	-2.93829	17.2716	2.66995	0.0208527	0.149688	-3.73928	6	6
>tr|J3KR66|J3KR66_HUMAN Ephrin type-A receptor 6 OS=Homo sapiens GN=EPHA6 PE=3 SV=1	18.3933	17.9818	18.7544	18.143	19.1292	19.9731	20.3551	20.7635	20.0285	18.1342	20.7835	20.1916	18.7291	20.0427	0.0394017	0.0490401	18.5738	20.2733	17	EPHA6	>tr|J3KR66|J3KR66_HUMAN Ephrin type-A receptor 6 OS=Homo sapiens GN=EPHA6 PE=3 SV=1	-1.3136	19.3859	2.66938	0.0208746	0.149688	-3.74029	6	6
>sp|Q9BU23|LMF2_HUMAN Lipase maturation factor 2 OS=Homo sapiens GN=LMF2 PE=1 SV=2	19.8846	18.8753	18.3977	20.3451	20.2271	20.3307	17.3967	17.8785	18.0652	16.5988	18.8541	20.0754	19.6767	18.1448	0.0425121	0.0663975	20.0558	17.9718	25	LMF2	>sp|Q9BU23|LMF2_HUMAN Lipase maturation factor 2 OS=Homo sapiens GN=LMF2 PE=1 SV=2	1.53196	18.9108	-2.65191	0.0215515	0.154159	-3.77094	6	6
>tr|B4DKY1|B4DKY1_HUMAN Cysteine--tRNA ligase, cytoplasmic OS=Homo sapiens GN=CARS PE=1 SV=1	20.2993	20.0441	20.735	20.1123	19.0726	19.4489	17.9474	18.0601	18.319	18.9498	19.3173	20.2332	19.952	18.8045	0.0300252	0.0466633	20.0782	18.6344	39	CARS	>tr|B4DKY1|B4DKY1_HUMAN Cysteine--tRNA ligase, cytoplasmic OS=Homo sapiens GN=CARS PE=1 SV=1	1.14756	19.3783	-2.64957	0.0216438	0.154439	-3.77504	6	6
>sp|Q7Z2W4|ZCCHV_HUMAN Zinc finger CCCH-type antiviral protein 1 OS=Homo sapiens GN=ZC3HAV1 PE=1 SV=3	16.5236	16.4406	16.8366	16.183	15.681	15.3981	17.1859	17.6767	17.4419	16.6916	16.2769	16.945	16.1772	17.0363	0.0336011	0.0299398	16.3118	17.0654	49	ZC3HAV1	>sp|Q7Z2W4|ZCCHV_HUMAN Zinc finger CCCH-type antiviral protein 1 OS=Homo sapiens GN=ZC3HAV1 PE=1 SV=3	-0.859163	16.6067	2.64322	0.0218964	0.155857	-3.78618	6	6
>sp|Q06830|PRDX1_HUMAN Peroxiredoxin-1 OS=Homo sapiens GN=PRDX1 PE=1 SV=1	23.6034	23.4657	23.7809	24.18	23.8809	23.9069	22.4695	22.3173	22.2417	23.0728	23.8191	23.7253	23.803	22.9409	0.0105124	0.0308473	23.8309	22.7711	13	PRDX1	>sp|Q06830|PRDX1_HUMAN Peroxiredoxin-1 OS=Homo sapiens GN=PRDX1 PE=1 SV=1	0.862026	23.372	-2.6382	0.0220981	0.15631	-3.79498	6	6
>sp|P62873|GBB1_HUMAN Guanine nucleotide-binding protein G(I)/G(S)/G(T) subunit beta-1 OS=Homo sapiens GN=GNB1 PE=1 SV=3	23.6356	23.5073	22.6076	23.3862	23.6034	23.6209	21.9781	21.5271	21.2959	22.6247	23.2968	23.3288	23.3935	22.3419	0.0169384	0.0393076	23.5553	22.3014	14	GNB1	>sp|P62873|GBB1_HUMAN Guanine nucleotide-binding protein G(I)/G(S)/G(T) subunit beta-1 OS=Homo sapiens GN=GNB1 PE=1 SV=3	1.05157	22.8677	-2.63787	0.0221114	0.15631	-3.79555	6	6
>sp|O95678|K2C75_HUMAN Keratin, type II cytoskeletal 75 OS=Homo sapiens GN=KRT75 PE=1 SV=2	22.3126	22.2608	21.5992	20.9879	20.5424	20.8739	20.3231	20.9908	19.8605	20.77	20.387	20.5816	21.4295	20.4855	0.0348598	0.0191851	21.2935	20.4843	28	KRT75	>sp|O95678|K2C75_HUMAN Keratin, type II cytoskeletal 75 OS=Homo sapiens GN=KRT75 PE=1 SV=2	0.943945	20.9575	-2.63761	0.0221218	0.15631	-3.796	6	6
>sp|Q96RD7|PANX1_HUMAN Pannexin-1 OS=Homo sapiens GN=PANX1 PE=1 SV=4	16.7622	16.3412	16.4816	16.945	16.7484	17.1168	17.5842	17.7618	18.6552	16.5599	19.8804	17.4606	16.7325	17.9837	0.0171159	0.0636832	16.7553	17.673	18	PANX1	>sp|Q96RD7|PANX1_HUMAN Pannexin-1 OS=Homo sapiens GN=PANX1 PE=1 SV=4	-1.25117	17.3581	2.63514	0.0222217	0.156633	-3.80033	6	6
>tr|F5GZS6|F5GZS6_HUMAN 4F2 cell-surface antigen heavy chain OS=Homo sapiens GN=SLC3A2 PE=1 SV=1	21.7053	21.5095	21.6923	21.2805	21.4683	20.9329	22.7667	21.7387	22.1689	23.2505	21.9577	21.6107	21.4315	22.2489	0.0135527	0.0286399	21.4889	22.0633	30	SLC3A2	>tr|F5GZS6|F5GZS6_HUMAN 4F2 cell-surface antigen heavy chain OS=Homo sapiens GN=SLC3A2 PE=1 SV=1	-0.817403	21.8402	2.63366	0.0222822	0.156678	-3.80293	6	6
>sp|Q9Y2Q5|LTOR2_HUMAN Ragulator complex protein LAMTOR2 OS=Homo sapiens GN=LAMTOR2 PE=1 SV=1	16.6052	16.6378	17.9147	18.7898	18.6595	17.1057	17.7113	19.8929	21.0482	17.6931	19.3444	21.0882	17.6188	19.463	0.0555799	0.0781038	17.5102	19.6186	7	LAMTOR2	>sp|Q9Y2Q5|LTOR2_HUMAN Ragulator complex protein LAMTOR2 OS=Homo sapiens GN=LAMTOR2 PE=1 SV=1	-1.84421	18.5409	2.62497	0.0226384	0.158447	-3.81814	6	6
>sp|P46939|UTRO_HUMAN Utrophin OS=Homo sapiens GN=UTRN PE=1 SV=2	21.7575	21.3531	21.4821	21.1831	21.368	21.3945	21.8601	21.9531	22.2925	21.8097	21.7173	21.9369	21.423	21.9283	0.00889819	0.00904327	21.3812	21.8985	159	UTRN	>sp|P46939|UTRO_HUMAN Utrophin OS=Homo sapiens GN=UTRN PE=1 SV=2	-0.505231	21.6757	2.62485	0.0226431	0.158447	-3.81834	6	6
>tr|H3BPM8|H3BPM8_HUMAN Battenin OS=Homo sapiens GN=CLN3 PE=1 SV=1	17.2466	15.5002	14.0113	18.2539	17.4855	16.8626	18.181	18.3414	18.0626	18.1751	18.4855	17.7525	16.56	18.1664	0.0931898	0.0138125	17.0546	18.1781	12	CLN3	>tr|H3BPM8|H3BPM8_HUMAN Battenin OS=Homo sapiens GN=CLN3 PE=1 SV=1	-1.60631	17.3632	2.62086	0.0228089	0.158979	-3.82533	6	6
>sp|P06865|HEXA_HUMAN Beta-hexosaminidase subunit alpha OS=Homo sapiens GN=HEXA PE=1 SV=2	17.4977	18.7879	18.5411	16.8911	19.5824	19.8329	19.2603	19.1649	21.5132	21.9333	23.3288	18.9683	18.5222	20.6948	0.0621374	0.0878355	18.6645	20.3868	24	HEXA	>sp|P06865|HEXA_HUMAN Beta-hexosaminidase subunit alpha OS=Homo sapiens GN=HEXA PE=1 SV=2	-2.17263	19.6085	2.61961	0.0228607	0.158979	-3.82751	6	6
>sp|Q9UKV5|AMFR_HUMAN E3 ubiquitin-protein ligase AMFR OS=Homo sapiens GN=AMFR PE=1 SV=2	14.9495	12.9277	13.9151	12.7339	14.8157	15.2391	17.1464	17.1831	16.8697	15.1864	14.4154	14.3717	14.0968	15.8621	0.0764426	0.0854243	14.3654	16.0281	28	AMFR	>sp|Q9UKV5|AMFR_HUMAN E3 ubiquitin-protein ligase AMFR OS=Homo sapiens GN=AMFR PE=1 SV=2	-1.76528	14.9795	2.61802	0.0229272	0.158979	-3.83029	6	6
>sp|P07099|HYEP_HUMAN Epoxide hydrolase 1 OS=Homo sapiens GN=EPHX1 PE=1 SV=1	20.1368	19.2035	19.3744	19.6173	20.735	20.0819	23.4158	25.3114	23.0446	19.7969	20.6011	20.4493	19.8581	22.1032	0.0286383	0.097481	19.8496	21.8229	22	EPHX1	>sp|P07099|HYEP_HUMAN Epoxide hydrolase 1 OS=Homo sapiens GN=EPHX1 PE=1 SV=1	-2.24505	20.9807	2.61683	0.0229772	0.158979	-3.83238	6	6
>tr|A0A0G2JMZ6|A0A0G2JMZ6_HUMAN Kinesin-like protein (Fragment) OS=Homo sapiens GN=KIF5C PE=1 SV=1	20.0868	20.6535	20.9573	20.2356	18.9438	20.6367	17.6639	15.8467	19.9518	19.4874	20.0626	16.9627	20.2523	18.3292	0.0352317	0.0959082	20.4362	18.5757	43	KIF5C	>tr|A0A0G2JMZ6|A0A0G2JMZ6_HUMAN Kinesin-like protein (Fragment) OS=Homo sapiens GN=KIF5C PE=1 SV=1	1.9231	19.2907	-2.61527	0.0230427	0.158979	-3.83511	6	6
>tr|A0A0G2JH37|A0A0G2JH37_HUMAN Tapasin OS=Homo sapiens GN=TAPBP PE=1 SV=1	16.8544	16.4954	16.701	16.9928	16.3449	16.2621	17.7618	18.111	17.4556	17.7185	17.9147	16.0537	16.6084	17.5025	0.0174273	0.0424123	16.5982	17.7401	16	TAPBP	>tr|A0A0G2JH37|A0A0G2JH37_HUMAN Tapasin OS=Homo sapiens GN=TAPBP PE=1 SV=1	-0.894106	17.0555	2.61426	0.0230853	0.158979	-3.83687	6	6
>tr|H7BXV5|H7BXV5_HUMAN Collagen alpha-1(XVIII) chain (Fragment) OS=Homo sapiens GN=COL18A1 PE=1 SV=1	20.1669	20.6261	20.6794	20.5471	19.9341	19.9474	19.9672	19.9826	19.6043	19.8268	18.8196	19.5569	20.3168	19.6262	0.0168444	0.0220864	20.357	19.7156	29	COL18A1	>tr|H7BXV5|H7BXV5_HUMAN Collagen alpha-1(XVIII) chain (Fragment) OS=Homo sapiens GN=COL18A1 PE=1 SV=1	0.690578	19.9715	-2.61329	0.0231261	0.158979	-3.83857	6	6
>tr|F5H6X6|F5H6X6_HUMAN Neutral alpha-glucosidase AB OS=Homo sapiens GN=GANAB PE=1 SV=1	22.5954	22.2663	22.5476	22.3692	22.1772	21.368	21.6983	21.3113	21.7208	20.7476	21.2959	22.0241	22.2206	21.4663	0.0201302	0.0208271	22.3178	21.5048	38	GANAB	>tr|F5H6X6|F5H6X6_HUMAN Neutral alpha-glucosidase AB OS=Homo sapiens GN=GANAB PE=1 SV=1	0.754266	21.8435	-2.61177	0.0231903	0.158979	-3.84122	6	6
>sp|P19338|NUCL_HUMAN Nucleolin OS=Homo sapiens GN=NCL PE=1 SV=3	19.367	20.1437	20.2499	19.1573	19.8738	20.0982	20.8184	20.9756	20.4712	20.8575	20.3364	19.8644	19.815	20.5539	0.0227284	0.0202888	19.986	20.6448	32	NCL	>sp|P19338|NUCL_HUMAN Nucleolin OS=Homo sapiens GN=NCL PE=1 SV=3	-0.738944	20.1845	2.61123	0.023213	0.158979	-3.84216	6	6
>sp|Q00587|BORG5_HUMAN Cdc42 effector protein 1 OS=Homo sapiens GN=CDC42EP1 PE=1 SV=1	16.0012	16.8697	16.3731	15.3045	15.3217	17.3692	20.29	20.0605	17.5228	17.0897	16.8199	16.6825	16.2066	18.0775	0.0513149	0.091361	16.1871	17.3062	17	CDC42EP1	>sp|Q00587|BORG5_HUMAN Cdc42 effector protein 1 OS=Homo sapiens GN=CDC42EP1 PE=1 SV=1	-1.87098	17.1421	2.6072	0.0233845	0.159422	-3.84921	6	6
>tr|H3BUU9|H3BUU9_HUMAN Cadherin-11 OS=Homo sapiens GN=CDH11 PE=1 SV=1	19.3533	20.2246	19.7061	20.1011	20.4331	20.4331	20.7908	20.4036	20.9814	20.3451	20.8854	20.7536	20.0419	20.6933	0.0215174	0.0125679	20.1628	20.7722	32	CDH11	>tr|H3BUU9|H3BUU9_HUMAN Cadherin-11 OS=Homo sapiens GN=CDH11 PE=1 SV=1	-0.651454	20.3676	2.60615	0.0234291	0.159422	-3.85103	6	6
>sp|O00559|RCAS1_HUMAN Receptor-binding cancer antigen expressed on SiSo cells OS=Homo sapiens GN=EBAG9 PE=1 SV=1	24.418	19.654	19.7766	24.5927	19.8718	19.7898	26.399	22.737	25.2059	24.8354	23.0369	23.014	21.3505	24.2047	0.114534	0.0616977	19.8308	23.9362	7	EBAG9	>sp|O00559|RCAS1_HUMAN Receptor-binding cancer antigen expressed on SiSo cells OS=Homo sapiens GN=EBAG9 PE=1 SV=1	-2.85423	22.7776	2.60583	0.0234428	0.159422	-3.85159	6	6
>sp|Q5TF39|NAGT1_HUMAN Sodium-dependent glucose transporter 1 OS=Homo sapiens GN=NAGLT1 PE=2 SV=1	17.1924	17.2342	17.1831	17.4606	17.7288	17.2934	18.7254	18.7843	17.5018	18.413	19.329	17.0864	17.3487	18.3067	0.0122291	0.0463308	17.2638	18.5692	18	NAGLT1	>sp|Q5TF39|NAGT1_HUMAN Sodium-dependent glucose transporter 1 OS=Homo sapiens GN=NAGLT1 PE=2 SV=1	-0.957902	17.8277	2.60234	0.0235927	0.160066	-3.8577	6	6
>tr|E9PCP0|E9PCP0_HUMAN Guanine nucleotide-binding protein G(I)/G(S)/G(T) subunit beta-3 OS=Homo sapiens GN=GNB3 PE=1 SV=2	22.1508	22.1508	22.0241	21.8566	22.3477	22.4887	20.8888	21.0031	19.5979	19.6019	22.1811	22.2608	22.1698	20.9223	0.0101546	0.0560708	22.1508	20.9459	14	GNB3	>tr|E9PCP0|E9PCP0_HUMAN Guanine nucleotide-binding protein G(I)/G(S)/G(T) subunit beta-3 OS=Homo sapiens GN=GNB3 PE=1 SV=2	1.24753	21.546	-2.60021	0.0236843	0.160278	-3.86141	6	6
>sp|Q96A57|TM230_HUMAN Transmembrane protein 230 OS=Homo sapiens GN=TMEM230 PE=1 SV=1	16.815	16.5839	15.7645	16.059	18.235	18.1508	18.8375	19.0512	18.4294	17.1533	18.8648	17.4419	16.9347	18.2964	0.0616128	0.0439975	16.6994	18.6335	5	TMEM230	>sp|Q96A57|TM230_HUMAN Transmembrane protein 230 OS=Homo sapiens GN=TMEM230 PE=1 SV=1	-1.36163	17.6155	2.59905	0.0237347	0.160278	-3.86344	6	6
>sp|O00115|DNS2A_HUMAN Deoxyribonuclease-2-alpha OS=Homo sapiens GN=DNASE2 PE=1 SV=2	16.7192	16.9181	17.1231	16.695	15.5659	15.3407	16.1593	15.018	15.2737	14.2778	16.0762	14.9363	16.3937	15.2902	0.0456289	0.0471402	16.7071	15.1459	13	DNASE2	>sp|O00115|DNS2A_HUMAN Deoxyribonuclease-2-alpha OS=Homo sapiens GN=DNASE2 PE=1 SV=2	1.10346	15.8419	-2.59749	0.0238022	0.16036	-3.86616	6	6
>tr|S4R435|S4R435_HUMAN Protein RPS10-NUDT3 (Fragment) OS=Homo sapiens GN=RPS10-NUDT3 PE=3 SV=1	16.3731	16.0646	16.5236	16.5417	19.4998	17.7323	17.4882	18.0222	18.1715	20.2924	19.1669	20.6211	17.1225	18.9604	0.0756973	0.0677259	16.5327	18.6692	14	RPS10-NUDT3	>tr|S4R435|S4R435_HUMAN Protein RPS10-NUDT3 (Fragment) OS=Homo sapiens GN=RPS10-NUDT3 PE=3 SV=1	-1.83787	18.0415	2.59382	0.0239618	0.161061	-3.87255	6	6
>sp|P11488|GNAT1_HUMAN Guanine nucleotide-binding protein G(t) subunit alpha-1 OS=Homo sapiens GN=GNAT1 PE=1 SV=5	21.9306	21.7967	21.6417	21.6558	21.488	21.4985	18.7088	18.6456	19.6218	19.2655	22.1322	21.9489	21.6686	20.0538	0.00792638	0.0788803	21.6488	19.4437	18	GNAT1	>sp|P11488|GNAT1_HUMAN Guanine nucleotide-binding protein G(t) subunit alpha-1 OS=Homo sapiens GN=GNAT1 PE=1 SV=5	1.61476	20.8612	-2.59196	0.0240431	0.161234	-3.8758	6	6
>tr|C9J5X1|C9J5X1_HUMAN Tyrosine-protein kinase receptor OS=Homo sapiens GN=IGF1R PE=1 SV=1	18.8196	20.0242	19.109	18.5106	18.9607	18.3323	20.0819	20.8549	19.9575	18.6397	20.768	19.8251	18.9594	20.0212	0.0313871	0.0400045	18.8901	20.0197	67	IGF1R	>tr|C9J5X1|C9J5X1_HUMAN Tyrosine-protein kinase receptor OS=Homo sapiens GN=IGF1R PE=1 SV=1	-1.06179	19.4903	2.58631	0.0242921	0.16163	-3.88565	6	6
>sp|A8MTJ3|GNAT3_HUMAN Guanine nucleotide-binding protein G(t) subunit alpha-3 OS=Homo sapiens GN=GNAT3 PE=2 SV=2	21.8769	21.7173	21.5368	21.5784	21.426	21.4539	18.6595	18.574	19.5477	19.183	22.0749	21.8769	21.5982	19.986	0.00792495	0.0792049	21.5576	19.3654	19	GNAT3	>sp|A8MTJ3|GNAT3_HUMAN Guanine nucleotide-binding protein G(t) subunit alpha-3 OS=Homo sapiens GN=GNAT3 PE=2 SV=2	1.6122	20.7921	-2.58623	0.0242957	0.16163	-3.88579	6	6
>sp|Q8IXK2|GLT12_HUMAN Polypeptide N-acetylgalactosaminyltransferase 12 OS=Homo sapiens GN=GALNT12 PE=1 SV=3	19.8187	20.1529	23.0029	19.8251	22.9354	22.8275	19.8376	19.0078	19.1292	20.6794	19.9697	19.3114	21.4271	19.6558	0.0766761	0.0321377	21.4902	19.5745	25	GALNT12	>sp|Q8IXK2|GLT12_HUMAN Polypeptide N-acetylgalactosaminyltransferase 12 OS=Homo sapiens GN=GALNT12 PE=1 SV=3	1.77122	20.5414	-2.58609	0.0243018	0.16163	-3.88603	6	6
>sp|Q96I34|PP16A_HUMAN Protein phosphatase 1 regulatory subunit 16A OS=Homo sapiens GN=PPP1R16A PE=1 SV=1	13.9864	14.6312	14.1072	14.4291	7.44875	6.64642	17.8418	14.4506	13.8398	15.174	17.2995	16.8001	11.8748	15.901	0.316192	0.102999	14.0468	15.987	18	PPP1R16A	>sp|Q96I34|PP16A_HUMAN Protein phosphatase 1 regulatory subunit 16A OS=Homo sapiens GN=PPP1R16A PE=1 SV=1	-4.02613	13.8879	2.58556	0.0243253	0.16163	-3.88696	6	6
>tr|A0A087WWU8|A0A087WWU8_HUMAN Tropomyosin alpha-3 chain OS=Homo sapiens GN=TPM3 PE=1 SV=1	20.201	19.7312	19.8278	19.7978	19.9908	20.0675	19.2737	19.3634	19.7956	19.2737	19.3405	19.5901	19.936	19.4395	0.00906288	0.0107918	19.9093	19.352	11	TPM3	>tr|A0A087WWU8|A0A087WWU8_HUMAN Tropomyosin alpha-3 chain OS=Homo sapiens GN=TPM3 PE=1 SV=1	0.496494	19.6878	-2.57453	0.0248192	0.164524	-3.90617	6	6
>sp|Q9BYI3|HYCCI_HUMAN Hyccin OS=Homo sapiens GN=FAM126A PE=1 SV=2	15.4211	15.8822	15.8467	15.7843	17.3724	17.3202	18.1292	18.5038	18.5411	16.1331	17.2605	16.9658	16.2712	17.5889	0.0521806	0.0548351	15.8645	17.6948	26	FAM126A	>sp|Q9BYI3|HYCCI_HUMAN Hyccin OS=Homo sapiens GN=FAM126A PE=1 SV=2	-1.31777	16.93	2.57331	0.0248745	0.164524	-3.9083	6	6
>sp|Q8NC56|LEMD2_HUMAN LEM domain-containing protein 2 OS=Homo sapiens GN=LEMD2 PE=1 SV=1	18.0015	17.0475	16.0691	15.9699	17.9286	19.183	15.7645	15.0411	16.706	15.6889	16.2845	16.2999	17.3666	15.9642	0.0717094	0.0368807	17.488	16.0245	27	LEMD2	>sp|Q8NC56|LEMD2_HUMAN LEM domain-containing protein 2 OS=Homo sapiens GN=LEMD2 PE=1 SV=1	1.40245	16.6654	-2.57141	0.0249606	0.164717	-3.91161	6	6
>sp|P61353|RL27_HUMAN 60S ribosomal protein L27 OS=Homo sapiens GN=RPL27 PE=1 SV=2	19.5721	19.0056	19.5115	19.3997	21.1567	20.9842	22.6984	22.8216	21.0836	21.0836	21.2356	19.6765	19.9383	21.4332	0.0451651	0.0548	19.5418	21.1596	5	RPL27	>sp|P61353|RL27_HUMAN 60S ribosomal protein L27 OS=Homo sapiens GN=RPL27 PE=1 SV=2	-1.4949	20.6858	2.56625	0.0251963	0.165895	-3.92059	6	6
>sp|Q562R1|ACTBL_HUMAN Beta-actin-like protein 2 OS=Homo sapiens GN=ACTBL2 PE=1 SV=2	25.3114	25.5994	25.3114	25.0298	25.2059	24.7202	24.6415	24.7202	24.6415	24.528	24.8354	24.7202	25.1963	24.6811	0.0118191	0.00418977	25.2586	24.6808	20	ACTBL2	>sp|Q562R1|ACTBL_HUMAN Beta-actin-like protein 2 OS=Homo sapiens GN=ACTBL2 PE=1 SV=2	0.515204	24.9387	-2.56203	0.0253907	0.166796	-3.92793	6	6
>tr|G5E994|G5E994_HUMAN G protein-coupled receptor 107, isoform CRA_c OS=Homo sapiens GN=GPR107 PE=1 SV=1	18.4581	17.9886	19.1852	18.3026	19.3088	19.3416	16.7622	17.2091	16.5749	18.5568	17.6189	18.9279	18.7642	17.6083	0.0312172	0.0543795	18.8217	17.414	26	GPR107	>tr|G5E994|G5E994_HUMAN G protein-coupled receptor 107, isoform CRA_c OS=Homo sapiens GN=GPR107 PE=1 SV=1	1.15588	18.1862	-2.54468	0.0262057	0.171705	-3.95808	6	6
>sp|Q9UBQ6|EXTL2_HUMAN Exostosin-like 2 OS=Homo sapiens GN=EXTL2 PE=1 SV=1	16.5361	16.1593	15.4655	16.5932	16.1004	16.6482	18.8043	18.9484	15.5962	19.0385	17.2934	16.7484	16.2505	17.7382	0.0275779	0.0799567	16.3477	18.0489	12	EXTL2	>sp|Q9UBQ6|EXTL2_HUMAN Exostosin-like 2 OS=Homo sapiens GN=EXTL2 PE=1 SV=1	-1.48773	16.9943	2.54225	0.0263218	0.171705	-3.9623	6	6
>sp|Q99571|P2RX4_HUMAN P2X purinoceptor 4 OS=Homo sapiens GN=P2RX4 PE=1 SV=2	14.7989	15.0567	15.0731	15.6388	15.77	17.1984	19.0015	19.2984	19.5351	17.5392	14.8704	15.8587	15.5893	17.6839	0.0559146	0.110342	15.356	18.2704	18	P2RX4	>sp|Q99571|P2RX4_HUMAN P2X purinoceptor 4 OS=Homo sapiens GN=P2RX4 PE=1 SV=2	-2.09458	16.6366	2.54181	0.026343	0.171705	-3.96307	6	6
>sp|Q9UBP4|DKK3_HUMAN Dickkopf-related protein 3 OS=Homo sapiens GN=DKK3 PE=1 SV=2	18.0548	17.5581	17.7233	17.4444	19.0464	17.4085	15.77	16.7622	17.6767	17.2122	17.2861	16.7622	17.8726	16.9115	0.0347697	0.0388998	17.6407	16.9872	18	DKK3	>sp|Q9UBP4|DKK3_HUMAN Dickkopf-related protein 3 OS=Homo sapiens GN=DKK3 PE=1 SV=2	0.96104	17.3921	-2.53883	0.0264859	0.171705	-3.96823	6	6
>sp|P21283|VATC1_HUMAN V-type proton ATPase subunit C 1 OS=Homo sapiens GN=ATP6V1C1 PE=1 SV=4	21.7967	23.2769	23.4938	23.2864	23.1537	23.0526	21.4011	21.8815	21.7173	23.5556	20.6715	21.8734	23.01	21.85	0.0266214	0.0435087	23.2153	21.7953	23	ATP6V1C1	>sp|P21283|VATC1_HUMAN V-type proton ATPase subunit C 1 OS=Homo sapiens GN=ATP6V1C1 PE=1 SV=4	1.15996	22.43	-2.53699	0.0265749	0.171705	-3.97143	6	6
>sp|O15173|PGRC2_HUMAN Membrane-associated progesterone receptor component 2 OS=Homo sapiens GN=PGRMC2 PE=1 SV=1	20.9756	21.2916	20.759	20.7406	20.3923	19.8631	21.255	21.1527	21.5626	21.3082	21.3636	21.2297	20.6704	21.312	0.0239069	0.00666485	20.7498	21.2816	9	PGRMC2	>sp|O15173|PGRC2_HUMAN Membrane-associated progesterone receptor component 2 OS=Homo sapiens GN=PGRMC2 PE=1 SV=1	-0.641604	20.9912	2.53573	0.026636	0.171705	-3.97362	6	6
>sp|P30048|PRDX3_HUMAN Thioredoxin-dependent peroxide reductase, mitochondrial OS=Homo sapiens GN=PRDX3 PE=1 SV=3	18.0261	18.1475	18.1399	17.6962	17.7591	18.5479	17.0398	17.6448	17.4444	16.5749	14.7603	17.7405	18.0528	16.8675	0.0170891	0.0663084	18.083	17.2421	13	PRDX3	>sp|P30048|PRDX3_HUMAN Thioredoxin-dependent peroxide reductase, mitochondrial OS=Homo sapiens GN=PRDX3 PE=1 SV=3	1.18534	17.4601	-2.53499	0.0266718	0.171705	-3.9749	6	6
>sp|P32121|ARRB2_HUMAN Beta-arrestin-2 OS=Homo sapiens GN=ARRB2 PE=1 SV=2	12.9808	13.5226	13.3969	13.641	14.4404	14.4048	0	3.69331	0	11.9019	14.2143	13.5579	13.7311	7.22792	0.0422542	0.933657	13.5818	7.79763	19	ARRB2	>sp|P32121|ARRB2_HUMAN Beta-arrestin-2 OS=Homo sapiens GN=ARRB2 PE=1 SV=2	6.50319	10.4795	-2.53448	0.0266964	0.171705	-3.97578	6	4
>sp|Q96FZ7|CHMP6_HUMAN Charged multivesicular body protein 6 OS=Homo sapiens GN=CHMP6 PE=1 SV=3	19.7602	20.7536	21.1177	20.5816	20.2199	20.4763	22.4834	22.4256	22.3015	21.9948	20.1485	20.5264	20.4849	21.6467	0.0226618	0.0478144	20.529	22.1481	10	CHMP6	>sp|Q96FZ7|CHMP6_HUMAN Charged multivesicular body protein 6 OS=Homo sapiens GN=CHMP6 PE=1 SV=3	-1.16182	21.0658	2.53433	0.0267037	0.171705	-3.97604	6	6
>sp|P13645|K1C10_HUMAN Keratin, type I cytoskeletal 10 OS=Homo sapiens GN=KRT10 PE=1 SV=6	23.9537	23.9537	24.18	23.9069	23.1773	23.2864	22.8834	22.8986	23.5217	23.5847	22.8554	22.6291	23.743	23.0621	0.0172124	0.0170511	23.9303	22.891	25	KRT10	>sp|P13645|K1C10_HUMAN Keratin, type I cytoskeletal 10 OS=Homo sapiens GN=KRT10 PE=1 SV=6	0.680867	23.4026	-2.53377	0.0267308	0.171705	-3.977	6	6
>tr|H0Y9Y4|H0Y9Y4_HUMAN 40S ribosomal protein S3a (Fragment) OS=Homo sapiens GN=RPS3A PE=1 SV=1	22.1322	21.6072	22.4495	22.2331	20.9002	22.3879	20.5657	20.8245	21.1115	20.4786	21.9369	21.4821	21.9517	21.0666	0.0271362	0.0267452	22.1826	20.968	11	RPS3A	>tr|H0Y9Y4|H0Y9Y4_HUMAN 40S ribosomal protein S3a (Fragment) OS=Homo sapiens GN=RPS3A PE=1 SV=1	0.885122	21.5091	-2.53069	0.0268809	0.172288	-3.98234	6	6
>sp|O00522|KRIT1_HUMAN Krev interaction trapped protein 1 OS=Homo sapiens GN=KRIT1 PE=1 SV=2	19.2058	19.2513	19.1972	19.3088	17.5728	17.4165	16.9064	17.076	17.9652	18.2172	17.6688	17.6896	18.6587	17.5872	0.0484445	0.0287871	19.2015	17.6792	36	KRIT1	>sp|O00522|KRIT1_HUMAN Krev interaction trapped protein 1 OS=Homo sapiens GN=KRIT1 PE=1 SV=2	1.07155	18.123	-2.52807	0.0270092	0.172404	-3.98688	6	6
>sp|P63096|GNAI1_HUMAN Guanine nucleotide-binding protein G(i) subunit alpha-1 OS=Homo sapiens GN=GNAI1 PE=1 SV=2	23.1045	23.0526	22.8986	22.9829	22.6343	23.0029	20.9254	21.3917	21.5522	22.1322	23.1995	22.8051	22.946	22.001	0.00730485	0.0397798	22.9929	21.8422	17	GNAI1	>sp|P63096|GNAI1_HUMAN Guanine nucleotide-binding protein G(i) subunit alpha-1 OS=Homo sapiens GN=GNAI1 PE=1 SV=2	0.944951	22.4735	-2.52789	0.0270181	0.172404	-3.98719	6	6
>sp|Q8TD16|BICD2_HUMAN Protein bicaudal D homolog 2 OS=Homo sapiens GN=BICD2 PE=1 SV=1	22.5139	22.0453	22.552	22.123	22.3015	22.4695	20.4832	20.5471	20.4147	22.976	22.2121	20.1804	22.3342	21.1356	0.00954328	0.0549737	22.3855	20.5151	46	BICD2	>sp|Q8TD16|BICD2_HUMAN Protein bicaudal D homolog 2 OS=Homo sapiens GN=BICD2 PE=1 SV=1	1.19863	21.7349	-2.52305	0.0272569	0.172752	-3.99558	6	6
>sp|P28838|AMPL_HUMAN Cytosol aminopeptidase OS=Homo sapiens GN=LAP3 PE=1 SV=3	15.3045	14.3345	15.0094	14.5719	16.3597	16.4607	16.4691	16.8428	16.6766	16.254	16.1364	15.7645	15.3401	16.3572	0.0583586	0.0238492	15.157	16.3615	31	LAP3	>sp|P28838|AMPL_HUMAN Cytosol aminopeptidase OS=Homo sapiens GN=LAP3 PE=1 SV=3	-1.01712	15.8487	2.52286	0.0272662	0.172752	-3.9959	6	6
>tr|A0A087X0X3|A0A087X0X3_HUMAN Heterogeneous nuclear ribonucleoprotein M OS=Homo sapiens GN=HNRNPM PE=1 SV=1	15.9082	15.9544	14.9426	17.4195	17.0541	16.7706	17.7377	17.6232	17.77	17.0436	17.3125	16.7738	16.3416	17.3768	0.05574	0.0233676	16.3625	17.4679	35	HNRNPM	>tr|A0A087X0X3|A0A087X0X3_HUMAN Heterogeneous nuclear ribonucleoprotein M OS=Homo sapiens GN=HNRNPM PE=1 SV=1	-1.03523	16.8592	2.52274	0.0272722	0.172752	-3.99611	6	6
>sp|P40939|ECHA_HUMAN Trifunctional enzyme subunit alpha, mitochondrial OS=Homo sapiens GN=HADHA PE=1 SV=2	15.0939	15.7103	16.208	15.2259	14.1186	15.0939	16.784	16.8508	16.9406	14.8563	16.6166	15.9771	15.2418	16.3376	0.0460063	0.0491826	15.1599	16.7003	36	HADHA	>sp|P40939|ECHA_HUMAN Trifunctional enzyme subunit alpha, mitochondrial OS=Homo sapiens GN=HADHA PE=1 SV=2	-1.09578	15.7897	2.52185	0.0273167	0.172752	-3.99767	6	6
>sp|O75348|VATG1_HUMAN V-type proton ATPase subunit G 1 OS=Homo sapiens GN=ATP6V1G1 PE=1 SV=3	20.4477	20.0841	20.4192	18.1364	21.1236	20.7295	19.4763	18.7643	18.8981	19.2603	19.0512	18.8196	20.1567	19.045	0.052049	0.0145429	20.4335	18.9746	6	ATP6V1G1	>sp|O75348|VATG1_HUMAN V-type proton ATPase subunit G 1 OS=Homo sapiens GN=ATP6V1G1 PE=1 SV=3	1.11178	19.6008	-2.52076	0.0273707	0.172752	-3.99955	6	6
>sp|P11766|ADHX_HUMAN Alcohol dehydrogenase class-3 OS=Homo sapiens GN=ADH5 PE=1 SV=4	18.0652	17.7053	17.8928	17.6586	18.5619	18.6927	18.2584	19.787	19.4998	18.1579	19.301	18.7702	18.0961	18.9624	0.0242048	0.0354794	17.979	19.0356	17	ADH5	>sp|P11766|ADHX_HUMAN Alcohol dehydrogenase class-3 OS=Homo sapiens GN=ADH5 PE=1 SV=4	-0.866286	18.5292	2.51809	0.0275037	0.173213	-4.00416	6	6
>tr|F8VXJ7|F8VXJ7_HUMAN Protein canopy homolog 2 (Fragment) OS=Homo sapiens GN=CNPY2 PE=1 SV=1	18.5568	18.9336	19.199	18.4251	18.2517	18.5385	17.4295	16.5694	18.127	18.6831	17.9348	17.9947	18.6508	17.7898	0.0187606	0.0404875	18.5477	17.9648	10	CNPY2	>tr|F8VXJ7|F8VXJ7_HUMAN Protein canopy homolog 2 (Fragment) OS=Homo sapiens GN=CNPY2 PE=1 SV=1	0.861023	18.2203	-2.50775	0.0280252	0.175808	-4.02205	6	6
>tr|F8WDH1|F8WDH1_HUMAN Transmembrane protein 50B OS=Homo sapiens GN=TMEM50B PE=1 SV=1	13.7168	15.9288	11.7522	13.3543	17.1057	17.5807	18.3392	16.3597	17.6016	17.0026	16.5749	17.6016	14.9064	17.2466	0.155334	0.0429483	14.8228	17.3022	6	TMEM50B	>tr|F8WDH1|F8WDH1_HUMAN Transmembrane protein 50B OS=Homo sapiens GN=TMEM50B PE=1 SV=1	-2.3402	16.0765	2.50752	0.0280371	0.175808	-4.02245	6	6
>sp|Q53EP0|FND3B_HUMAN Fibronectin type III domain-containing protein 3B OS=Homo sapiens GN=FNDC3B PE=1 SV=2	15.5854	15.7165	15.3732	15.4571	14.0885	14.1652	16.1757	19.3229	19.3114	15.8587	16.5988	14.8244	15.0643	17.0153	0.0488449	0.110306	15.4151	16.3872	48	FNDC3B	>sp|Q53EP0|FND3B_HUMAN Fibronectin type III domain-containing protein 3B OS=Homo sapiens GN=FNDC3B PE=1 SV=2	-1.95099	16.0398	2.50385	0.0282245	0.17638	-4.02879	6	6
>sp|Q5VW32|BROX_HUMAN BRO1 domain-containing protein BROX OS=Homo sapiens GN=BROX PE=1 SV=1	21.1081	21.0836	20.8888	19.844	21.1415	21.305	20.1214	20.3923	20.115	19.3444	19.1152	20.8888	20.8952	19.9962	0.0254547	0.0330556	21.0958	20.1182	17	BROX	>sp|Q5VW32|BROX_HUMAN BRO1 domain-containing protein BROX OS=Homo sapiens GN=BROX PE=1 SV=1	0.898997	20.4457	-2.50186	0.0283268	0.17638	-4.03223	6	6
>tr|A0A075B7D9|A0A075B7D9_HUMAN TATA-binding protein-associated factor 2N OS=Homo sapiens GN=TAF15 PE=1 SV=1	14.2605	14.9867	12.0883	12.3529	7.44875	14.5427	14.7722	15.59	15.5146	18.235	14.8244	14.5646	12.6133	15.5835	0.221661	0.0875555	13.3067	15.1695	17	TAF15	>tr|A0A075B7D9|A0A075B7D9_HUMAN TATA-binding protein-associated factor 2N OS=Homo sapiens GN=TAF15 PE=1 SV=1	-2.97018	14.0984	2.50165	0.0283376	0.17638	-4.0326	6	6
>sp|Q96JW4|S41A2_HUMAN Solute carrier family 41 member 2 OS=Homo sapiens GN=SLC41A2 PE=1 SV=2	16.5876	16.2211	15.0647	17.3967	16.2882	15.8776	14.2605	15.2507	15.9454	14.7115	16.1457	14.3432	16.2393	15.1095	0.0474936	0.0534323	16.2547	14.9811	21	SLC41A2	>sp|Q96JW4|S41A2_HUMAN Solute carrier family 41 member 2 OS=Homo sapiens GN=SLC41A2 PE=1 SV=2	1.12981	15.6744	-2.49885	0.0284822	0.17638	-4.03744	6	6
>sp|O75718|CRTAP_HUMAN Cartilage-associated protein OS=Homo sapiens GN=CRTAP PE=1 SV=1	17.3851	16.3531	17.7351	17.599	15.0647	15.6388	16.059	14.0557	14.9363	16.5502	15.2001	13.1784	16.6293	14.9966	0.0671783	0.0831711	16.8691	15.0682	21	CRTAP	>sp|O75718|CRTAP_HUMAN Cartilage-associated protein OS=Homo sapiens GN=CRTAP PE=1 SV=1	1.63266	15.813	-2.49857	0.0284967	0.17638	-4.03792	6	6
>sp|O14986|PI51B_HUMAN Phosphatidylinositol 4-phosphate 5-kinase type-1 beta OS=Homo sapiens GN=PIP5K1B PE=1 SV=2	17.8668	17.8138	18.4414	16.706	18.7932	18.6225	16.1004	16.6237	16.3531	17.6586	17.1083	17.9314	18.0406	16.9626	0.0424216	0.0431132	18.1541	16.866	22	PIP5K1B	>sp|O14986|PI51B_HUMAN Phosphatidylinositol 4-phosphate 5-kinase type-1 beta OS=Homo sapiens GN=PIP5K1B PE=1 SV=2	1.07804	17.5016	-2.49698	0.028579	0.17638	-4.04067	6	6
>tr|H7C284|H7C284_HUMAN Major facilitator superfamily domain-containing protein 6 (Fragment) OS=Homo sapiens GN=MFSD6 PE=1 SV=1	19.2894	0	0	0	7.44875	6.64642	20.2736	18.7702	0	19.3475	18.9395	17.6256	5.56409	15.8261	1.35923	0.492894	3.32321	18.8548	3	MFSD6	>tr|H7C284|H7C284_HUMAN Major facilitator superfamily domain-containing protein 6 (Fragment) OS=Homo sapiens GN=MFSD6 PE=1 SV=1	-10.262	10.6951	2.4963	0.0286141	0.17638	-4.04183	3	5
>sp|Q96KP1|EXOC2_HUMAN Exocyst complex component 2 OS=Homo sapiens GN=EXOC2 PE=1 SV=1	18.9006	18.8428	19.0487	19.684	18.9709	18.982	19.3603	19.4763	20.0575	19.8955	19.5069	19.5042	19.0715	19.6334	0.0161653	0.0140522	18.9765	19.5055	46	EXOC2	>sp|Q96KP1|EXOC2_HUMAN Exocyst complex component 2 OS=Homo sapiens GN=EXOC2 PE=1 SV=1	-0.561927	19.3525	2.49563	0.0286492	0.17638	-4.043	6	6
>sp|O95159|ZFPL1_HUMAN Zinc finger protein-like 1 OS=Homo sapiens GN=ZFPL1 PE=1 SV=2	19.803	20.0819	19.6938	20.1195	21.2297	21.4793	18.6197	18.3539	18.9498	20.5747	19.6906	19.48	20.4012	19.2781	0.0372535	0.0420606	20.1007	19.2149	13	ZFPL1	>sp|O95159|ZFPL1_HUMAN Zinc finger protein-like 1 OS=Homo sapiens GN=ZFPL1 PE=1 SV=2	1.12307	19.8397	-2.49402	0.0287327	0.17638	-4.04577	6	6
>tr|A0A0C4DH83|A0A0C4DH83_HUMAN EH domain-containing protein 3 OS=Homo sapiens GN=EHD3 PE=1 SV=1	21.6472	21.6472	21.502	21.6192	22.0453	20.5471	20.1686	19.4998	19.2527	19.7944	21.502	21.7524	21.5013	20.3283	0.0233748	0.0518719	21.6332	19.9815	29	EHD3	>tr|A0A0C4DH83|A0A0C4DH83_HUMAN EH domain-containing protein 3 OS=Homo sapiens GN=EHD3 PE=1 SV=1	1.17305	20.9148	-2.49376	0.0287463	0.17638	-4.04622	6	6
>tr|D6RCD0|D6RCD0_HUMAN Estradiol 17-beta-dehydrogenase 11 OS=Homo sapiens GN=HSD17B11 PE=1 SV=2	18.9683	21.1322	20.9997	19.2108	22.585	22.68	19.0218	19.0539	18.9415	19.0565	19.889	19.9359	20.9293	19.3164	0.0760026	0.0240099	21.066	19.0552	16	HSD17B11	>tr|D6RCD0|D6RCD0_HUMAN Estradiol 17-beta-dehydrogenase 11 OS=Homo sapiens GN=HSD17B11 PE=1 SV=2	1.6129	20.1229	-2.49278	0.0287979	0.17638	-4.04792	6	6
>sp|P08236|BGLR_HUMAN Beta-glucuronidase OS=Homo sapiens GN=GUSB PE=1 SV=2	19.1624	19.1913	19.4918	19.0899	19.4249	19.377	16.7893	17.9652	18.2407	16.9064	19.2938	19.5323	19.2895	18.1213	0.00844119	0.0636627	19.2842	18.1029	23	GUSB	>sp|P08236|BGLR_HUMAN Beta-glucuronidase OS=Homo sapiens GN=GUSB PE=1 SV=2	1.16824	18.7054	-2.48924	0.0289832	0.17714	-4.05402	6	6
>sp|P50990|TCPQ_HUMAN T-complex protein 1 subunit theta OS=Homo sapiens GN=CCT8 PE=1 SV=4	19.1337	19.4294	19.1808	19.411	19.0971	19.2938	22.4458	20.7068	21.9407	19.2014	19.4716	19.7969	19.2576	20.5938	0.00739294	0.0654734	19.2373	20.2518	35	CCT8	>sp|P50990|TCPQ_HUMAN T-complex protein 1 subunit theta OS=Homo sapiens GN=CCT8 PE=1 SV=4	-1.33622	19.9257	2.48562	0.0291746	0.177934	-4.06028	6	6
>sp|Q93096|TP4A1_HUMAN Protein tyrosine phosphatase type IVA 1 OS=Homo sapiens GN=PTP4A1 PE=1 SV=2	18.319	17.2294	17.4006	18.2652	19.5453	18.8648	23.1461	23.2314	23.2505	19.4605	18.143	18.0441	18.2707	20.8793	0.0478481	0.124585	18.2921	21.3033	8	PTP4A1	>sp|Q93096|TP4A1_HUMAN Protein tyrosine phosphatase type IVA 1 OS=Homo sapiens GN=PTP4A1 PE=1 SV=2	-2.60854	19.575	2.48415	0.0292524	0.178034	-4.06281	6	6
>sp|Q6P9H4|CNKR3_HUMAN Connector enhancer of kinase suppressor of ras 3 OS=Homo sapiens GN=CNKSR3 PE=1 SV=1	0	0	0	0	7.44875	6.64642	19.6906	15.8326	15.0567	19.4763	0	0	2.34919	11.676	1.55295	0.790952	0	15.4446	27	CNKSR3	>sp|Q6P9H4|CNKR3_HUMAN Connector enhancer of kinase suppressor of ras 3 OS=Homo sapiens GN=CNKSR3 PE=1 SV=1	-9.32683	7.01261	2.48214	0.0293593	0.178072	-4.06627	2	4
>sp|P16152|CBR1_HUMAN Carbonyl reductase [NADPH] 1 OS=Homo sapiens GN=CBR1 PE=1 SV=3	21.7015	20.7812	20.9668	22.119	22.8986	21.2413	20.0139	20.4665	19.3645	18.6508	19.8631	22.4581	21.6181	20.1362	0.0367972	0.0643369	21.4714	19.9385	15	CBR1	>sp|P16152|CBR1_HUMAN Carbonyl reductase [NADPH] 1 OS=Homo sapiens GN=CBR1 PE=1 SV=3	1.48193	20.8771	-2.48172	0.0293815	0.178072	-4.06699	6	6
>sp|Q9Y6W5|WASF2_HUMAN Wiskott-Aldrich syndrome protein family member 2 OS=Homo sapiens GN=WASF2 PE=1 SV=3	18.2206	18.2749	18.7424	18.9746	18.5536	18.5594	16.1267	16.9025	17.3967	16.959	18.7088	18.6972	18.5542	17.4651	0.015273	0.0596871	18.5565	17.1778	14	WASF2	>sp|Q9Y6W5|WASF2_HUMAN Wiskott-Aldrich syndrome protein family member 2 OS=Homo sapiens GN=WASF2 PE=1 SV=3	1.0891	18.0097	-2.47882	0.0295363	0.178636	-4.07198	6	6
>tr|B8ZZK4|B8ZZK4_HUMAN 60S ribosomal protein L31 OS=Homo sapiens GN=RPL31 PE=1 SV=1	20.2382	19.3744	19.9359	19.6133	20.7789	20.9532	19.0159	19.2527	18.9068	19.0751	19.8166	19.9131	20.149	19.33	0.031262	0.0222582	20.0871	19.1639	4	RPL31	>tr|B8ZZK4|B8ZZK4_HUMAN 60S ribosomal protein L31 OS=Homo sapiens GN=RPL31 PE=1 SV=1	0.818946	19.7395	-2.47591	0.029693	0.178891	-4.07701	6	6
>tr|F6XJ20|F6XJ20_HUMAN Disco-interacting protein 2 homolog C (Fragment) OS=Homo sapiens GN=DIP2C PE=1 SV=1	16.9064	16.4101	17.2429	16.4774	15.3045	15.2613	17.3887	17.2017	17.1665	16.5453	17.4691	17.3589	16.2671	17.1884	0.0504231	0.0195088	16.4438	17.2803	11	DIP2C	>tr|F6XJ20|F6XJ20_HUMAN Disco-interacting protein 2 homolog C (Fragment) OS=Homo sapiens GN=DIP2C PE=1 SV=1	-0.921268	16.7278	2.47574	0.029702	0.178891	-4.0773	6	6
>sp|P36383|CXG1_HUMAN Gap junction gamma-1 protein OS=Homo sapiens GN=GJC1 PE=1 SV=2	18.3539	18.7565	18.1927	18.2461	18.0147	19.199	19.0971	18.9068	18.9789	18.973	18.9971	19.3795	18.4605	19.0554	0.0237456	0.00893298	18.3	18.988	16	GJC1	>sp|P36383|CXG1_HUMAN Gap junction gamma-1 protein OS=Homo sapiens GN=GJC1 PE=1 SV=2	-0.5949	18.7579	2.47358	0.0298186	0.179071	-4.08102	6	6
>sp|P60903|S10AA_HUMAN Protein S100-A10 OS=Homo sapiens GN=S100A10 PE=1 SV=2	23.1461	22.8147	23.574	22.9691	23.5847	22.8624	21.6472	21.1491	21.6983	23.1995	23.0957	22.5139	23.1585	22.2173	0.0149104	0.0379773	23.0576	22.1061	3	S100A10	>sp|P60903|S10AA_HUMAN Protein S100-A10 OS=Homo sapiens GN=S100A10 PE=1 SV=2	0.941209	22.6879	-2.47144	0.0299347	0.179071	-4.08471	6	6
>tr|Q5HYB6|Q5HYB6_HUMAN Epididymis luminal protein 189 OS=Homo sapiens GN=DKFZp686J1372 PE=1 SV=1	20.1011	19.6558	19.8278	19.7978	19.9908	20.0675	19.2527	19.3634	19.7956	19.2273	19.3405	19.5901	19.9068	19.4283	0.00875097	0.0113765	19.9093	19.352	11	DKFZp686J1372	>tr|Q5HYB6|Q5HYB6_HUMAN Epididymis luminal protein 189 OS=Homo sapiens GN=DKFZp686J1372 PE=1 SV=1	0.478524	19.6675	-2.46931	0.0300502	0.179071	-4.08836	6	6
>tr|H7BZK6|H7BZK6_HUMAN Ubiquitin carboxyl-terminal hydrolase 46 OS=Homo sapiens GN=USP46 PE=1 SV=1	15.4655	15.0226	13.7761	17.4752	19.878	14.5343	13.9151	3.69331	16.318	16.0012	0	0	16.0253	8.32127	0.141049	0.952526	15.2441	8.8042	16	USP46	>tr|H7BZK6|H7BZK6_HUMAN Ubiquitin carboxyl-terminal hydrolase 46 OS=Homo sapiens GN=USP46 PE=1 SV=1	7.70402	12.1733	-2.46897	0.0300687	0.179071	-4.08895	6	4
>tr|H0YAR1|H0YAR1_HUMAN Lysyl oxidase homolog 2 (Fragment) OS=Homo sapiens GN=LOXL2 PE=1 SV=1	21.4909	21.3206	18.9226	20.4511	17.6376	21.1936	22.1467	20.0491	21.5827	22.2384	22.8102	23.1113	20.1694	21.9897	0.0773343	0.0496045	20.8223	22.1926	12	LOXL2	>tr|H0YAR1|H0YAR1_HUMAN Lysyl oxidase homolog 2 (Fragment) OS=Homo sapiens GN=LOXL2 PE=1 SV=1	-1.82035	21.0796	2.46793	0.0301258	0.179071	-4.09075	6	6
>sp|P35663|CYLC1_HUMAN Cylicin-1 OS=Homo sapiens GN=CYLC1 PE=2 SV=2	17.7503	17.5392	16.4101	16.1891	14.0463	14.0885	15.2191	15.481	0	0	0	16.318	16.0039	7.83635	0.101169	1.09642	16.2996	7.60954	22	CYLC1	>sp|P35663|CYLC1_HUMAN Cylicin-1 OS=Homo sapiens GN=CYLC1 PE=2 SV=2	8.16758	11.9201	-2.46792	0.0301259	0.179071	-4.09075	6	3
>sp|P53801|PTTG_HUMAN Pituitary tumor-transforming gene 1 protein-interacting protein OS=Homo sapiens GN=PTTG1IP PE=1 SV=1	20.3274	19.7167	20.8488	20.7272	20.61	20.667	16.7192	20.2545	17.0338	20.4177	19.6265	19.2311	20.4829	18.8805	0.0201871	0.0854415	20.6385	19.4288	5	PTTG1IP	>sp|P53801|PTTG_HUMAN Pituitary tumor-transforming gene 1 protein-interacting protein OS=Homo sapiens GN=PTTG1IP PE=1 SV=1	1.60238	19.6817	-2.4648	0.0302972	0.179071	-4.09613	6	6
>sp|P46779|RL28_HUMAN 60S ribosomal protein L28 OS=Homo sapiens GN=RPL28 PE=1 SV=3	22.6343	22.7138	22.6183	21.8769	23.6356	23.7073	21.9223	21.9862	22.0749	22.6343	22.0381	20.5842	22.8644	21.8733	0.0304056	0.0311681	22.6741	22.0121	6	RPL28	>sp|P46779|RL28_HUMAN 60S ribosomal protein L28 OS=Homo sapiens GN=RPL28 PE=1 SV=3	0.991046	22.3688	-2.46418	0.0303313	0.179071	-4.0972	6	6
>tr|Q5TEC6|Q5TEC6_HUMAN Histone H3 OS=Homo sapiens GN=HIST2H3PS2 PE=1 SV=1	23.7549	23.6836	22.2839	22.9424	23.8612	23.7809	23.8612	23.6209	24.3909	24.0849	24.5927	24.5927	23.3845	24.1906	0.0271653	0.0166148	23.7192	24.2379	4	HIST2H3PS2	>tr|Q5TEC6|Q5TEC6_HUMAN Histone H3 OS=Homo sapiens GN=HIST2H3PS2 PE=1 SV=1	-0.806061	23.7875	2.46415	0.0303325	0.179071	-4.09724	6	6
>tr|H3BPE7|H3BPE7_HUMAN RNA-binding protein FUS OS=Homo sapiens GN=FUS PE=1 SV=1	14.5964	15.3778	12.4658	12.6268	7.44875	14.7929	15.1376	15.9339	15.9288	18.6143	15.1376	14.7863	12.8848	15.9231	0.226483	0.0877843	13.6116	15.5332	13	FUS	>tr|H3BPE7|H3BPE7_HUMAN RNA-binding protein FUS OS=Homo sapiens GN=FUS PE=1 SV=1	-3.03834	14.4039	2.46222	0.0304389	0.179071	-4.10056	6	6
>sp|Q5SWX8|ODR4_HUMAN Protein odr-4 homolog OS=Homo sapiens GN=ODR4 PE=1 SV=1	15.7341	15.5334	15.817	15.5399	17.5175	18.4266	13.2751	14.9567	15.3045	13.9485	13.9283	16.8837	16.4281	14.7161	0.0751725	0.0880183	15.7755	14.4526	25	ODR4	>sp|Q5SWX8|ODR4_HUMAN Protein odr-4 homolog OS=Homo sapiens GN=ODR4 PE=1 SV=1	1.71195	15.5721	-2.46066	0.0305254	0.179071	-4.10325	6	6
>sp|P39748|FEN1_HUMAN Flap endonuclease 1 OS=Homo sapiens GN=FEN1 PE=1 SV=1	17.4648	17.845	17.7208	17.2182	19.6348	18.8246	17.528	19.199	20.2199	19.2869	20.8413	20.3686	18.118	19.5739	0.0509973	0.0607231	17.7829	19.7534	16	FEN1	>sp|P39748|FEN1_HUMAN Flap endonuclease 1 OS=Homo sapiens GN=FEN1 PE=1 SV=1	-1.4559	18.846	2.46023	0.0305488	0.179071	-4.10398	6	6
>sp|Q96FJ2|DYL2_HUMAN Dynein light chain 2, cytoplasmic OS=Homo sapiens GN=DYNLL2 PE=1 SV=1	18.8473	17.9947	18.9068	17.2536	18.1143	17.4389	16.9549	17.1126	16.9868	17.6688	17.0436	17.8038	18.0926	17.2617	0.0380828	0.0216608	18.0545	17.0781	4	DYNLL2	>sp|Q96FJ2|DYL2_HUMAN Dynein light chain 2, cytoplasmic OS=Homo sapiens GN=DYNLL2 PE=1 SV=1	0.830842	17.6772	-2.45994	0.0305652	0.179071	-4.10449	6	6
>tr|H0YIY3|H0YIY3_HUMAN Pecanex-like protein 4 (Fragment) OS=Homo sapiens GN=PCNXL4 PE=4 SV=1	20.387	19.8007	19.7944	19.1913	17.2605	14.4986	15.8544	17.0372	15.2391	18.3764	14.2313	14.9233	18.4887	15.9436	0.120829	0.0954993	19.4929	15.5468	24	PCNXL4	>tr|H0YIY3|H0YIY3_HUMAN Pecanex-like protein 4 (Fragment) OS=Homo sapiens GN=PCNXL4 PE=4 SV=1	2.5451	17.2162	-2.45936	0.0305973	0.179071	-4.10549	6	6
>sp|P09382|LEG1_HUMAN Galectin-1 OS=Homo sapiens GN=LGALS1 PE=1 SV=2	20.0139	19.367	19.8143	19.1292	20.0421	19.9575	18.3859	18.7797	18.1836	18.9591	19.4419	19.8398	19.7207	18.9317	0.019363	0.0331249	19.8859	18.8694	9	LGALS1	>sp|P09382|LEG1_HUMAN Galectin-1 OS=Homo sapiens GN=LGALS1 PE=1 SV=2	0.788979	19.3262	-2.45495	0.0308427	0.180144	-4.11306	6	6
>sp|P07737|PROF1_HUMAN Profilin-1 OS=Homo sapiens GN=PFN1 PE=1 SV=2	21.4576	21.4718	20.9961	20.9219	19.9359	20.406	20.0575	19.6486	20.1079	20.7932	19.5771	20.2226	20.8649	20.0678	0.0288666	0.0219302	20.959	20.0827	9	PFN1	>sp|P07737|PROF1_HUMAN Profilin-1 OS=Homo sapiens GN=PFN1 PE=1 SV=2	0.797046	20.4664	-2.45078	0.0310767	0.180824	-4.12023	6	6
>sp|Q9UIW2|PLXA1_HUMAN Plexin-A1 OS=Homo sapiens GN=PLXNA1 PE=1 SV=3	16.9982	17.3273	17.3313	16.9295	18.1292	17.9784	19.6133	19.7552	18.9844	16.9331	17.5175	19.4716	17.449	18.7125	0.0285935	0.0638745	17.3293	19.228	88	PLXNA1	>sp|Q9UIW2|PLXA1_HUMAN Plexin-A1 OS=Homo sapiens GN=PLXNA1 PE=1 SV=3	-1.26353	18.0808	2.44979	0.0311322	0.180824	-4.12192	6	6
>sp|P35241|RADI_HUMAN Radixin OS=Homo sapiens GN=RDX PE=1 SV=1	24.0634	23.2505	23.3534	23.8191	23.0798	23.2058	22.049	22.1689	22.6537	23.0526	22.9829	23.4537	23.462	22.7268	0.01659	0.0239083	23.302	22.8183	28	RDX	>sp|P35241|RADI_HUMAN Radixin OS=Homo sapiens GN=RDX PE=1 SV=1	0.735225	23.0944	-2.44954	0.0311465	0.180824	-4.12236	6	6
>sp|P11234|RALB_HUMAN Ras-related protein Ral-B OS=Homo sapiens GN=RALB PE=1 SV=1	21.9948	21.8601	22.0568	22.1322	22.107	22.8554	21.3565	21.488	21.7726	21.4509	21.7934	21.8566	22.1677	21.6197	0.0158175	0.0098077	22.0819	21.6303	8	RALB	>sp|P11234|RALB_HUMAN Ras-related protein Ral-B OS=Homo sapiens GN=RALB PE=1 SV=1	0.548023	21.8937	-2.44513	0.0313961	0.181909	-4.12992	6	6
>tr|C9JYN0|C9JYN0_HUMAN Synaptophysin-like protein 1 OS=Homo sapiens GN=SYPL1 PE=1 SV=1	19.9864	20.4192	20.0174	18.973	19.9474	20.3923	15.6696	18.1056	20.2168	17.5175	19.2547	19.2603	19.956	18.3374	0.0262878	0.0881639	20.0019	18.6802	10	SYPL1	>tr|C9JYN0|C9JYN0_HUMAN Synaptophysin-like protein 1 OS=Homo sapiens GN=SYPL1 PE=1 SV=1	1.61853	19.1467	-2.44235	0.0315547	0.182463	-4.1347	6	6
>sp|Q02413|DSG1_HUMAN Desmoglein-1 OS=Homo sapiens GN=DSG1 PE=1 SV=2	18.5131	18.6314	15.5962	15.77	16.4363	17.1774	16.1097	16.3681	15.1029	13.4425	15.9402	15.4713	17.0207	15.4058	0.0778609	0.0690473	16.8069	15.7058	43	DSG1	>sp|Q02413|DSG1_HUMAN Desmoglein-1 OS=Homo sapiens GN=DSG1 PE=1 SV=2	1.61493	16.2133	-2.43736	0.031841	0.183073	-4.14325	6	6
>sp|P34947|GRK5_HUMAN G protein-coupled receptor kinase 5 OS=Homo sapiens GN=GRK5 PE=1 SV=1	14.962	15.0731	15.9699	14.9084	16.8398	17.3237	0	13.7265	0	12.2982	14.8411	14.1754	15.8461	9.17353	0.0658528	0.779916	15.5215	13.0123	28	GRK5	>sp|P34947|GRK5_HUMAN G protein-coupled receptor kinase 5 OS=Homo sapiens GN=GRK5 PE=1 SV=1	6.67261	12.5098	-2.43674	0.0318768	0.183073	-4.14432	6	4
>sp|Q8NBX0|SCPDL_HUMAN Saccharopine dehydrogenase-like oxidoreductase OS=Homo sapiens GN=SCCPDH PE=1 SV=1	20.7766	20.9115	17.1596	20.2588	20.7217	20.7169	20.6187	21.8734	21.1903	21.1208	22.7206	22.68	20.0908	21.7006	0.0723145	0.0401537	20.7193	21.5318	18	SCCPDH	>sp|Q8NBX0|SCPDL_HUMAN Saccharopine dehydrogenase-like oxidoreductase OS=Homo sapiens GN=SCCPDH PE=1 SV=1	-1.60978	20.8957	2.43662	0.0318834	0.183073	-4.14452	6	6
>sp|P37837|TALDO_HUMAN Transaldolase OS=Homo sapiens GN=TALDO1 PE=1 SV=2	19.9805	19.9405	20.0491	20.1103	20.3712	20.1804	19.3901	19.497	19.3945	19.4369	19.9599	19.9864	20.1053	19.6108	0.00777834	0.0144508	20.0797	19.467	18	TALDO1	>sp|P37837|TALDO_HUMAN Transaldolase OS=Homo sapiens GN=TALDO1 PE=1 SV=2	0.494527	19.8581	-2.43611	0.031913	0.183073	-4.1454	6	6
>tr|B4DHB2|B4DHB2_HUMAN Myelin regulatory factor OS=Homo sapiens GN=MYRF PE=1 SV=1	22.976	22.8216	22.3409	23.7809	22.3244	22.6613	20.3945	20.9189	20.6142	23.5448	20.7112	22.6247	22.8175	21.468	0.0235834	0.0603996	22.7415	20.8151	20	MYRF	>tr|B4DHB2|B4DHB2_HUMAN Myelin regulatory factor OS=Homo sapiens GN=MYRF PE=1 SV=1	1.34947	22.1428	-2.4318	0.032163	0.183943	-4.15279	6	6
>sp|P43250|GRK6_HUMAN G protein-coupled receptor kinase 6 OS=Homo sapiens GN=GRK6 PE=1 SV=2	15.0226	15.1327	16.0452	14.9426	16.9064	17.3589	0	13.7385	0	12.4233	14.9166	14.2225	15.9014	9.21682	0.065582	0.779629	15.589	13.0809	27	GRK6	>sp|P43250|GRK6_HUMAN G protein-coupled receptor kinase 6 OS=Homo sapiens GN=GRK6 PE=1 SV=2	6.6846	12.5591	-2.43083	0.0322192	0.183943	-4.15444	6	4
>tr|F8W6L3|F8W6L3_HUMAN Kinesin light chain 1 OS=Homo sapiens GN=KLC1 PE=1 SV=1	19.6133	19.8738	19.3945	19.7792	20.8689	20.8622	18.5038	17.9886	19.3969	18.9951	19.8581	19.7712	20.0653	19.0856	0.0319386	0.0386011	19.8265	19.196	31	KLC1	>tr|F8W6L3|F8W6L3_HUMAN Kinesin light chain 1 OS=Homo sapiens GN=KLC1 PE=1 SV=1	0.979707	19.5755	-2.43022	0.032255	0.183943	-4.15549	6	6
>sp|Q5VST6|AB17B_HUMAN Alpha/beta hydrolase domain-containing protein 17B OS=Homo sapiens GN=ABHD17B PE=1 SV=1	16.8366	19.9937	20.2121	19.4666	19.0405	21.7387	23.2864	22.9073	23.0957	18.6314	21.3382	21.3842	19.548	21.7738	0.0826614	0.0809576	19.7302	22.1457	14	ABHD17B	>sp|Q5VST6|AB17B_HUMAN Alpha/beta hydrolase domain-containing protein 17B OS=Homo sapiens GN=ABHD17B PE=1 SV=1	-2.22581	20.6609	2.42338	0.0326564	0.185866	-4.1672	6	6
>sp|Q9Y5R8|TPPC1_HUMAN Trafficking protein particle complex subunit 1 OS=Homo sapiens GN=TRAPPC1 PE=1 SV=1	17.1168	16.8001	16.8465	16.2715	23.3714	23.4938	15.0731	15.9003	14.4803	17.4947	15.8544	15.1376	18.9833	15.6568	0.18213	0.0668086	16.9817	15.496	9	TRAPPC1	>sp|Q9Y5R8|TPPC1_HUMAN Trafficking protein particle complex subunit 1 OS=Homo sapiens GN=TRAPPC1 PE=1 SV=1	3.32658	17.32	-2.41892	0.0329206	0.186763	-4.17482	6	6
>sp|Q9NRW1|RAB6B_HUMAN Ras-related protein Rab-6B OS=Homo sapiens GN=RAB6B PE=1 SV=1	22.9606	22.8897	23.5217	22.8689	22.559	21.2496	20.7986	23.3403	19.9536	22.5657	19.684	20.0285	22.6749	21.0618	0.0337444	0.0726824	22.8793	20.4135	11	RAB6B	>sp|Q9NRW1|RAB6B_HUMAN Ras-related protein Rab-6B OS=Homo sapiens GN=RAB6B PE=1 SV=1	1.61315	21.8684	-2.41855	0.032943	0.186763	-4.17546	6	6
>tr|A0A0J9YXC7|A0A0J9YXC7_HUMAN LIM and senescent cell antigen-like-containing domain protein 3 OS=Homo sapiens GN=LIMS3L PE=1 SV=1	19.8929	19.6087	19.5139	19.9996	17.1386	17.492	17.9913	17.4165	18.0364	16.1457	18.2407	17.3388	18.9409	17.5282	0.0674018	0.0437478	19.5613	17.7039	20	LIMS3L	>tr|A0A0J9YXC7|A0A0J9YXC7_HUMAN LIM and senescent cell antigen-like-containing domain protein 3 OS=Homo sapiens GN=LIMS3L PE=1 SV=1	1.41269	18.2346	-2.41126	0.0333797	0.188677	-4.18792	6	6
>sp|P05362|ICAM1_HUMAN Intercellular adhesion molecule 1 OS=Homo sapiens GN=ICAM1 PE=1 SV=2	18.9395	18.946	18.9251	18.6702	16.6418	16.9148	19.389	19.5182	19.4082	19.3645	19.3997	18.6099	18.1729	19.2816	0.0599033	0.0172876	18.7976	19.3943	26	ICAM1	>sp|P05362|ICAM1_HUMAN Intercellular adhesion molecule 1 OS=Homo sapiens GN=ICAM1 PE=1 SV=2	-1.1087	18.7272	2.41075	0.0334109	0.188677	-4.1888	6	6
>sp|P61225|RAP2B_HUMAN Ras-related protein Rap-2b OS=Homo sapiens GN=RAP2B PE=1 SV=1	24.242	24.3137	24.8354	24.7202	20.0792	23.2505	20.8801	21.2269	21.205	19.113	23.0892	22.9829	23.5735	21.4162	0.0763964	0.0690238	24.2779	21.216	10	RAP2B	>sp|P61225|RAP2B_HUMAN Ras-related protein Rap-2b OS=Homo sapiens GN=RAP2B PE=1 SV=1	2.15731	22.4949	-2.40869	0.0335352	0.189011	-4.19231	6	6
>sp|Q9UBV2|SE1L1_HUMAN Protein sel-1 homolog 1 OS=Homo sapiens GN=SEL1L PE=1 SV=3	18.5685	18.9866	18.9683	18.3933	17.1629	16.7531	23.1187	23.0798	22.494	15.9912	21.5865	19.0464	18.1388	20.8861	0.0524687	0.135789	18.4809	22.0403	36	SEL1L	>sp|Q9UBV2|SE1L1_HUMAN Protein sel-1 homolog 1 OS=Homo sapiens GN=SEL1L PE=1 SV=3	-2.7473	19.5124	2.40455	0.0337867	0.190058	-4.19937	6	6
>sp|Q9BX67|JAM3_HUMAN Junctional adhesion molecule C OS=Homo sapiens GN=JAM3 PE=1 SV=1	19.0405	19.3133	20.1324	19.0855	19.3872	19.2916	19.8631	19.87	19.633	20.0491	19.9518	20.2564	19.3751	19.9372	0.0203888	0.0104536	19.3025	19.9109	14	JAM3	>sp|Q9BX67|JAM3_HUMAN Junctional adhesion molecule C OS=Homo sapiens GN=JAM3 PE=1 SV=1	-0.562165	19.6562	2.40259	0.0339066	0.190327	-4.20272	6	6
>sp|Q9Y265|RUVB1_HUMAN RuvB-like 1 OS=Homo sapiens GN=RUVBL1 PE=1 SV=1	14.2143	14.6612	14.6875	14.5229	14.8411	15.5612	15.2137	16.5502	15.5476	14.7989	15.405	15.612	14.748	15.5212	0.0305754	0.0375407	14.6743	15.4763	22	RUVBL1	>sp|Q9Y265|RUVB1_HUMAN RuvB-like 1 OS=Homo sapiens GN=RUVBL1 PE=1 SV=1	-0.773219	15.1346	2.39966	0.0340869	0.190327	-4.20773	6	6
>sp|O60826|CCD22_HUMAN Coiled-coil domain-containing protein 22 OS=Homo sapiens GN=CCDC22 PE=1 SV=1	20.8946	21.1019	21.1799	20.9329	20.3189	19.6194	23.0029	23.1187	22.7985	22.8624	19.3549	21.7726	20.6746	22.1517	0.0289658	0.0655701	20.9137	22.8304	33	CCDC22	>sp|O60826|CCD22_HUMAN Coiled-coil domain-containing protein 22 OS=Homo sapiens GN=CCDC22 PE=1 SV=1	-1.47706	21.4131	2.39912	0.0341201	0.190327	-4.20865	6	6
>tr|A0A087WU53|A0A087WU53_HUMAN Magnesium transporter protein 1 OS=Homo sapiens GN=MAGT1 PE=1 SV=1	18.7862	20.1867	19.2079	19.8605	20.2564	19.2547	22.3126	22.0407	21.6662	21.3171	19.6784	18.9561	19.5921	20.9952	0.0304344	0.0648683	19.5576	21.4916	15	MAGT1	>tr|A0A087WU53|A0A087WU53_HUMAN Magnesium transporter protein 1 OS=Homo sapiens GN=MAGT1 PE=1 SV=1	-1.40312	20.2936	2.39867	0.0341475	0.190327	-4.20941	6	6
>sp|Q9H488|OFUT1_HUMAN GDP-fucose protein O-fucosyltransferase 1 OS=Homo sapiens GN=POFUT1 PE=1 SV=1	16.9928	17.076	17.1421	17.3939	16.4904	17.3779	16.3449	16.2769	16.1331	13.6158	13.7646	17.4295	17.0788	15.5941	0.0193552	0.0991367	17.1091	16.205	17	POFUT1	>sp|Q9H488|OFUT1_HUMAN GDP-fucose protein O-fucosyltransferase 1 OS=Homo sapiens GN=POFUT1 PE=1 SV=1	1.4847	16.3365	-2.3976	0.0342139	0.190327	-4.21124	6	6
>sp|Q9NRX5|SERC1_HUMAN Serine incorporator 1 OS=Homo sapiens GN=SERINC1 PE=1 SV=1	19.2707	19.7792	19.9427	19.9243	20.3385	20.214	18.413	18.2109	17.9314	19.0405	19.7101	20.2815	19.9116	18.9312	0.0188317	0.0485789	19.9335	18.7267	18	SERINC1	>sp|Q9NRX5|SERC1_HUMAN Serine incorporator 1 OS=Homo sapiens GN=SERINC1 PE=1 SV=1	0.980346	19.4214	-2.39736	0.0342287	0.190327	-4.21165	6	6
>sp|Q9NP72|RAB18_HUMAN Ras-related protein Rab-18 OS=Homo sapiens GN=RAB18 PE=1 SV=1	20.2474	19.8869	19.2571	19.1014	19.7353	19.6348	18.2749	17.9724	18.2971	19.7018	19.3581	19.2195	19.6438	18.804	0.0213035	0.0377103	19.685	18.7583	13	RAB18	>sp|Q9NP72|RAB18_HUMAN Ras-related protein Rab-18 OS=Homo sapiens GN=RAB18 PE=1 SV=1	0.839853	19.2239	-2.39336	0.0344765	0.191338	-4.21846	6	6
>sp|Q9HD20|AT131_HUMAN Manganese-transporting ATPase 13A1 OS=Homo sapiens GN=ATP13A1 PE=1 SV=2	19.9536	20.0792	20.5215	19.9536	19.889	20.032	18.3165	18.5712	18.2908	18.4389	20.3945	20.3189	20.0715	19.0551	0.0114753	0.0531813	19.9928	18.505	58	ATP13A1	>sp|Q9HD20|AT131_HUMAN Manganese-transporting ATPase 13A1 OS=Homo sapiens GN=ATP13A1 PE=1 SV=2	1.01638	19.5633	-2.39165	0.0345833	0.191564	-4.22138	6	6
>tr|C9J8D4|C9J8D4_HUMAN Mannosyl-oligosaccharide glucosidase (Fragment) OS=Homo sapiens GN=MOGS PE=1 SV=6	18.9951	19.1228	17.7288	19.0078	21.9948	19.7206	16.1331	17.7456	18.7088	18.3859	18.9498	16.0452	19.4283	17.6614	0.072858	0.0726727	19.0653	18.0657	25	MOGS	>tr|C9J8D4|C9J8D4_HUMAN Mannosyl-oligosaccharide glucosidase (Fragment) OS=Homo sapiens GN=MOGS PE=1 SV=6	1.76692	18.5449	-2.38664	0.0348974	0.192571	-4.22992	6	6
>sp|Q9UKX5|ITA11_HUMAN Integrin alpha-11 OS=Homo sapiens GN=ITGA11 PE=1 SV=2	22.9424	22.5476	22.693	22.42	20.9219	21.0923	20.4972	20.383	20.6187	20.6344	21.2763	22.4545	22.1029	20.9774	0.0392727	0.0375437	22.4838	20.6265	57	ITGA11	>sp|Q9UKX5|ITA11_HUMAN Integrin alpha-11 OS=Homo sapiens GN=ITGA11 PE=1 SV=2	1.12552	21.5401	-2.38561	0.0349623	0.192571	-4.23167	6	6
>tr|A0A0J9YYI4|A0A0J9YYI4_HUMAN Serine incorporator 5 OS=Homo sapiens GN=SERINC5 PE=1 SV=1	16.8626	16.8837	17.1563	17.1924	16.3899	17.0475	15.9003	16.6278	16.1979	16.2621	15.7548	17.0134	16.9221	16.2927	0.0173666	0.0285909	16.9656	16.23	21	SERINC5	>tr|A0A0J9YYI4|A0A0J9YYI4_HUMAN Serine incorporator 5 OS=Homo sapiens GN=SERINC5 PE=1 SV=1	0.62933	16.6074	-2.38557	0.0349646	0.192571	-4.23173	6	6
>sp|O95295|SNAPN_HUMAN SNARE-associated protein Snapin OS=Homo sapiens GN=SNAPIN PE=1 SV=1	15.2872	13.7265	14.4506	14.08	15.2666	15.1663	15.2259	3.69331	13.4127	15.082	0	0	14.6629	7.90232	0.0459466	0.943854	14.8085	8.553	7	SNAPIN	>sp|O95295|SNAPN_HUMAN SNARE-associated protein Snapin OS=Homo sapiens GN=SNAPIN PE=1 SV=1	6.76056	11.2826	-2.38385	0.0350737	0.192806	-4.23467	6	4
>tr|H7C1N3|H7C1N3_HUMAN BET1 homolog (Fragment) OS=Homo sapiens GN=BET1 PE=1 SV=1	19.3744	18.5635	15.685	17.7079	18.7595	18.993	19.5805	20.8575	21.2649	17.2466	20.7319	20.3667	18.1806	20.008	0.0738721	0.073326	18.6615	20.5493	4	BET1	>tr|H7C1N3|H7C1N3_HUMAN BET1 homolog (Fragment) OS=Homo sapiens GN=BET1 PE=1 SV=1	-1.82744	19.0943	2.37569	0.0355936	0.195293	-4.24855	6	6
>sp|B2RPK0|HGB1A_HUMAN Putative high mobility group protein B1-like 1 OS=Homo sapiens GN=HMGB1P1 PE=5 SV=1	14.9012	14.8411	18.1475	17.7525	18.5479	19.5957	21.8474	21.784	15.2613	20.5842	20.6367	20.8316	17.2976	20.1575	0.114317	0.122204	17.95	20.7341	7	HMGB1P1	>sp|B2RPK0|HGB1A_HUMAN Putative high mobility group protein B1-like 1 OS=Homo sapiens GN=HMGB1P1 PE=5 SV=1	-2.85989	18.7276	2.37298	0.0357676	0.195456	-4.25315	6	6
>sp|O60884|DNJA2_HUMAN DnaJ homolog subfamily A member 2 OS=Homo sapiens GN=DNAJA2 PE=1 SV=1	20.7217	20.1238	20.2271	20.2815	20.1804	21.0882	22.9354	22.1032	21.9062	19.9919	21.046	20.9961	20.4371	21.4965	0.0187898	0.0479999	20.2543	21.4761	17	DNAJA2	>sp|O60884|DNJA2_HUMAN DnaJ homolog subfamily A member 2 OS=Homo sapiens GN=DNAJA2 PE=1 SV=1	-1.05936	20.9668	2.37182	0.0358429	0.195456	-4.25513	6	6
>sp|Q0ZGT2|NEXN_HUMAN Nexilin OS=Homo sapiens GN=NEXN PE=1 SV=1	19.7018	20.4244	20.6977	20.4712	20.1889	20.0555	20.1974	19.8759	20.0605	17.2605	18.4552	18.8246	20.2566	19.1124	0.0174071	0.0601287	20.3066	19.3503	25	NEXN	>sp|Q0ZGT2|NEXN_HUMAN Nexilin OS=Homo sapiens GN=NEXN PE=1 SV=1	1.14422	19.6845	-2.3716	0.0358566	0.195456	-4.25549	6	6
>sp|Q14696|MESD_HUMAN LDLR chaperone MESD OS=Homo sapiens GN=MESDC2 PE=1 SV=2	17.2148	17.8385	17.5254	16.8626	7.44875	6.64642	0	3.69331	0	14.8323	15.4864	0	13.9227	5.66867	0.383642	1.32168	17.0387	1.84665	10	MESDC2	>sp|Q14696|MESD_HUMAN LDLR chaperone MESD OS=Homo sapiens GN=MESDC2 PE=1 SV=2	8.25407	9.7957	-2.37018	0.0359489	0.195456	-4.25792	6	3
>tr|H0Y867|H0Y867_HUMAN Golgin subfamily B member 1 (Fragment) OS=Homo sapiens GN=GOLGB1 PE=1 SV=1	22.2568	22.6453	22.8897	22.1422	22.737	22.8216	21.4646	21.301	21.9862	22.5397	22.1597	22.2236	22.5821	21.9458	0.0137112	0.0216103	22.6912	22.0729	58	GOLGB1	>tr|H0Y867|H0Y867_HUMAN Golgin subfamily B member 1 (Fragment) OS=Homo sapiens GN=GOLGB1 PE=1 SV=1	0.636315	22.264	-2.36999	0.0359608	0.195456	-4.25823	6	6
>tr|B1AP22|B1AP22_HUMAN Presenilin OS=Homo sapiens GN=PSEN2 PE=1 SV=1	15.0472	14.5964	15.2507	15.3549	15.2936	16.1979	20.0114	20.3329	14.8157	15.4507	16.9025	17.0616	15.2901	17.4291	0.0342353	0.13148	15.2721	16.9821	20	PSEN2	>tr|B1AP22|B1AP22_HUMAN Presenilin OS=Homo sapiens GN=PSEN2 PE=1 SV=1	-2.13904	16.3596	2.36794	0.0360945	0.195816	-4.26172	6	6
>tr|J3KNF8|J3KNF8_HUMAN Cytochrome b5 type B OS=Homo sapiens GN=CYB5B PE=1 SV=1	17.1262	17.1421	17.7554	17.3237	18.7974	18.8327	17.8038	18.6197	19.7423	20.0711	18.4665	18.8896	17.8296	18.9322	0.0446717	0.0444631	17.5395	18.7547	6	CYB5B	>tr|J3KNF8|J3KNF8_HUMAN Cytochrome b5 type B OS=Homo sapiens GN=CYB5B PE=1 SV=1	-1.10261	18.3809	2.36048	0.0365826	0.197993	-4.27438	6	6
>sp|O15321|TM9S1_HUMAN Transmembrane 9 superfamily member 1 OS=Homo sapiens GN=TM9SF1 PE=2 SV=2	19.4274	19.6152	20.1577	19.3416	20.0174	19.2294	18.5263	18.762	18.5321	19.5323	19.4274	19.1383	19.6314	18.9864	0.0192418	0.0233655	19.5213	18.9502	26	TM9SF1	>sp|O15321|TM9S1_HUMAN Transmembrane 9 superfamily member 1 OS=Homo sapiens GN=TM9SF1 PE=2 SV=2	0.645023	19.3089	-2.35907	0.0366754	0.197993	-4.27677	6	6
>tr|Q6DU44|Q6DU44_HUMAN HLA class I histocompatibility antigen, alpha chain E OS=Homo sapiens GN=HLA-E PE=1 SV=1	20.3451	19.5115	19.9103	19.87	19.5506	19.3088	19.3581	18.8296	17.9886	18.9356	19.3744	19.6414	19.7494	19.0213	0.018748	0.030953	19.7103	19.1468	18	HLA-E	>tr|Q6DU44|Q6DU44_HUMAN HLA class I histocompatibility antigen, alpha chain E OS=Homo sapiens GN=HLA-E PE=1 SV=1	0.728118	19.3853	-2.35765	0.0367696	0.197993	-4.27918	6	6
>sp|Q9UNE7|CHIP_HUMAN E3 ubiquitin-protein ligase CHIP OS=Homo sapiens GN=STUB1 PE=1 SV=2	20.1804	19.4369	19.1316	20.1839	20.1195	19.07	18.7345	18.8398	18.6945	19.4082	19.4324	18.9484	19.6871	19.0096	0.0271558	0.0173699	19.7782	18.8941	19	STUB1	>sp|Q9UNE7|CHIP_HUMAN E3 ubiquitin-protein ligase CHIP OS=Homo sapiens GN=STUB1 PE=1 SV=2	0.677423	19.3483	-2.35604	0.036876	0.197993	-4.2819	6	6
>sp|Q8TAA9|VANG1_HUMAN Vang-like protein 1 OS=Homo sapiens GN=VANGL1 PE=1 SV=1	16.4607	16.2486	15.6753	16.01	14.9233	15.5792	14.9363	15.1566	13.9864	14.8921	15.7165	15.3501	15.8162	15.0063	0.0347817	0.0388943	15.8427	15.0465	27	VANGL1	>sp|Q8TAA9|VANG1_HUMAN Vang-like protein 1 OS=Homo sapiens GN=VANGL1 PE=1 SV=1	0.80984	15.4113	-2.35572	0.0368977	0.197993	-4.28246	6	6
>sp|Q9UQN3|CHM2B_HUMAN Charged multivesicular body protein 2b OS=Homo sapiens GN=CHMP2B PE=1 SV=1	20.0642	20.4331	20.1627	20.0512	22.8554	22.8834	22.9279	23.7809	21.8769	21.3716	23.3403	22.3505	21.075	22.608	0.0662752	0.040267	20.2979	22.6392	6	CHMP2B	>sp|Q9UQN3|CHM2B_HUMAN Charged multivesicular body protein 2b OS=Homo sapiens GN=CHMP2B PE=1 SV=1	-1.53303	21.8415	2.35559	0.0369059	0.197993	-4.28267	6	6
>sp|Q8N1N4|K2C78_HUMAN Keratin, type II cytoskeletal 78 OS=Homo sapiens GN=KRT78 PE=2 SV=2	21.3883	21.5446	19.8508	18.6456	19.733	19.4552	17.7456	18.3817	18.6702	17.8568	19.8376	19.9064	20.1029	18.733	0.0566055	0.0504565	19.7919	18.5259	27	KRT78	>sp|Q8N1N4|K2C78_HUMAN Keratin, type II cytoskeletal 78 OS=Homo sapiens GN=KRT78 PE=2 SV=2	1.36985	19.418	-2.35266	0.0371013	0.198255	-4.28764	6	6
>sp|P12081|SYHC_HUMAN Histidine--tRNA ligase, cytoplasmic OS=Homo sapiens GN=HARS PE=1 SV=2	17.472	17.0338	17.9619	17.7377	17.7857	17.1924	19.684	19.3549	17.8076	18.5181	18.1601	17.3344	17.5306	18.4765	0.0207033	0.04891	17.6049	18.3391	25	HARS	>sp|P12081|SYHC_HUMAN Histidine--tRNA ligase, cytoplasmic OS=Homo sapiens GN=HARS PE=1 SV=2	-0.945913	18.0036	2.35166	0.0371681	0.198255	-4.28933	6	6
>sp|P13646|K1C13_HUMAN Keratin, type I cytoskeletal 13 OS=Homo sapiens GN=KRT13 PE=1 SV=4	23.4428	23.3612	23.2968	23.0216	22.355	22.8102	22.6537	22.7796	22.8554	22.1772	22.0159	22.0058	23.0479	22.4146	0.0179258	0.0174761	23.1592	22.4155	25	KRT13	>sp|P13646|K1C13_HUMAN Keratin, type I cytoskeletal 13 OS=Homo sapiens GN=KRT13 PE=1 SV=4	0.633326	22.7313	-2.35106	0.0372082	0.198255	-4.29035	6	6
>sp|Q9BUT1|BDH2_HUMAN 3-hydroxybutyrate dehydrogenase type 2 OS=Homo sapiens GN=BDH2 PE=1 SV=2	22.2839	22.107	22.4834	21.7473	19.8187	19.3581	18.5302	17.0725	17.7024	21.8769	20.2039	20.1627	21.2997	19.2581	0.0636341	0.0937484	21.9272	19.3464	10	BDH2	>sp|Q9BUT1|BDH2_HUMAN 3-hydroxybutyrate dehydrogenase type 2 OS=Homo sapiens GN=BDH2 PE=1 SV=2	2.04163	20.2789	-2.35009	0.0372734	0.198255	-4.29199	6	6
>sp|Q99538|LGMN_HUMAN Legumain OS=Homo sapiens GN=LGMN PE=1 SV=1	0	0	11.6746	0	7.44875	6.64642	12.5254	13.1037	16.9515	10.8604	13.2172	0	4.29496	11.1097	1.16543	0.521812	3.32321	12.8145	20	LGMN	>sp|Q99538|LGMN_HUMAN Legumain OS=Homo sapiens GN=LGMN PE=1 SV=1	-6.81473	7.70233	2.34974	0.0372968	0.198255	-4.29259	3	5
>sp|Q53H82|LACB2_HUMAN Beta-lactamase-like protein 2 OS=Homo sapiens GN=LACTB2 PE=1 SV=2	14.602	14.1652	14.9807	15.9213	7.44875	6.64642	15.4655	16.8036	16.2949	15.8727	15.6753	15.8326	12.2941	15.9908	0.334535	0.0302198	14.3836	15.8527	15	LACTB2	>sp|Q53H82|LACB2_HUMAN Beta-lactamase-like protein 2 OS=Homo sapiens GN=LACTB2 PE=1 SV=2	-3.69673	14.1424	2.34867	0.037369	0.198275	-4.29441	6	6
>sp|P33176|KINH_HUMAN Kinesin-1 heavy chain OS=Homo sapiens GN=KIF5B PE=1 SV=1	20.7863	21.1663	21.1322	21.3274	19.3901	20.7536	18.4581	19.5875	20.4416	20.0841	20.0893	20.1011	20.7593	19.7936	0.0340818	0.0358116	20.9593	20.0867	49	KIF5B	>sp|P33176|KINH_HUMAN Kinesin-1 heavy chain OS=Homo sapiens GN=KIF5B PE=1 SV=1	0.965726	20.2765	-2.34497	0.0376184	0.198829	-4.30066	6	6
>sp|P62195|PRS8_HUMAN 26S protease regulatory subunit 8 OS=Homo sapiens GN=PSMC5 PE=1 SV=1	17.1629	16.6166	16.8036	16.4816	18.4758	17.9121	15.5146	16.5804	16.3597	15.3148	17.449	15.8776	17.2421	16.1827	0.0459542	0.0485449	16.9833	16.1186	20	PSMC5	>sp|P62195|PRS8_HUMAN 26S protease regulatory subunit 8 OS=Homo sapiens GN=PSMC5 PE=1 SV=1	1.05944	16.7124	-2.34458	0.0376445	0.198829	-4.30132	6	6
>tr|B4DLP0|B4DLP0_HUMAN Sulfotransferase OS=Homo sapiens GN=SULT1C2 PE=1 SV=1	21.78	18.4855	18.822	21.9062	20.1711	19.633	21.1877	21.3441	21.4849	20.9727	22.119	22.1467	20.133	21.5425	0.0721199	0.022653	19.9021	21.4145	17	SULT1C2	>tr|B4DLP0|B4DLP0_HUMAN Sulfotransferase OS=Homo sapiens GN=SULT1C2 PE=1 SV=1	-1.40957	20.8377	2.34402	0.037683	0.198829	-4.30228	6	6
>sp|Q86YS7|C2CD5_HUMAN C2 domain-containing protein 5 OS=Homo sapiens GN=C2CD5 PE=1 SV=1	16.7706	17.6688	18.052	17.3125	17.9314	18.2236	18.8808	18.7068	18.6854	18.3301	17.5319	18.2989	17.6598	18.4057	0.0305655	0.0263412	17.8001	18.5078	47	C2CD5	>sp|Q86YS7|C2CD5_HUMAN C2 domain-containing protein 5 OS=Homo sapiens GN=C2CD5 PE=1 SV=1	-0.745837	18.0327	2.3413	0.0378673	0.198829	-4.30687	6	6
>sp|P35268|RL22_HUMAN 60S ribosomal protein L22 OS=Homo sapiens GN=RPL22 PE=1 SV=2	17.9818	18.9844	18.9415	18.2883	17.3313	19.0218	20.9793	18.6972	20.6161	20.3551	18.7345	18.4993	18.4249	19.6469	0.0371875	0.0569868	18.6149	19.5448	4	RPL22	>sp|P35268|RL22_HUMAN 60S ribosomal protein L22 OS=Homo sapiens GN=RPL22 PE=1 SV=2	-1.22206	19.0359	2.34098	0.0378896	0.198829	-4.30742	6	6
>sp|P62258|1433E_HUMAN 14-3-3 protein epsilon OS=Homo sapiens GN=YWHAE PE=1 SV=1	24.2863	23.9678	24.528	23.9848	23.6516	23.6034	21.7967	22.049	22.0241	24.198	23.9268	23.5556	24.0037	22.925	0.0149117	0.047279	23.9763	22.8023	16	YWHAE	>sp|P62258|1433E_HUMAN 14-3-3 protein epsilon OS=Homo sapiens GN=YWHAE PE=1 SV=1	1.07861	23.4644	-2.34003	0.0379542	0.198829	-4.30902	6	6
>sp|Q14393|GAS6_HUMAN Growth arrest-specific protein 6 OS=Homo sapiens GN=GAS6 PE=1 SV=2	20.7476	20.4567	21.0923	20.6566	19.5158	19.8398	17.9147	19.0143	18.9607	20.469	19.8329	19.9197	20.3848	19.3519	0.0291328	0.0469897	20.5566	19.4236	37	GAS6	>sp|Q14393|GAS6_HUMAN Growth arrest-specific protein 6 OS=Homo sapiens GN=GAS6 PE=1 SV=2	1.0329	19.8683	-2.34002	0.0379547	0.198829	-4.30904	6	6
>sp|P35609|ACTN2_HUMAN Alpha-actinin-2 OS=Homo sapiens GN=ACTN2 PE=1 SV=1	21.0988	21.1177	21.3565	21.5173	19.8251	19.878	20.2564	20.3385	19.6864	19.2164	20.0114	20.1735	20.7989	19.9471	0.0360764	0.0213416	21.1083	20.0925	50	ACTN2	>sp|P35609|ACTN2_HUMAN Alpha-actinin-2 OS=Homo sapiens GN=ACTN2 PE=1 SV=1	0.851783	20.373	-2.33903	0.0380224	0.198829	-4.31071	6	6
>sp|Q9Y3D6|FIS1_HUMAN Mitochondrial fission 1 protein OS=Homo sapiens GN=FIS1 PE=1 SV=2	19.2035	18.8451	18.4665	19.0099	20.6261	20.6408	19.0587	22.3505	19.7259	22.07	22.9133	20.5723	19.4653	21.1151	0.0481236	0.0737495	19.1067	21.3211	6	FIS1	>sp|Q9Y3D6|FIS1_HUMAN Mitochondrial fission 1 protein OS=Homo sapiens GN=FIS1 PE=1 SV=2	-1.6498	20.2902	2.33721	0.0381474	0.199122	-4.3138	6	6
>sp|Q9H0N0|RAB6C_HUMAN Ras-related protein Rab-6C OS=Homo sapiens GN=RAB6C PE=1 SV=2	22.9691	22.602	23.399	22.4887	22.2925	20.8245	19.9826	23.2505	20.036	22.3879	17.0725	16.281	22.4293	19.8351	0.0391687	0.139912	22.5454	20.0093	11	RAB6C	>sp|Q9H0N0|RAB6C_HUMAN Ras-related protein Rab-6C OS=Homo sapiens GN=RAB6C PE=1 SV=2	2.59422	21.1322	-2.33214	0.0384964	0.200367	-4.32236	6	6
>sp|Q14165|MLEC_HUMAN Malectin OS=Homo sapiens GN=MLEC PE=1 SV=1	18.3345	18.7323	18.9048	17.7053	18.888	18.8607	20.4786	20.2756	19.377	18.5131	19.0143	19.0587	18.5709	19.4529	0.0255665	0.0395902	18.7965	19.2178	14	MLEC	>sp|Q14165|MLEC_HUMAN Malectin OS=Homo sapiens GN=MLEC PE=1 SV=1	-0.881939	19.0119	2.33032	0.0386229	0.200367	-4.32544	6	6
>sp|P20340|RAB6A_HUMAN Ras-related protein Rab-6A OS=Homo sapiens GN=RAB6A PE=1 SV=3	23.0957	23.1187	23.7253	23.0369	22.7537	21.5626	21.1663	23.399	20.801	22.7667	20.9601	20.5928	22.8821	21.6143	0.0314776	0.0541402	23.0663	21.0632	11	RAB6A	>sp|P20340|RAB6A_HUMAN Ras-related protein Rab-6A OS=Homo sapiens GN=RAB6A PE=1 SV=3	1.26781	22.2482	-2.32981	0.0386583	0.200367	-4.3263	6	6
>tr|F8W8W7|F8W8W7_HUMAN Trans-Golgi network integral membrane protein 2 OS=Homo sapiens GN=TGOLN2 PE=1 SV=2	18.4949	18.3958	18.5635	18.7932	19.2869	19.5824	19.5285	19.4527	19.2367	18.9789	20.5345	19.8268	18.8528	19.593	0.0253822	0.0276648	18.6784	19.4906	25	TGOLN2	>tr|F8W8W7|F8W8W7_HUMAN Trans-Golgi network integral membrane protein 2 OS=Homo sapiens GN=TGOLN2 PE=1 SV=2	-0.740256	19.2229	2.32975	0.0386624	0.200367	-4.3264	6	6
>sp|P38606|VATA_HUMAN V-type proton ATPase catalytic subunit A OS=Homo sapiens GN=ATP6V1A PE=1 SV=2	22.4788	22.2384	22.602	21.8429	22.2793	22.2121	23.2968	23.4657	23.4428	22.1737	22.5896	22.5954	22.2756	22.9274	0.0117137	0.0237647	22.2589	22.9461	30	ATP6V1A	>sp|P38606|VATA_HUMAN V-type proton ATPase catalytic subunit A OS=Homo sapiens GN=ATP6V1A PE=1 SV=2	-0.651763	22.6015	2.32773	0.0388027	0.200734	-4.3298	6	6
>sp|Q9Y4D1|DAAM1_HUMAN Disheveled-associated activator of morphogenesis 1 OS=Homo sapiens GN=DAAM1 PE=1 SV=2	18.7226	19.1176	18.4782	18.4727	18.4202	18.7898	17.1386	17.0222	18.2485	17.9784	18.3502	18.7497	18.6669	17.9146	0.0142846	0.0386824	18.6004	18.1135	53	DAAM1	>sp|Q9Y4D1|DAAM1_HUMAN Disheveled-associated activator of morphogenesis 1 OS=Homo sapiens GN=DAAM1 PE=1 SV=2	0.752255	18.2907	-2.32109	0.0392684	0.202553	-4.34101	6	6
>sp|Q8WV92|MITD1_HUMAN MIT domain-containing protein 1 OS=Homo sapiens GN=MITD1 PE=1 SV=1	18.0848	20.0915	19.8955	19.5453	20.9756	20.7789	18.5458	18.7088	18.4758	19.3925	18.8451	19.1897	19.8953	18.8596	0.0521714	0.019289	19.9935	18.777	11	MITD1	>sp|Q8WV92|MITD1_HUMAN MIT domain-containing protein 1 OS=Homo sapiens GN=MITD1 PE=1 SV=1	1.03564	19.3774	-2.32073	0.0392943	0.202553	-4.34163	6	6
>sp|P07237|PDIA1_HUMAN Protein disulfide-isomerase OS=Homo sapiens GN=P4HB PE=1 SV=3	21.1687	22.3588	22.4256	20.4763	22.494	22.4079	20.7835	20.2611	21.368	21.5234	20.77	21.046	21.8885	20.9587	0.0390794	0.0218334	22.3833	20.9147	31	P4HB	>sp|P07237|PDIA1_HUMAN Protein disulfide-isomerase OS=Homo sapiens GN=P4HB PE=1 SV=3	0.929871	21.4236	-2.31925	0.0393984	0.202553	-4.34411	6	6
>tr|A0A0A0MRM8|A0A0A0MRM8_HUMAN Unconventional myosin-VI OS=Homo sapiens GN=MYO6 PE=1 SV=1	18.0364	18.4158	19.4941	18.4158	18.5342	18.5458	18.6538	19.1743	20.2271	18.5662	19.8663	20.1123	18.5737	19.4333	0.026243	0.0378496	18.475	19.5203	60	MYO6	>tr|A0A0A0MRM8|A0A0A0MRM8_HUMAN Unconventional myosin-VI OS=Homo sapiens GN=MYO6 PE=1 SV=1	-0.859659	19.0035	2.31812	0.039479	0.202553	-4.34603	6	6
>sp|O75084|FZD7_HUMAN Frizzled-7 OS=Homo sapiens GN=FZD7 PE=1 SV=2	15.1935	15.4127	16.6528	0	16.3766	15.6889	19.9896	19.9013	20.2435	19.7259	17.1984	17.3125	13.2208	19.0619	0.491727	0.0739518	15.5508	19.8136	21	FZD7	>sp|O75084|FZD7_HUMAN Frizzled-7 OS=Homo sapiens GN=FZD7 PE=1 SV=2	-5.84113	16.1413	2.31777	0.0395037	0.202553	-4.34662	5	6
>sp|Q86SR1|GLT10_HUMAN Polypeptide N-acetylgalactosaminyltransferase 10 OS=Homo sapiens GN=GALNT10 PE=1 SV=2	17.8175	17.7956	18.0963	18.2139	18.5635	18.2139	18.9251	19.2195	18.8753	18.1082	18.9561	18.2078	18.1168	18.7153	0.0158375	0.0239908	18.1551	18.9002	28	GALNT10	>sp|Q86SR1|GLT10_HUMAN Polypeptide N-acetylgalactosaminyltransferase 10 OS=Homo sapiens GN=GALNT10 PE=1 SV=2	-0.598565	18.4161	2.31563	0.0396554	0.202971	-4.35022	6	6
>sp|P09471|GNAO_HUMAN Guanine nucleotide-binding protein G(o) subunit alpha OS=Homo sapiens GN=GNAO1 PE=1 SV=4	21.3241	21.1115	20.7142	20.9601	19.5304	18.7879	16.7246	15.4655	17.0096	16.2949	21.3206	21.0802	20.4047	17.9826	0.0496293	0.141669	20.8371	16.8671	19	GNAO1	>sp|P09471|GNAO_HUMAN Guanine nucleotide-binding protein G(o) subunit alpha OS=Homo sapiens GN=GNAO1 PE=1 SV=4	2.4221	19.1936	-2.30887	0.0401399	0.205089	-4.36161	6	6
>sp|Q8IWA5|CTL2_HUMAN Choline transporter-like protein 2 OS=Homo sapiens GN=SLC44A2 PE=1 SV=3	19.4605	19.6784	19.3581	21.3917	20.5166	20.1686	17.7591	18.583	20.1867	19.2108	18.8375	19.6133	20.0956	19.0317	0.0384403	0.0443544	19.9235	19.0241	32	SLC44A2	>sp|Q8IWA5|CTL2_HUMAN Choline transporter-like protein 2 OS=Homo sapiens GN=SLC44A2 PE=1 SV=3	1.06391	19.5637	-2.30319	0.0405513	0.206826	-4.37117	6	6
>sp|Q9BT09|CNPY3_HUMAN Protein canopy homolog 3 OS=Homo sapiens GN=CNPY3 PE=1 SV=1	15.6437	15.4713	15.7843	0	7.44875	6.64642	0	3.69331	0	13.2751	0	0	10.1657	2.82806	0.641797	1.88359	11.4601	0	14	CNPY3	>sp|Q9BT09|CNPY3_HUMAN Protein canopy homolog 3 OS=Homo sapiens GN=CNPY3 PE=1 SV=1	7.33768	6.4969	-2.30129	0.0406892	0.207144	-4.37436	5	2
>tr|B1ANR0|B1ANR0_HUMAN Polyadenylate-binding protein OS=Homo sapiens GN=PABPC4 PE=1 SV=1	11.8035	16.6203	14.0659	16.8756	16.9484	16.613	13.8228	13.6273	13.1784	13.8854	0	0	15.4878	9.08566	0.136064	0.775076	16.6167	13.4029	31	PABPC4	>tr|B1ANR0|B1ANR0_HUMAN Polyadenylate-binding protein OS=Homo sapiens GN=PABPC4 PE=1 SV=1	6.40212	12.2867	-2.29981	0.0407974	0.207144	-4.37685	6	4
>sp|Q5BJD5|TM41B_HUMAN Transmembrane protein 41B OS=Homo sapiens GN=TMEM41B PE=1 SV=1	18.3026	18.4055	18.4602	18.7019	17.7733	17.5622	17.4752	15.4361	15.9912	14.2401	16.3412	19.5875	18.201	16.5119	0.0240908	0.111691	18.3541	16.1662	10	TMEM41B	>sp|Q5BJD5|TM41B_HUMAN Transmembrane protein 41B OS=Homo sapiens GN=TMEM41B PE=1 SV=1	1.68907	17.3564	-2.29882	0.04087	0.207144	-4.37851	6	6
>tr|J3KPP4|J3KPP4_HUMAN Cisplatin resistance-associated overexpressed protein, isoform CRA_b OS=Homo sapiens GN=LUC7L3 PE=1 SV=1	16.5453	17.0398	16.8911	16.1979	17.6931	17.3091	18.6337	19.5158	19.5304	17.3692	17.3344	16.633	16.9461	18.1694	0.0314704	0.0677602	16.9655	18.0015	16	LUC7L3	>tr|J3KPP4|J3KPP4_HUMAN Cisplatin resistance-associated overexpressed protein, isoform CRA_b OS=Homo sapiens GN=LUC7L3 PE=1 SV=1	-1.22336	17.5577	2.29744	0.0409716	0.207144	-4.38084	6	6
>sp|Q8N4A0|GALT4_HUMAN Polypeptide N-acetylgalactosaminyltransferase 4 OS=Homo sapiens GN=GALNT4 PE=1 SV=2	17.7288	17.9595	17.7405	17.4515	16.6085	19.9495	16.9515	17.0302	17.5319	16.3088	16.1979	16.7192	17.9064	16.7899	0.0618225	0.0294363	17.7347	16.8354	26	GALNT4	>sp|Q8N4A0|GALT4_HUMAN Polypeptide N-acetylgalactosaminyltransferase 4 OS=Homo sapiens GN=GALNT4 PE=1 SV=2	1.11647	17.3482	-2.29669	0.0410269	0.207144	-4.3821	6	6
>sp|P51648|AL3A2_HUMAN Fatty aldehyde dehydrogenase OS=Homo sapiens GN=ALDH3A2 PE=1 SV=1	20.9503	21.1629	19.012	21.1629	20.1041	20.1461	22.2085	20.0421	22.4364	22.1467	21.5234	21.0124	20.423	21.5616	0.0412135	0.0421923	20.5482	21.8351	21	ALDH3A2	>sp|P51648|AL3A2_HUMAN Fatty aldehyde dehydrogenase OS=Homo sapiens GN=ALDH3A2 PE=1 SV=1	-1.13854	20.9923	2.29647	0.0410426	0.207144	-4.38246	6	6
>sp|Q658P3|STEA3_HUMAN Metalloreductase STEAP3 OS=Homo sapiens GN=STEAP3 PE=1 SV=2	20.0066	21.9223	21.6107	20.1238	20.0642	20.4358	19.8663	19.2679	19.8759	18.5263	19.2014	20.9164	20.6939	19.609	0.0410598	0.0414389	20.2798	19.5671	21	STEAP3	>sp|Q658P3|STEA3_HUMAN Metalloreductase STEAP3 OS=Homo sapiens GN=STEAP3 PE=1 SV=2	1.08489	20.1515	-2.29324	0.0412808	0.207484	-4.38788	6	6
>sp|Q92575|UBXN4_HUMAN UBX domain-containing protein 4 OS=Homo sapiens GN=UBXN4 PE=1 SV=2	18.5024	18.8043	19.3925	18.9908	19.5661	20.3427	19.9064	19.5892	20.524	20.0194	19.5909	20.7234	19.2665	20.0589	0.0339364	0.02362	19.1916	19.9629	13	UBXN4	>sp|Q92575|UBXN4_HUMAN UBX domain-containing protein 4 OS=Homo sapiens GN=UBXN4 PE=1 SV=2	-0.79243	19.6627	2.29305	0.0412949	0.207484	-4.3882	6	6
>sp|Q9Y285|SYFA_HUMAN Phenylalanine--tRNA ligase alpha subunit OS=Homo sapiens GN=FARSA PE=1 SV=3	13.509	15.3045	13.0608	14.0659	16.6872	16.183	20.1596	17.1947	19.1405	15.7774	15.0411	15.2336	14.8018	17.0912	0.100021	0.125503	14.6852	16.4861	20	FARSA	>sp|Q9Y285|SYFA_HUMAN Phenylalanine--tRNA ligase alpha subunit OS=Homo sapiens GN=FARSA PE=1 SV=3	-2.28941	15.9465	2.29265	0.041325	0.207484	-4.38889	6	6
>sp|P19256|LFA3_HUMAN Lymphocyte function-associated antigen 3 OS=Homo sapiens GN=CD58 PE=1 SV=1	20.3231	20.1297	20.0819	20.1437	18.3521	20.8575	24.8354	25.1127	24.7691	19.5661	20.1529	20.3065	19.9813	22.4571	0.0424498	0.120058	20.1367	22.5378	10	CD58	>sp|P19256|LFA3_HUMAN Lymphocyte function-associated antigen 3 OS=Homo sapiens GN=CD58 PE=1 SV=1	-2.47579	21.2192	2.29071	0.0414684	0.207844	-4.39213	6	6
>sp|O14662|STX16_HUMAN Syntaxin-16 OS=Homo sapiens GN=STX16 PE=1 SV=3	18.1783	19.3269	17.0725	19.0565	20.2545	19.9315	17.4648	18.4502	17.076	17.0222	18.3916	18.1056	18.97	17.7518	0.0620895	0.0364516	19.1917	17.7852	17	STX16	>sp|O14662|STX16_HUMAN Syntaxin-16 OS=Homo sapiens GN=STX16 PE=1 SV=3	1.21829	18.3609	-2.28457	0.0419277	0.209713	-4.40245	6	6
>sp|Q15643|TRIPB_HUMAN Thyroid receptor-interacting protein 11 OS=Homo sapiens GN=TRIP11 PE=1 SV=3	18.2811	18.5243	19.1913	18.5431	18.3838	18.4832	18.1601	18.0652	17.5521	18.4758	17.9474	18.0261	18.5678	18.0378	0.0172762	0.016664	18.5038	18.0457	103	TRIP11	>sp|Q15643|TRIPB_HUMAN Thyroid receptor-interacting protein 11 OS=Homo sapiens GN=TRIP11 PE=1 SV=3	0.529996	18.3028	-2.28379	0.041986	0.209713	-4.40375	6	6
>sp|Q14699|RFTN1_HUMAN Raftlin OS=Homo sapiens GN=RFTN1 PE=1 SV=4	19.4737	19.6959	19.684	19.9172	18.2811	19.2311	20.115	19.9518	20.3046	20.2404	20.201	19.5182	19.3805	20.0552	0.0302575	0.0144589	19.5788	20.158	27	RFTN1	>sp|Q14699|RFTN1_HUMAN Raftlin OS=Homo sapiens GN=RFTN1 PE=1 SV=4	-0.674664	19.7178	2.28203	0.0421184	0.210012	-4.40669	6	6
>tr|F8VUJ3|F8VUJ3_HUMAN Polypeptide N-acetylgalactosaminyltransferase OS=Homo sapiens GN=POC1B-GALNT4 PE=3 SV=1	17.6586	17.8785	17.6767	17.3851	16.5599	19.8831	16.9025	16.973	17.4779	16.2486	16.1593	16.6528	17.8403	16.7357	0.0618152	0.0294118	17.6676	16.7776	27	POC1B-GALNT4	>tr|F8VUJ3|F8VUJ3_HUMAN Polypeptide N-acetylgalactosaminyltransferase OS=Homo sapiens GN=POC1B-GALNT4 PE=3 SV=1	1.10463	17.288	-2.28014	0.0422617	0.210365	-4.40987	6	6
>sp|P21926|CD9_HUMAN CD9 antigen OS=Homo sapiens GN=CD9 PE=1 SV=4	23.1669	23.3288	23.8612	23.0446	24.18	24.562	22.1508	22.7985	22.2187	22.9279	23.6516	23.4279	23.6906	22.8626	0.0256784	0.0267619	23.595	22.8632	5	CD9	>sp|P21926|CD9_HUMAN CD9 antigen OS=Homo sapiens GN=CD9 PE=1 SV=4	0.828017	23.2766	-2.27355	0.0427634	0.212497	-4.42091	6	6
>tr|F8W9H0|F8W9H0_HUMAN Vitamin K epoxide reductase complex subunit 1 OS=Homo sapiens GN=VKORC1 PE=4 SV=1	16.3681	16.2577	16.3766	16.2577	16.3213	16.0762	19.1852	19.5453	19.4419	17.2536	15.7397	15.9168	16.2763	17.8471	0.00679995	0.099407	16.2895	18.2194	8	VKORC1	>tr|F8W9H0|F8W9H0_HUMAN Vitamin K epoxide reductase complex subunit 1 OS=Homo sapiens GN=VKORC1 PE=4 SV=1	-1.57081	17.0617	2.27229	0.0428594	0.212609	-4.42301	6	6
>sp|O95674|CDS2_HUMAN Phosphatidate cytidylyltransferase 2 OS=Homo sapiens GN=CDS2 PE=1 SV=1	15.4507	14.7051	14.3099	14.5646	16.5453	15.9699	17.0653	17.1262	14.9495	16.9103	15.8675	16.314	15.2576	16.3721	0.0577842	0.0519754	15.0779	16.6121	17	CDS2	>sp|O95674|CDS2_HUMAN Phosphatidate cytidylyltransferase 2 OS=Homo sapiens GN=CDS2 PE=1 SV=1	-1.11457	15.8149	2.27114	0.042948	0.212684	-4.42494	6	6
>sp|P15586|GNS_HUMAN N-acetylglucosamine-6-sulfatase OS=Homo sapiens GN=GNS PE=1 SV=3	18.3521	19.0686	18.9138	19.1468	17.6189	18.8896	22.737	22.2925	22.8494	17.9224	19.1767	18.9661	18.665	20.6574	0.0312372	0.106799	18.9017	20.7346	27	GNS	>sp|P15586|GNS_HUMAN N-acetylglucosamine-6-sulfatase OS=Homo sapiens GN=GNS PE=1 SV=3	-1.99238	19.6612	2.26975	0.0430546	0.212849	-4.42726	6	6
>sp|Q99519|NEUR1_HUMAN Sialidase-1 OS=Homo sapiens GN=NEU1 PE=1 SV=1	14.395	14.4048	15.4127	14.5785	14.4506	14.3567	15.7986	15.9699	15.77	15.7103	14.8637	14.1965	14.5997	15.3848	0.0277822	0.0455139	14.4277	15.7402	23	NEU1	>sp|Q99519|NEUR1_HUMAN Sialidase-1 OS=Homo sapiens GN=NEU1 PE=1 SV=1	-0.78509	14.9923	2.26794	0.0431946	0.212991	-4.4303	6	6
>sp|P27216|ANX13_HUMAN Annexin A13 OS=Homo sapiens GN=ANXA13 PE=1 SV=3	13.4127	13.4221	14.0008	13.9376	14.249	15.1029	0	13.5875	0	13.302	0	16.2259	14.0209	7.18591	0.0446372	1.10459	13.9692	6.65102	18	ANXA13	>sp|P27216|ANX13_HUMAN Annexin A13 OS=Homo sapiens GN=ANXA13 PE=1 SV=3	6.83495	10.6034	-2.26728	0.0432453	0.212991	-4.43139	6	3
>sp|P05387|RLA2_HUMAN 60S acidic ribosomal protein P2 OS=Homo sapiens GN=RPLP2 PE=1 SV=1	19.4857	19.758	20.3065	19.7185	18.0441	16.9103	18.2078	16.9549	17.4515	18.5854	18.145	17.1083	19.0372	17.7421	0.067702	0.0373551	19.6021	17.7983	6	RPLP2	>sp|P05387|RLA2_HUMAN 60S acidic ribosomal protein P2 OS=Homo sapiens GN=RPLP2 PE=1 SV=1	1.29501	18.3897	-2.26652	0.043304	0.212991	-4.43266	6	6
>sp|P30049|ATPD_HUMAN ATP synthase subunit delta, mitochondrial OS=Homo sapiens GN=ATP5D PE=1 SV=2	18.3958	19.2136	19.8166	19.4874	18.2432	18.9844	19.3269	19.7528	19.4716	19.5351	20.2564	20.0642	19.0235	19.7345	0.0322749	0.0183614	19.099	19.6439	6	ATP5D	>sp|P30049|ATPD_HUMAN ATP synthase subunit delta, mitochondrial OS=Homo sapiens GN=ATP5D PE=1 SV=2	-0.710971	19.379	2.26094	0.0437388	0.214765	-4.442	6	6
>sp|Q9HD42|CHM1A_HUMAN Charged multivesicular body protein 1a OS=Homo sapiens GN=CHMP1A PE=1 SV=1	21.7359	21.0923	20.8917	21.0923	21.9062	22.7297	21.4576	22.394	22.5476	22.3244	22.7723	22.8494	21.5747	22.3909	0.0321254	0.0223805	21.4141	22.4708	7	CHMP1A	>sp|Q9HD42|CHM1A_HUMAN Charged multivesicular body protein 1a OS=Homo sapiens GN=CHMP1A PE=1 SV=1	-0.816199	21.9828	2.25687	0.044058	0.215652	-4.44879	6	6
>sp|P37235|HPCL1_HUMAN Hippocalcin-like protein 1 OS=Homo sapiens GN=HPCAL1 PE=1 SV=3	18.2236	18.6065	18.196	17.6161	16.633	17.5438	16.2715	15.842	17.1083	17.8008	17.6016	16.3641	17.8032	16.8314	0.0393029	0.0469359	17.9061	16.7362	12	HPCAL1	>sp|P37235|HPCL1_HUMAN Hippocalcin-like protein 1 OS=Homo sapiens GN=HPCAL1 PE=1 SV=3	0.971764	17.3173	-2.25674	0.0440684	0.215652	-4.44901	6	6
>sp|Q96DX4|RSPRY_HUMAN RING finger and SPRY domain-containing protein 1 OS=Homo sapiens GN=RSPRY1 PE=1 SV=1	18.1244	16.1938	16.4904	18.3456	16.8697	17.3423	16.7124	15.4507	15.7467	15.7895	16.9549	16.7585	17.2277	16.2355	0.050654	0.0396528	17.106	16.2509	26	RSPRY1	>sp|Q96DX4|RSPRY_HUMAN RING finger and SPRY domain-containing protein 1 OS=Homo sapiens GN=RSPRY1 PE=1 SV=1	0.992264	16.7316	-2.25095	0.0445269	0.217221	-4.45867	6	6
>sp|P29323|EPHB2_HUMAN Ephrin type-B receptor 2 OS=Homo sapiens GN=EPHB2 PE=1 SV=5	20.2039	20.1974	20.5657	20.1755	18.5289	18.9535	18.506	19.2079	19.3533	18.4528	19.012	19.0034	19.7708	18.9226	0.0415596	0.0194276	20.1865	19.0077	51	EPHB2	>sp|P29323|EPHB2_HUMAN Ephrin type-B receptor 2 OS=Homo sapiens GN=EPHB2 PE=1 SV=5	0.848273	19.3467	-2.25067	0.0445489	0.217221	-4.45914	6	6
>sp|Q15036|SNX17_HUMAN Sorting nexin-17 OS=Homo sapiens GN=SNX17 PE=1 SV=1	20.7422	20.7908	20.8946	21.5898	20.1735	19.7495	22.5397	22.5326	21.7473	20.1935	21.1964	21.6983	20.6567	21.6513	0.0306865	0.0408413	20.7665	21.7228	21	SNX17	>sp|Q15036|SNX17_HUMAN Sorting nexin-17 OS=Homo sapiens GN=SNX17 PE=1 SV=1	-0.994609	21.154	2.24986	0.0446138	0.217221	-4.4605	6	6
>sp|P08842|STS_HUMAN Steryl-sulfatase OS=Homo sapiens GN=STS PE=1 SV=2	19.0826	19.1292	20.0915	19.3695	19.2527	19.4576	22.0869	22.4119	22.6291	19.7353	19.2367	19.199	19.3972	20.8832	0.0189874	0.0792629	19.3111	20.9111	25	STS	>sp|P08842|STS_HUMAN Steryl-sulfatase OS=Homo sapiens GN=STS PE=1 SV=2	-1.48598	20.1402	2.24723	0.0448231	0.217636	-4.46486	6	6
>sp|Q04695|K1C17_HUMAN Keratin, type I cytoskeletal 17 OS=Homo sapiens GN=KRT17 PE=1 SV=2	22.8102	23.3714	22.3294	21.6442	22.6412	22.602	22.3745	22.2236	21.831	21.6072	21.7208	21.662	22.5664	21.9032	0.0252308	0.014567	22.6216	21.7759	24	KRT17	>sp|Q04695|K1C17_HUMAN Keratin, type I cytoskeletal 17 OS=Homo sapiens GN=KRT17 PE=1 SV=2	0.663204	22.2348	-2.24691	0.0448495	0.217636	-4.46541	6	6
>sp|Q9UI12|VATH_HUMAN V-type proton ATPase subunit H OS=Homo sapiens GN=ATP6V1H PE=1 SV=1	18.7726	18.5875	18.5969	18.8648	19.9152	19.32	18.0848	18.0736	18.2014	18.5385	18.6165	18.7879	19.0095	18.3838	0.027255	0.0165045	18.8187	18.3699	24	ATP6V1H	>sp|Q9UI12|VATH_HUMAN V-type proton ATPase subunit H OS=Homo sapiens GN=ATP6V1H PE=1 SV=1	0.625731	18.6966	-2.24392	0.0450893	0.21831	-4.47039	6	6
>sp|Q00765|REEP5_HUMAN Receptor expression-enhancing protein 5 OS=Homo sapiens GN=REEP5 PE=1 SV=3	23.2769	22.6657	23.1187	23.1995	23.0728	22.8399	22.3879	21.0282	22.1467	23.2597	22.4427	22.4695	23.0289	22.2891	0.0100581	0.0324655	23.0957	22.4153	8	REEP5	>sp|Q00765|REEP5_HUMAN Receptor expression-enhancing protein 5 OS=Homo sapiens GN=REEP5 PE=1 SV=3	0.739775	22.659	-2.2433	0.045139	0.21831	-4.47142	6	6
>tr|B4DGY6|B4DGY6_HUMAN NEDD4 family-interacting protein 2 OS=Homo sapiens GN=NDFIP2 PE=1 SV=1	16.9692	17.2505	18.3117	16.4904	18.6397	18.9661	24.1035	24.0849	23.9537	17.3237	17.954	17.7956	17.7713	20.8692	0.0564343	0.167138	17.7811	20.9538	9	NDFIP2	>tr|B4DGY6|B4DGY6_HUMAN NEDD4 family-interacting protein 2 OS=Homo sapiens GN=NDFIP2 PE=1 SV=1	-3.09794	19.3203	2.24216	0.0452314	0.218392	-4.47332	6	6
>sp|P42126|ECI1_HUMAN Enoyl-CoA delta isomerase 1, mitochondrial OS=Homo sapiens GN=ECI1 PE=1 SV=1	15.7594	16.8465	16.945	16.0288	14.9567	17.2342	15.7397	15.656	16.4537	14.9233	13.5579	13.8045	16.2951	15.0225	0.0531991	0.0764929	16.4376	15.2896	14	ECI1	>sp|P42126|ECI1_HUMAN Enoyl-CoA delta isomerase 1, mitochondrial OS=Homo sapiens GN=ECI1 PE=1 SV=1	1.27254	15.6588	-2.24121	0.0453083	0.218399	-4.47491	6	6
>tr|C9JA89|C9JA89_HUMAN Protein CCDC191 (Fragment) OS=Homo sapiens GN=CCDC191 PE=1 SV=1	19.2294	19.0931	19.4274	18.8398	18.4921	14.0008	14.7929	14.7301	15.018	14.6501	15.8046	19.5805	18.1805	15.7627	0.11403	0.121622	18.9665	14.9055	27	CCDC191	>tr|C9JA89|C9JA89_HUMAN Protein CCDC191 (Fragment) OS=Homo sapiens GN=CCDC191 PE=1 SV=1	2.41774	16.9716	-2.23916	0.0454743	0.218836	-4.47832	6	6
>sp|P49748|ACADV_HUMAN Very long-chain specific acyl-CoA dehydrogenase, mitochondrial OS=Homo sapiens GN=ACADVL PE=1 SV=1	12.8105	12.5969	12.5969	12.1559	14.298	14.0557	0	3.69331	12.5808	14.4291	0	12.9808	13.0857	7.28066	0.066872	0.932703	12.7037	8.13705	39	ACADVL	>sp|P49748|ACADV_HUMAN Very long-chain specific acyl-CoA dehydrogenase, mitochondrial OS=Homo sapiens GN=ACADVL PE=1 SV=1	5.805	10.1832	-2.23816	0.045555	0.21886	-4.47997	6	4
>sp|Q16698|DECR_HUMAN 2,4-dienoyl-CoA reductase, mitochondrial OS=Homo sapiens GN=DECR1 PE=1 SV=1	19.9341	19.8329	20.3121	19.9219	13.8633	15.0472	16.2342	14.4048	16.0886	15.0094	15.5612	16.2949	18.1519	15.5989	0.159349	0.048845	19.8774	15.8249	20	DECR1	>sp|Q16698|DECR_HUMAN 2,4-dienoyl-CoA reductase, mitochondrial OS=Homo sapiens GN=DECR1 PE=1 SV=1	2.55304	16.8754	-2.2348	0.0458294	0.219544	-4.48557	6	6
>sp|Q9HCM4|E41L5_HUMAN Band 4.1-like protein 5 OS=Homo sapiens GN=EPB41L5 PE=1 SV=3	18.888	18.9535	19.07	18.7345	18.6854	18.0041	19.1431	18.7497	19.389	19.07	19.9131	19.6882	18.7226	19.3255	0.0202563	0.0220878	18.8113	19.266	31	EPB41L5	>sp|Q9HCM4|E41L5_HUMAN Band 4.1-like protein 5 OS=Homo sapiens GN=EPB41L5 PE=1 SV=3	-0.602928	19.0241	2.23404	0.0458914	0.219544	-4.48683	6	6
>sp|P08727|K1C19_HUMAN Keratin, type I cytoskeletal 19 OS=Homo sapiens GN=KRT19 PE=1 SV=4	21.3531	22.5062	22.107	20.8739	22.0921	22.1963	21.6823	21.1687	20.8212	20.5991	21.3716	21.2214	21.8548	21.1441	0.0280184	0.0183089	22.0996	21.195	25	KRT19	>sp|P08727|K1C19_HUMAN Keratin, type I cytoskeletal 19 OS=Homo sapiens GN=KRT19 PE=1 SV=4	0.710736	21.4994	-2.23363	0.0459246	0.219544	-4.48751	6	6
>sp|P61513|RL37A_HUMAN 60S ribosomal protein L37a OS=Homo sapiens GN=RPL37A PE=1 SV=2	19.6152	18.4033	18.6595	17.9595	20.9601	20.4712	20.9115	20.6436	20.1652	19.8104	20.492	20.8549	19.3448	20.4796	0.0621443	0.0207297	19.1373	20.5678	4	RPL37A	>sp|P61513|RL37A_HUMAN 60S ribosomal protein L37a OS=Homo sapiens GN=RPL37A PE=1 SV=2	-1.1348	19.9122	2.23167	0.0460855	0.219793	-4.49077	6	6
>sp|Q02487|DSC2_HUMAN Desmocollin-2 OS=Homo sapiens GN=DSC2 PE=1 SV=1	16.9331	17.2676	17.1057	16.9868	16.2949	18.7401	15.3593	16.1891	16.1938	15.685	15.7645	17.7802	17.2214	16.162	0.0473049	0.0528665	17.0463	15.9768	43	DSC2	>sp|Q02487|DSC2_HUMAN Desmocollin-2 OS=Homo sapiens GN=DSC2 PE=1 SV=1	1.05938	16.6917	-2.23115	0.0461284	0.219793	-4.49163	6	6
>sp|Q9BXW6|OSBL1_HUMAN Oxysterol-binding protein-related protein 1 OS=Homo sapiens GN=OSBPL1A PE=1 SV=2	21.4303	21.0772	20.5546	21.314	19.3815	19.2491	21.6192	21.7281	21.8388	21.4683	20.9668	21.0349	20.5011	21.4427	0.0471911	0.0169802	20.8159	21.5437	48	OSBPL1A	>sp|Q9BXW6|OSBL1_HUMAN Oxysterol-binding protein-related protein 1 OS=Homo sapiens GN=OSBPL1A PE=1 SV=2	-0.941554	20.9719	2.22564	0.0465842	0.2216	-4.50079	6	6
>sp|P61106|RAB14_HUMAN Ras-related protein Rab-14 OS=Homo sapiens GN=RAB14 PE=1 SV=4	21.0802	21.6442	20.8184	20.3274	21.3382	20.5406	24.886	24.562	24.2204	22.5062	20.8278	19.8508	20.9582	22.8089	0.0235853	0.092271	20.9493	23.3633	14	RAB14	>sp|P61106|RAB14_HUMAN Ras-related protein Rab-14 OS=Homo sapiens GN=RAB14 PE=1 SV=4	-1.85071	21.8835	2.22114	0.0469596	0.22295	-4.50827	6	6
>sp|Q9NXW2|DJB12_HUMAN DnaJ homolog subfamily B member 12 OS=Homo sapiens GN=DNAJB12 PE=1 SV=4	18.2432	18.0766	18.5712	17.9058	19.3533	18.5854	20.9938	21.2496	20.4972	18.5074	18.7373	18.3049	18.4559	19.7151	0.0279141	0.0680689	18.4072	19.6173	18	DNAJB12	>sp|Q9NXW2|DJB12_HUMAN DnaJ homolog subfamily B member 12 OS=Homo sapiens GN=DNAJB12 PE=1 SV=4	-1.25915	19.0855	2.22039	0.0470219	0.22295	-4.5095	6	6
>sp|P00338|LDHA_HUMAN L-lactate dehydrogenase A chain OS=Homo sapiens GN=LDHA PE=1 SV=2	22.8399	21.9862	23.0622	22.6537	22.8767	22.9133	21.3531	21.6662	21.4939	21.7575	22.8986	22.7447	22.722	21.9857	0.0168883	0.0302099	22.8583	21.7118	18	LDHA	>sp|P00338|LDHA_HUMAN L-lactate dehydrogenase A chain OS=Homo sapiens GN=LDHA PE=1 SV=2	0.736348	22.3538	-2.21678	0.047325	0.22402	-4.51548	6	6
>tr|J3KNQ4|J3KNQ4_HUMAN Alpha-parvin OS=Homo sapiens GN=PARVA PE=1 SV=1	20.1974	20.469	20.4225	20.1414	22.2962	22.2962	19.4419	20.0383	19.8804	20.4358	20.0265	20.139	20.9704	19.9936	0.0493345	0.0163902	20.4458	20.0324	18	PARVA	>tr|J3KNQ4|J3KNQ4_HUMAN Alpha-parvin OS=Homo sapiens GN=PARVA PE=1 SV=1	0.976804	20.482	-2.21446	0.0475212	0.224361	-4.51933	6	6
>sp|P30626|SORCN_HUMAN Sorcin OS=Homo sapiens GN=SRI PE=1 SV=1	19.7969	20.0959	19.3846	20.31	20.5842	20.532	18.8753	18.8753	20.0792	19.502	19.8846	19.4489	20.1173	19.4442	0.0229637	0.0256915	20.203	19.4755	11	SRI	>sp|P30626|SORCN_HUMAN Sorcin OS=Homo sapiens GN=SRI PE=1 SV=1	0.673058	19.7807	-2.2141	0.0475518	0.224361	-4.51993	6	6
>sp|Q6ZRP7|QSOX2_HUMAN Sulfhydryl oxidase 2 OS=Homo sapiens GN=QSOX2 PE=1 SV=3	19.5595	19.6103	19.3475	19.5393	19.5805	19.7353	18.8196	18.5619	18.3617	18.4581	19.7288	19.6558	19.5621	18.931	0.00643537	0.0322023	19.57	18.6907	38	QSOX2	>sp|Q6ZRP7|QSOX2_HUMAN Sulfhydryl oxidase 2 OS=Homo sapiens GN=QSOX2 PE=1 SV=3	0.631081	19.2465	-2.20896	0.0479887	0.226054	-4.52844	6	6
>sp|P14314|GLU2B_HUMAN Glucosidase 2 subunit beta OS=Homo sapiens GN=PRKCSH PE=1 SV=2	21.5949	21.0163	21.4482	21.4757	20.4192	21.926	23.1537	22.693	22.2839	20.9842	21.6762	22.2012	21.3134	22.1654	0.0247103	0.0343879	21.4619	22.2426	20	PRKCSH	>sp|P14314|GLU2B_HUMAN Glucosidase 2 subunit beta OS=Homo sapiens GN=PRKCSH PE=1 SV=2	-0.851974	21.7394	2.20773	0.0480945	0.226185	-4.53049	6	6
>sp|Q9BPX5|ARP5L_HUMAN Actin-related protein 2/3 complex subunit 5-like protein OS=Homo sapiens GN=ARPC5L PE=1 SV=1	14.0214	14.298	13.2922	13.5383	7.44875	6.64642	14.4727	14.4291	13.641	13.5979	15.8776	15.5283	11.5409	14.5911	0.303921	0.0647483	13.4153	14.4509	6	ARPC5L	>sp|Q9BPX5|ARP5L_HUMAN Actin-related protein 2/3 complex subunit 5-like protein OS=Homo sapiens GN=ARPC5L PE=1 SV=1	-3.05023	13.066	2.20574	0.0482651	0.226619	-4.53378	6	6
>sp|Q8N0Y7|PGAM4_HUMAN Probable phosphoglycerate mutase 4 OS=Homo sapiens GN=PGAM4 PE=3 SV=1	18.4502	18.4552	19.5661	19.0464	18.5131	17.7982	19.3444	19.0826	18.7191	19.2707	19.7712	20.0154	18.6382	19.3672	0.03235	0.0241562	18.4842	19.3075	12	PGAM4	>sp|Q8N0Y7|PGAM4_HUMAN Probable phosphoglycerate mutase 4 OS=Homo sapiens GN=PGAM4 PE=3 SV=1	-0.729017	19.0027	2.20326	0.0484781	0.227251	-4.53787	6	6
>tr|J3KSI4|J3KSI4_HUMAN Mannose-P-dolichol utilization defect 1 protein OS=Homo sapiens GN=MPDU1 PE=1 SV=1	18.0766	15.6437	17.6161	18.3817	17.3273	17.1421	18.2384	19.012	17.7982	17.094	20.0174	19.878	17.3646	18.673	0.0553401	0.0625524	17.4717	18.6252	3	MPDU1	>tr|J3KSI4|J3KSI4_HUMAN Mannose-P-dolichol utilization defect 1 protein OS=Homo sapiens GN=MPDU1 PE=1 SV=1	-1.30839	18.0188	2.20142	0.0486371	0.227628	-4.54092	6	6
>sp|P04075|ALDOA_HUMAN Fructose-bisphosphate aldolase A OS=Homo sapiens GN=ALDOA PE=1 SV=2	22.1772	21.926	22.5954	22.5723	22.8102	22.4458	21.5446	21.2011	22.036	21.6107	22.4495	22.1649	22.4211	21.8345	0.0142417	0.0211199	22.509	21.8233	20	ALDOA	>sp|P04075|ALDOA_HUMAN Fructose-bisphosphate aldolase A OS=Homo sapiens GN=ALDOA PE=1 SV=2	0.586677	22.1278	-2.19861	0.0488806	0.228309	-4.54556	6	6
>tr|A0A087WZW4|A0A087WZW4_HUMAN Cell adhesion molecule 1 OS=Homo sapiens GN=CADM1 PE=1 SV=1	19.6173	20.1686	19.5909	19.3153	19.4394	19.4324	22.0106	22.036	21.6302	20.3637	19.4369	19.1152	19.594	20.7654	0.0154526	0.0630187	19.5151	20.997	19	CADM1	>tr|A0A087WZW4|A0A087WZW4_HUMAN Cell adhesion molecule 1 OS=Homo sapiens GN=CADM1 PE=1 SV=1	-1.17146	20.1797	2.19777	0.0489538	0.228309	-4.54695	6	6
>tr|M0R116|M0R116_HUMAN Sodium/potassium-transporting ATPase subunit alpha OS=Homo sapiens GN=ATP1A3 PE=1 SV=1	22.1689	22.0749	21.2959	21.2189	21.1208	21.09	20.5264	20.6592	20.9842	20.6535	21.0988	21.3984	21.4949	20.8868	0.022889	0.0159124	21.2574	20.8217	45	ATP1A3	>tr|M0R116|M0R116_HUMAN Sodium/potassium-transporting ATPase subunit alpha OS=Homo sapiens GN=ATP1A3 PE=1 SV=1	0.60815	21.1908	-2.19702	0.0490191	0.228309	-4.54819	6	6
>sp|P04844|RPN2_HUMAN Dolichyl-diphosphooligosaccharide--protein glycosyltransferase subunit 2 OS=Homo sapiens GN=RPN2 PE=1 SV=3	22.0015	21.7281	22.0957	21.5446	20.1297	21.6227	18.2842	19.0312	19.1649	21.2413	21.2325	21.784	21.5204	20.123	0.0331885	0.0728022	21.6754	20.1987	27	RPN2	>sp|P04844|RPN2_HUMAN Dolichyl-diphosphooligosaccharide--protein glycosyltransferase subunit 2 OS=Homo sapiens GN=RPN2 PE=1 SV=3	1.39738	20.8217	-2.19328	0.0493465	0.229112	-4.55437	6	6
>sp|O75891|AL1L1_HUMAN Cytosolic 10-formyltetrahydrofolate dehydrogenase OS=Homo sapiens GN=ALDH1L1 PE=1 SV=2	16.1364	15.6328	15.174	16.807	16.5276	16.743	17.4055	17.6502	17.5392	17.6448	16.5839	15.7103	16.1701	17.089	0.0404923	0.0459467	16.332	17.4724	48	ALDH1L1	>sp|O75891|AL1L1_HUMAN Cytosolic 10-formyltetrahydrofolate dehydrogenase OS=Homo sapiens GN=ALDH1L1 PE=1 SV=2	-0.918847	16.6296	2.19249	0.0494155	0.229112	-4.55567	6	6
>tr|H0YBJ4|H0YBJ4_HUMAN Matrilin-2 (Fragment) OS=Homo sapiens GN=MATN2 PE=1 SV=1	19.9315	19.6645	19.5094	18.8792	19.3039	20.1214	19.9152	19.9427	19.9847	20.021	20.2815	20.6617	19.5683	20.1345	0.0228017	0.0143891	19.5869	20.0029	33	MATN2	>tr|H0YBJ4|H0YBJ4_HUMAN Matrilin-2 (Fragment) OS=Homo sapiens GN=MATN2 PE=1 SV=1	-0.566149	19.8514	2.19234	0.0494288	0.229112	-4.55592	6	6
>sp|P41743|KPCI_HUMAN Protein kinase C iota type OS=Homo sapiens GN=PRKCI PE=1 SV=2	16.4691	15.2137	14.9953	16.3213	19.1228	18.2629	18.2728	17.0096	17.8175	17.7432	20.6122	19.7944	16.7308	18.5416	0.0986425	0.0740969	16.3952	18.0452	24	PRKCI	>sp|P41743|KPCI_HUMAN Protein kinase C iota type OS=Homo sapiens GN=PRKCI PE=1 SV=2	-1.81079	17.6362	2.18732	0.0498715	0.230654	-4.5642	6	6
>sp|Q53SF7|COBL1_HUMAN Cordon-bleu protein-like 1 OS=Homo sapiens GN=COBLL1 PE=1 SV=2	0	12.4658	13.3543	13.3169	14.2225	13.5875	16.1517	16.6658	16.208	14.8841	15.4286	15.1663	11.1578	15.7508	0.492503	0.0440193	13.3356	15.7902	61	COBLL1	>sp|Q53SF7|COBL1_HUMAN Cordon-bleu protein-like 1 OS=Homo sapiens GN=COBLL1 PE=1 SV=2	-4.59291	13.4543	2.18677	0.0499206	0.230654	-4.56511	5	6
>sp|Q06210|GFPT1_HUMAN Glutamine--fructose-6-phosphate aminotransferase [isomerizing] 1 OS=Homo sapiens GN=GFPT1 PE=1 SV=3	15.8938	16.1979	14.8157	18.8691	15.8259	16.2439	14.2143	15.1096	16.204	15.4864	13.7385	14.7989	16.3077	14.9253	0.0832087	0.0592783	16.0459	14.9543	39	GFPT1	>sp|Q06210|GFPT1_HUMAN Glutamine--fructose-6-phosphate aminotransferase [isomerizing] 1 OS=Homo sapiens GN=GFPT1 PE=1 SV=3	1.38245	15.6165	-2.18228	0.0503205	0.232014	-4.57252	6	6
>sp|O95487|SC24B_HUMAN Protein transport protein Sec24B OS=Homo sapiens GN=SEC24B PE=1 SV=2	20.7319	20.8376	21.2356	20.9164	20.3615	20.0491	21.09	21.4646	21.1464	20.801	21.4416	21.4452	20.6887	21.2315	0.0204053	0.0125809	20.7847	21.294	44	SEC24B	>sp|O95487|SC24B_HUMAN Protein transport protein Sec24B OS=Homo sapiens GN=SEC24B PE=1 SV=2	-0.542789	20.9601	2.18156	0.050385	0.232014	-4.5737	6	6
>tr|H0YHE2|H0YHE2_HUMAN Intraflagellar transport protein 81 homolog (Fragment) OS=Homo sapiens GN=IFT81 PE=1 SV=1	20.0299	20.0139	20.1173	20.2635	20.5298	20.4082	21.3818	21.2987	21.1081	20.0242	21.7086	20.077	20.2271	20.9331	0.0104209	0.0339544	20.1904	21.2034	34	IFT81	>tr|H0YHE2|H0YHE2_HUMAN Intraflagellar transport protein 81 homolog (Fragment) OS=Homo sapiens GN=IFT81 PE=1 SV=1	-0.70596	20.5801	2.18077	0.0504552	0.232014	-4.57499	6	6
>tr|H7C4G9|H7C4G9_HUMAN ERC protein 2 (Fragment) OS=Homo sapiens GN=ERC2 PE=1 SV=1	15.8776	15.5612	14.6363	14.8157	14.0214	14.1293	15.2936	14.1873	15.3347	17.2899	18.2206	18.017	14.8403	16.3905	0.0505514	0.102001	14.726	16.3123	25	ERC2	>tr|H7C4G9|H7C4G9_HUMAN ERC protein 2 (Fragment) OS=Homo sapiens GN=ERC2 PE=1 SV=1	-1.55024	15.6154	2.17891	0.0506225	0.232414	-4.57806	6	6
>tr|S4R3V8|S4R3V8_HUMAN Lipolysis-stimulated lipoprotein receptor OS=Homo sapiens GN=LSR PE=1 SV=2	19.6313	18.9166	19.8581	19.7101	19.7667	20.4803	16.9331	16.3449	16.1057	19.8376	19.8187	19.6803	19.7272	18.12	0.0253711	0.101422	19.7384	18.3067	27	LSR	>tr|S4R3V8|S4R3V8_HUMAN Lipolysis-stimulated lipoprotein receptor OS=Homo sapiens GN=LSR PE=1 SV=2	1.60716	18.9236	-2.17742	0.050756	0.232659	-4.58051	6	6
>tr|H3BU86|H3BU86_HUMAN Protein STX16-NPEPL1 OS=Homo sapiens GN=STX16-NPEPL1 PE=3 SV=1	18.1877	19.1938	17.3851	18.8943	19.9976	19.7018	17.5046	18.3794	17.555	17.2245	18.52	18.2783	18.8934	17.9103	0.0515113	0.0304622	19.0441	17.9167	21	STX16-NPEPL1	>tr|H3BU86|H3BU86_HUMAN Protein STX16-NPEPL1 OS=Homo sapiens GN=STX16-NPEPL1 PE=3 SV=1	0.983074	18.4018	-2.17569	0.0509129	0.233009	-4.58337	6	6
>sp|P04899|GNAI2_HUMAN Guanine nucleotide-binding protein G(i) subunit alpha-2 OS=Homo sapiens GN=GNAI2 PE=1 SV=3	23.0216	23.4428	23.3288	23.4657	22.5896	22.9606	22.0205	22.4695	21.502	22.4005	23.2597	23.0029	23.1349	22.4425	0.0147523	0.0285101	23.1752	22.435	18	GNAI2	>sp|P04899|GNAI2_HUMAN Guanine nucleotide-binding protein G(i) subunit alpha-2 OS=Homo sapiens GN=GNAI2 PE=1 SV=3	0.692357	22.7887	-2.17426	0.0510421	0.233232	-4.58572	6	6
>sp|O75781|PALM_HUMAN Paralemmin-1 OS=Homo sapiens GN=PALM PE=1 SV=2	16.6378	20.3923	20.77	19.5158	19.5927	16.0726	16.7484	17.2861	15.0094	16.4816	16.2667	19.1494	18.8302	16.8236	0.10532	0.0812719	19.5543	16.615	21	PALM	>sp|O75781|PALM_HUMAN Paralemmin-1 OS=Homo sapiens GN=PALM PE=1 SV=2	2.00663	17.8269	-2.16932	0.0514908	0.234911	-4.59383	6	6
>sp|Q86WC4|OSTM1_HUMAN Osteopetrosis-associated transmembrane protein 1 OS=Homo sapiens GN=OSTM1 PE=1 SV=1	23.3862	23.4158	23.9268	23.5217	19.8329	19.1431	17.8887	22.1274	19.3066	17.4444	22.7867	18.2139	22.2044	19.6279	0.0956664	0.116449	23.401	18.7602	11	OSTM1	>sp|Q86WC4|OSTM1_HUMAN Osteopetrosis-associated transmembrane protein 1 OS=Homo sapiens GN=OSTM1 PE=1 SV=1	2.57646	20.9162	-2.16369	0.0520075	0.236896	-4.60308	6	6
>tr|H7C0D5|H7C0D5_HUMAN Protein YIPF4 (Fragment) OS=Homo sapiens GN=YIPF4 PE=1 SV=1	17.4947	17.6586	17.528	17.8175	20.115	17.9011	17.3313	17.1803	16.6528	16.6378	17.2899	17.6962	18.0858	17.1314	0.0556601	0.0241967	17.7381	17.2351	4	YIPF4	>tr|H7C0D5|H7C0D5_HUMAN Protein YIPF4 (Fragment) OS=Homo sapiens GN=YIPF4 PE=1 SV=1	0.954449	17.6086	-2.15786	0.0525475	0.23881	-4.61265	6	6
>tr|A0A0C4DGL1|A0A0C4DGL1_HUMAN Alpha-mannosidase OS=Homo sapiens GN=MAN2A2 PE=1 SV=1	17.2605	16.4363	16.959	16.6482	17.3388	17.3939	16.945	17.5018	15.3407	15.7013	16.0237	15.1801	17.0061	16.1154	0.0232367	0.0573095	17.1097	15.8625	38	MAN2A2	>tr|A0A0C4DGL1|A0A0C4DGL1_HUMAN Alpha-mannosidase OS=Homo sapiens GN=MAN2A2 PE=1 SV=1	0.890678	16.5608	-2.1572	0.0526093	0.23881	-4.61373	6	6
>sp|P48509|CD151_HUMAN CD151 antigen OS=Homo sapiens GN=CD151 PE=1 SV=3	24.3137	24.0849	24.7691	24.418	24.2863	24.6415	23.3612	23.574	23.6209	23.6209	24.6776	24.2204	24.4189	23.8458	0.0102366	0.0209004	24.3659	23.6209	12	CD151	>sp|P48509|CD151_HUMAN CD151 antigen OS=Homo sapiens GN=CD151 PE=1 SV=3	0.573102	24.1324	-2.15585	0.0527352	0.23881	-4.61595	6	6
>sp|Q6WKZ4|RFIP1_HUMAN Rab11 family-interacting protein 1 OS=Homo sapiens GN=RAB11FIP1 PE=1 SV=3	18.4993	18.8585	18.8691	18.9138	17.2245	16.8428	15.1506	16.2999	18.6673	18.2629	16.3491	16.1938	18.2013	16.8206	0.0507971	0.0804919	18.6789	16.3245	56	RAB11FIP1	>sp|Q6WKZ4|RFIP1_HUMAN Rab11 family-interacting protein 1 OS=Homo sapiens GN=RAB11FIP1 PE=1 SV=3	1.38075	17.511	-2.15522	0.0527944	0.23881	-4.61698	6	6
>sp|P31946|1433B_HUMAN 14-3-3 protein beta/alpha OS=Homo sapiens GN=YWHAB PE=1 SV=3	23.9268	23.9069	24.0173	24.0173	23.2968	23.0798	21.7662	21.7662	21.6267	23.9268	23.4279	23.6836	23.7075	22.6996	0.0173152	0.0478464	23.9169	22.5971	13	YWHAB	>sp|P31946|1433B_HUMAN 14-3-3 protein beta/alpha OS=Homo sapiens GN=YWHAB PE=1 SV=3	1.00793	23.2035	-2.15417	0.0528927	0.23881	-4.6187	6	6
>sp|O00472|ELL2_HUMAN RNA polymerase II elongation factor ELL2 OS=Homo sapiens GN=ELL2 PE=1 SV=2	12.4854	11.7137	11.8755	12.0883	13.5875	13.6713	0	3.69331	0	10.2563	15.6388	12.6529	12.5703	7.04022	0.0684619	0.955193	12.2869	6.9748	33	ELL2	>sp|O00472|ELL2_HUMAN RNA polymerase II elongation factor ELL2 OS=Homo sapiens GN=ELL2 PE=1 SV=2	5.53006	9.80525	-2.15322	0.0529811	0.23881	-4.62025	6	4
>sp|Q16720|AT2B3_HUMAN Plasma membrane calcium-transporting ATPase 3 OS=Homo sapiens GN=ATP2B3 PE=1 SV=3	20.9189	21.3716	20.9842	21.09	20.9814	22.0663	19.1598	20.8436	20.3347	19.2623	20.9793	21.3945	21.2354	20.329	0.0206117	0.0457654	21.0371	20.5892	48	ATP2B3	>sp|Q16720|AT2B3_HUMAN Plasma membrane calcium-transporting ATPase 3 OS=Homo sapiens GN=ATP2B3 PE=1 SV=3	0.906347	20.7822	-2.15224	0.0530733	0.23881	-4.62186	6	6
>sp|Q96LJ7|DHRS1_HUMAN Dehydrogenase/reductase SDR family member 1 OS=Homo sapiens GN=DHRS1 PE=1 SV=1	18.3227	18.0548	17.9724	17.9818	17.449	16.5236	18.7879	18.3278	20.7003	20.1056	16.5132	21.5234	17.7174	19.3264	0.0366845	0.0940612	17.9771	19.4468	17	DHRS1	>sp|Q96LJ7|DHRS1_HUMAN Dehydrogenase/reductase SDR family member 1 OS=Homo sapiens GN=DHRS1 PE=1 SV=1	-1.60899	18.5219	2.15209	0.0530873	0.23881	-4.6221	6	6
>sp|Q00535|CDK5_HUMAN Cyclin-dependent-like kinase 5 OS=Homo sapiens GN=CDK5 PE=1 SV=3	17.8138	15.4361	14.5066	18.6998	16.4774	15.4957	18.0576	17.6737	17.7956	16.9025	17.7351	18.8514	16.4049	17.836	0.0968638	0.035369	15.9866	17.7653	16	CDK5	>sp|Q00535|CDK5_HUMAN Cyclin-dependent-like kinase 5 OS=Homo sapiens GN=CDK5 PE=1 SV=3	-1.43107	17.1204	2.14759	0.0535119	0.239542	-4.62947	6	6
>sp|Q86TM6|SYVN1_HUMAN E3 ubiquitin-protein ligase synoviolin OS=Homo sapiens GN=SYVN1 PE=1 SV=2	14.7929	13.369	13.9615	14.7538	17.1533	15.0731	13.4678	18.0713	17.7233	17.5694	16.4537	16.3802	14.8506	16.611	0.0870204	0.101618	14.7734	17.0115	22	SYVN1	>sp|Q86TM6|SYVN1_HUMAN E3 ubiquitin-protein ligase synoviolin OS=Homo sapiens GN=SYVN1 PE=1 SV=2	-1.76036	15.7308	2.14709	0.0535592	0.239542	-4.63029	6	6
>sp|P46778|RL21_HUMAN 60S ribosomal protein L21 OS=Homo sapiens GN=RPL21 PE=1 SV=2	21.889	24.7202	24.9389	21.5368	24.242	24.528	21.902	20.3637	24.5927	21.4373	21.9622	21.2189	23.6425	21.9128	0.0641296	0.0654723	24.385	21.6697	5	RPL21	>sp|P46778|RL21_HUMAN 60S ribosomal protein L21 OS=Homo sapiens GN=RPL21 PE=1 SV=2	1.72967	22.7777	-2.147	0.053568	0.239542	-4.63044	6	6
>tr|B3KXX3|B3KXX3_HUMAN Solute carrier family 12 member 6 OS=Homo sapiens GN=SLC12A6 PE=1 SV=1	17.449	17.5207	17.6129	15.3593	17.1262	18.2783	20.5794	17.3564	20.8064	20.2452	16.5694	18.1169	17.2244	18.9456	0.0574033	0.0964048	17.4849	19.1811	39	SLC12A6	>tr|B3KXX3|B3KXX3_HUMAN Solute carrier family 12 member 6 OS=Homo sapiens GN=SLC12A6 PE=1 SV=1	-1.72123	18.085	2.14687	0.0535807	0.239542	-4.63066	6	6
>sp|P31949|S10AB_HUMAN Protein S100-A11 OS=Homo sapiens GN=S100A11 PE=1 SV=2	20.4358	20.5471	20.6958	20.5166	22.602	22.9965	20.2294	19.8485	19.9405	20.5613	21.1715	19.0286	21.299	20.13	0.0550181	0.0358849	20.6214	20.0849	5	S100A11	>sp|P31949|S10AB_HUMAN Protein S100-A11 OS=Homo sapiens GN=S100A11 PE=1 SV=2	1.16898	20.7145	-2.14467	0.0537894	0.239828	-4.63425	6	6
>sp|Q9UNX3|RL26L_HUMAN 60S ribosomal protein L26-like 1 OS=Homo sapiens GN=RPL26L1 PE=1 SV=1	22.2121	22.398	22.5139	22.5261	21.8148	22.049	21.2763	22.2874	24.3702	24.562	23.9678	23.9069	22.2523	23.3951	0.012695	0.0561196	22.305	23.9374	5	RPL26L1	>sp|Q9UNX3|RL26L_HUMAN 60S ribosomal protein L26-like 1 OS=Homo sapiens GN=RPL26L1 PE=1 SV=1	-1.1428	22.8237	2.14431	0.0538237	0.239828	-4.63484	6	6
>sp|P21796|VDAC1_HUMAN Voltage-dependent anion-selective channel protein 1 OS=Homo sapiens GN=VDAC1 PE=1 SV=2	20.5215	20.5674	20.1991	20.3121	18.6972	20.2719	19.4552	18.9683	19.183	19.3945	19.6019	19.7495	20.0949	19.3921	0.0348226	0.0145681	20.292	19.4249	17	VDAC1	>sp|P21796|VDAC1_HUMAN Voltage-dependent anion-selective channel protein 1 OS=Homo sapiens GN=VDAC1 PE=1 SV=2	0.702789	19.7435	-2.14218	0.0540266	0.239828	-4.63832	6	6
>sp|Q96S66|CLCC1_HUMAN Chloride channel CLIC-like protein 1 OS=Homo sapiens GN=CLCC1 PE=1 SV=1	22.049	21.7248	22.4312	22.5896	20.0383	20.7863	22.1649	22.4581	22.559	22.602	22.8324	22.394	21.6032	22.5017	0.0462359	0.00993033	21.8869	22.5085	26	CLCC1	>sp|Q96S66|CLCC1_HUMAN Chloride channel CLIC-like protein 1 OS=Homo sapiens GN=CLCC1 PE=1 SV=1	-0.898523	22.0525	2.14192	0.054052	0.239828	-4.63875	6	6
>sp|Q9BYX7|ACTBM_HUMAN Putative beta-actin-like protein 3 OS=Homo sapiens GN=POTEKP PE=5 SV=1	23.2968	22.8275	22.9829	23.0798	22.9965	22.3791	20.6918	22.4312	22.394	21.7359	22.8147	22.7916	22.9271	22.1432	0.0134884	0.0366323	22.9897	22.4126	18	POTEKP	>sp|Q9BYX7|ACTBM_HUMAN Putative beta-actin-like protein 3 OS=Homo sapiens GN=POTEKP PE=5 SV=1	0.783904	22.5352	-2.14185	0.0540587	0.239828	-4.63887	6	6
>sp|Q99523|SORT_HUMAN Sortilin OS=Homo sapiens GN=SORT1 PE=1 SV=3	19.87	19.6593	19.2957	19.3133	18.892	18.822	19.411	18.5948	18.8635	18.3711	18.6143	18.6225	19.3087	18.7462	0.0213387	0.0192626	19.3045	18.6184	37	SORT1	>sp|Q99523|SORT_HUMAN Sortilin OS=Homo sapiens GN=SORT1 PE=1 SV=3	0.562513	19.0275	-2.13933	0.0542996	0.240266	-4.64298	6	6
>sp|Q9HCH3|CPNE5_HUMAN Copine-5 OS=Homo sapiens GN=CPNE5 PE=1 SV=2	12.6268	12.3785	13.8854	12.4854	7.44875	6.64642	12.9447	14.3099	16.4028	12.2712	13.1246	13.0275	10.9119	13.6801	0.279767	0.108768	12.432	13.076	31	CPNE5	>sp|Q9HCH3|CPNE5_HUMAN Copine-5 OS=Homo sapiens GN=CPNE5 PE=1 SV=2	-2.76824	12.296	2.13906	0.0543254	0.240266	-4.64342	6	6
>sp|Q9BWL3|CA043_HUMAN Uncharacterized protein C1orf43 OS=Homo sapiens GN=C1orf43 PE=2 SV=1	16.4275	16.4275	16.4574	15.4864	7.44875	14.9363	22.1772	18.2014	21.8069	22.8399	14.395	13.8228	14.5306	18.8739	0.242614	0.213608	15.9569	20.0041	10	C1orf43	>sp|Q9BWL3|CA043_HUMAN Uncharacterized protein C1orf43 OS=Homo sapiens GN=C1orf43 PE=2 SV=1	-4.34323	16.7023	2.13822	0.0544062	0.240266	-4.64479	6	6
>sp|Q9NY33|DPP3_HUMAN Dipeptidyl peptidase 3 OS=Homo sapiens GN=DPP3 PE=1 SV=2	17.7208	19.183	19.6265	18.0822	17.0338	18.5038	17.3692	17.9173	17.3237	18.0875	16.9898	16.8872	18.3584	17.4291	0.0519427	0.0277928	18.293	17.3464	35	DPP3	>sp|Q9NY33|DPP3_HUMAN Dipeptidyl peptidase 3 OS=Homo sapiens GN=DPP3 PE=1 SV=2	0.929254	17.8937	-2.13327	0.0548844	0.242009	-4.65287	6	6
>sp|Q96CS3|FAF2_HUMAN FAS-associated factor 2 OS=Homo sapiens GN=FAF2 PE=1 SV=2	20.2435	20.3139	20.6344	20.7986	20.9727	20.8184	20.3347	19.6152	20.664	20.1577	19.9243	20.036	20.6302	20.122	0.0142255	0.0178304	20.7165	20.0968	21	FAF2	>sp|Q96CS3|FAF2_HUMAN FAS-associated factor 2 OS=Homo sapiens GN=FAF2 PE=1 SV=2	0.508265	20.3761	-2.12994	0.0552086	0.242688	-4.65831	6	6
>sp|Q6UXK5|LRRN1_HUMAN Leucine-rich repeat neuronal protein 1 OS=Homo sapiens GN=LRRN1 PE=1 SV=1	19.3503	19.5805	17.6313	19.6864	20.2435	20.1596	18.7843	19.3133	18.5594	18.2539	17.9514	18.2317	19.4419	18.5157	0.0489228	0.026213	19.6334	18.4067	31	LRRN1	>sp|Q6UXK5|LRRN1_HUMAN Leucine-rich repeat neuronal protein 1 OS=Homo sapiens GN=LRRN1 PE=1 SV=1	0.926268	18.9788	-2.12939	0.0552622	0.242688	-4.6592	6	6
>sp|P51790|CLCN3_HUMAN H(+)/Cl(-) exchange transporter 3 OS=Homo sapiens GN=CLCN3 PE=1 SV=2	19.5259	20.0893	19.7167	20.7374	19.8467	19.654	19.4896	17.9286	18.8375	19.3416	19.6152	19.8581	19.9283	19.1784	0.0220927	0.036533	19.7817	19.4156	34	CLCN3	>sp|P51790|CLCN3_HUMAN H(+)/Cl(-) exchange transporter 3 OS=Homo sapiens GN=CLCN3 PE=1 SV=2	0.749879	19.5534	-2.12859	0.0553409	0.242688	-4.66052	6	6
>sp|Q8IVJ1|S41A1_HUMAN Solute carrier family 41 member 1 OS=Homo sapiens GN=SLC41A1 PE=2 SV=2	14.3432	18.2236	18.9709	16.2949	16.6203	16.5132	20.8975	21.7127	21.9149	17.3724	15.5334	18.4665	16.8277	19.3163	0.0963366	0.134617	16.5668	19.682	18	SLC41A1	>sp|Q8IVJ1|S41A1_HUMAN Solute carrier family 41 member 1 OS=Homo sapiens GN=SLC41A1 PE=2 SV=2	-2.48855	18.072	2.12741	0.0554563	0.242688	-4.66244	6	6
>sp|P06213|INSR_HUMAN Insulin receptor OS=Homo sapiens GN=INSR PE=1 SV=4	20.1577	19.8508	19.7528	19.9103	18.8824	20.7908	21.9369	22.0536	21.7127	21.8601	19.6	19.301	19.8908	21.0774	0.0311471	0.0601856	19.8805	21.7864	71	INSR	>sp|P06213|INSR_HUMAN Insulin receptor OS=Homo sapiens GN=INSR PE=1 SV=4	-1.18661	20.4841	2.1274	0.0554573	0.242688	-4.66246	6	6
>tr|B0QYK0|B0QYK0_HUMAN RNA-binding protein EWS OS=Homo sapiens GN=EWSR1 PE=1 SV=1	14.7175	0	17.3532	15.9003	16.4497	16.6658	20.4112	20.3065	21.1715	18.017	17.4882	17.0475	13.5144	19.0737	0.494232	0.0921477	16.175	19.1617	14	EWSR1	>tr|B0QYK0|B0QYK0_HUMAN RNA-binding protein EWS OS=Homo sapiens GN=EWSR1 PE=1 SV=1	-5.55923	16.294	2.12492	0.0557003	0.243384	-4.66649	5	6
>tr|E7EUT2|E7EUT2_HUMAN Piezo-type mechanosensitive ion channel component 1 OS=Homo sapiens GN=PIEZO1 PE=1 SV=1	18.7088	19.7144	18.8753	18.6538	20.5674	16.7798	22.494	19.1669	22.3294	18.5243	20.4511	20.4112	18.8833	20.5628	0.0671308	0.0783851	18.7921	20.4311	16	PIEZO1	>tr|E7EUT2|E7EUT2_HUMAN Piezo-type mechanosensitive ion channel component 1 OS=Homo sapiens GN=PIEZO1 PE=1 SV=1	-1.67959	19.723	2.12069	0.056118	0.244512	-4.67338	6	6
>sp|Q96K49|TM87B_HUMAN Transmembrane protein 87B OS=Homo sapiens GN=TMEM87B PE=1 SV=1	17.6283	18.111	18.9006	19.2984	19.4461	19.7667	19.2707	20.6715	20.6238	19.7404	20.3512	18.5479	18.8585	19.8676	0.0439674	0.0425061	19.0995	20.0458	23	TMEM87B	>sp|Q96K49|TM87B_HUMAN Transmembrane protein 87B OS=Homo sapiens GN=TMEM87B PE=1 SV=1	-1.00906	19.363	2.12051	0.0561355	0.244512	-4.67367	6	6
>sp|O95857|TSN13_HUMAN Tetraspanin-13 OS=Homo sapiens GN=TSPAN13 PE=2 SV=1	19.2547	19.08	18.9514	19.2957	19.4605	19.5421	17.8175	16.1593	18.3592	19.1357	18.8585	19.2294	19.2641	18.2599	0.0115759	0.063317	19.2752	18.6088	9	TSPAN13	>sp|O95857|TSN13_HUMAN Tetraspanin-13 OS=Homo sapiens GN=TSPAN13 PE=2 SV=1	1.00416	18.762	-2.11974	0.0562116	0.244512	-4.67492	6	6
>sp|P19961|AMY2B_HUMAN Alpha-amylase 2B OS=Homo sapiens GN=AMY2B PE=1 SV=1	17.1083	17.2861	16.2577	18.1927	17.7262	17.076	18.5332	17.8836	18.0147	18.0725	17.8989	17.3967	17.2745	17.9666	0.0379436	0.0203859	17.1972	17.9568	24	AMY2B	>sp|P19961|AMY2B_HUMAN Alpha-amylase 2B OS=Homo sapiens GN=AMY2B PE=1 SV=1	-0.692081	17.6205	2.11757	0.0564282	0.245086	-4.67847	6	6
>tr|H0YCM7|H0YCM7_HUMAN Engulfment and cell motility protein 2 (Fragment) OS=Homo sapiens GN=ELMO2 PE=1 SV=1	20.1485	20.1549	20.4385	19.0255	21.8181	21.9577	18.7471	19.07	18.4552	18.9769	17.8538	21.7623	20.5905	19.1442	0.0542277	0.0707986	20.2967	18.862	21	ELMO2	>tr|H0YCM7|H0YCM7_HUMAN Engulfment and cell motility protein 2 (Fragment) OS=Homo sapiens GN=ELMO2 PE=1 SV=1	1.44631	19.8674	-2.11638	0.0565467	0.245233	-4.6804	6	6
>tr|A0A0A0MSQ0|A0A0A0MSQ0_HUMAN Plastin-3 OS=Homo sapiens GN=PLS3 PE=1 SV=1	21.9676	21.0216	21.1019	20.7217	21.301	20.9219	19.6684	20.0013	20.2869	20.7068	21.1275	21.1297	21.1726	20.4868	0.0205066	0.0294307	21.0618	20.4968	35	PLS3	>tr|A0A0A0MSQ0|A0A0A0MSQ0_HUMAN Plastin-3 OS=Homo sapiens GN=PLS3 PE=1 SV=1	0.685863	20.8297	-2.1152	0.0566645	0.245377	-4.68232	6	6
>sp|P51571|SSRD_HUMAN Translocon-associated protein subunit delta OS=Homo sapiens GN=SSR4 PE=1 SV=1	22.1374	21.9192	21.6442	21.5234	18.0797	19.4666	18.5506	21.0772	18.7752	18.2561	18.1715	20.0732	20.7951	19.1506	0.0788857	0.0609973	21.5838	18.6629	8	SSR4	>sp|P51571|SSRD_HUMAN Translocon-associated protein subunit delta OS=Homo sapiens GN=SSR4 PE=1 SV=1	1.64447	19.9729	-2.11261	0.0569237	0.245779	-4.68653	6	6
>tr|F5H1H2|F5H1H2_HUMAN Cell division cycle and apoptosis regulator protein 1 (Fragment) OS=Homo sapiens GN=CCAR1 PE=1 SV=1	12.0277	12.5432	12.8105	13.2377	16.5417	6.64642	13.7265	14.2778	17.4236	15.7266	14.0885	15.3854	12.3012	15.1047	0.26021	0.0910581	12.6768	14.8316	23	CCAR1	>tr|F5H1H2|F5H1H2_HUMAN Cell division cycle and apoptosis regulator protein 1 (Fragment) OS=Homo sapiens GN=CCAR1 PE=1 SV=1	-2.80353	13.703	2.11257	0.0569272	0.245779	-4.68658	6	6
>sp|P30825|CTR1_HUMAN High affinity cationic amino acid transporter 1 OS=Homo sapiens GN=SLC7A1 PE=1 SV=1	20.1195	19.7552	19.8846	20.1173	20.2168	20.5674	19.301	18.8067	19.8929	18.3933	19.279	20.5613	20.1101	19.3724	0.0140193	0.0398302	20.1184	19.29	23	SLC7A1	>sp|P30825|CTR1_HUMAN High affinity cationic amino acid transporter 1 OS=Homo sapiens GN=SLC7A1 PE=1 SV=1	0.73776	19.7413	-2.10621	0.0575699	0.247524	-4.69692	6	6
>sp|P35580|MYH10_HUMAN Myosin-10 OS=Homo sapiens GN=MYH10 PE=1 SV=3	20.801	20.7613	21.09	20.8575	20.1368	20.6291	20.2781	20.606	19.2916	19.7288	20.3121	20.5276	20.7126	20.124	0.0154516	0.0253718	20.7812	20.2951	91	MYH10	>sp|P35580|MYH10_HUMAN Myosin-10 OS=Homo sapiens GN=MYH10 PE=1 SV=3	0.588574	20.4183	-2.10559	0.0576327	0.247524	-4.69793	6	6
>tr|A8MVZ6|A8MVZ6_HUMAN BICD1 protein OS=Homo sapiens GN=BICD1 PE=1 SV=3	17.6016	17.7208	18.0822	18.5024	18.8174	18.6753	18.9514	19.6803	19.2763	17.9847	18.8174	18.8565	18.2333	18.9277	0.0278952	0.0298392	18.2923	18.9039	43	BICD1	>tr|A8MVZ6|A8MVZ6_HUMAN BICD1 protein OS=Homo sapiens GN=BICD1 PE=1 SV=3	-0.694467	18.5805	2.10536	0.0576557	0.247524	-4.6983	6	6
>tr|X6R2W0|X6R2W0_HUMAN Syntaxin-10 OS=Homo sapiens GN=STX10 PE=1 SV=1	20.9727	20.8549	20.6918	20.9029	21.5409	21.2129	19.8686	20.9058	21.5368	19.6218	20.0959	18.4202	21.0293	20.0749	0.0144069	0.0537158	20.9378	19.9822	11	STX10	>tr|X6R2W0|X6R2W0_HUMAN Syntaxin-10 OS=Homo sapiens GN=STX10 PE=1 SV=1	0.954469	20.5521	-2.10519	0.057673	0.247524	-4.69857	6	6
>sp|P58335|ANTR2_HUMAN Anthrax toxin receptor 2 OS=Homo sapiens GN=ANTXR2 PE=1 SV=5	18.5635	19.2623	19.7018	19.2637	19.8078	20.0174	19.9197	20.0893	20.0959	19.8738	20.0605	19.8485	19.4361	19.9813	0.0269115	0.0056638	19.4827	19.9901	21	ANTXR2	>sp|P58335|ANTR2_HUMAN Anthrax toxin receptor 2 OS=Homo sapiens GN=ANTXR2 PE=1 SV=5	-0.545214	19.7087	2.10369	0.0578256	0.247812	-4.701	6	6
>sp|P62805|H4_HUMAN Histone H4 OS=Homo sapiens GN=HIST1H4A PE=1 SV=2	23.4279	24.1035	24.1199	23.5556	23.399	24.3702	23.3288	24.4796	24.562	24.6415	25.1127	25.0298	23.8294	24.5257	0.0175391	0.0260956	23.8296	24.6017	6	HIST1H4A	>sp|P62805|H4_HUMAN Histone H4 OS=Homo sapiens GN=HIST1H4A PE=1 SV=2	-0.696377	24.1775	2.10204	0.0579937	0.248165	-4.70368	6	6
>sp|O95837|GNA14_HUMAN Guanine nucleotide-binding protein subunit alpha-14 OS=Homo sapiens GN=GNA14 PE=1 SV=1	19.7243	19.9826	19.7185	19.8955	20.492	20.4385	19.3475	19.6984	19.8268	20.0013	18.7424	19.2217	20.0419	19.473	0.0171441	0.0237315	19.939	19.5229	17	GNA14	>sp|O95837|GNA14_HUMAN Guanine nucleotide-binding protein subunit alpha-14 OS=Homo sapiens GN=GNA14 PE=1 SV=1	0.568851	19.7575	-2.09633	0.0585804	0.249983	-4.71294	6	6
>sp|A8MVW0|F1712_HUMAN Protein FAM171A2 OS=Homo sapiens GN=FAM171A2 PE=1 SV=1	14.8921	14.9668	15.2666	0	7.44875	13.6273	17.0096	17.5495	17.2058	13.1037	16.4101	15.3217	11.0336	16.1001	0.5581	0.103304	14.2597	16.7099	33	FAM171A2	>sp|A8MVW0|F1712_HUMAN Protein FAM171A2 OS=Homo sapiens GN=FAM171A2 PE=1 SV=1	-5.06647	13.5668	2.09622	0.058591	0.249983	-4.71311	5	6
>tr|F8VZ44|F8VZ44_HUMAN Aladin OS=Homo sapiens GN=AAAS PE=1 SV=1	14.4642	14.3567	14.4048	13.8754	7.44875	6.64642	18.4832	14.3432	15.8675	13.6887	14.7175	13.9376	11.866	15.173	0.31576	0.118136	14.1161	14.5304	19	AAAS	>tr|F8VZ44|F8VZ44_HUMAN Aladin OS=Homo sapiens GN=AAAS PE=1 SV=1	-3.30691	13.5195	2.09478	0.0587404	0.250251	-4.71545	6	6
>sp|Q8NDI1|EHBP1_HUMAN EH domain-binding protein 1 OS=Homo sapiens GN=EHBP1 PE=1 SV=3	0	12.4443	12.9613	0	7.44875	13.3543	14.4875	13.3543	12.5095	10.3664	12.8852	13.4678	7.70145	12.8451	0.822866	0.107889	9.9465	13.1198	58	EHBP1	>sp|Q8NDI1|EHBP1_HUMAN EH domain-binding protein 1 OS=Homo sapiens GN=EHBP1 PE=1 SV=3	-5.14367	10.2733	2.09272	0.0589535	0.25079	-4.71878	4	6
>sp|Q96QE2|MYCT_HUMAN Proton myo-inositol cotransporter OS=Homo sapiens GN=SLC2A13 PE=1 SV=3	16.7738	16.5361	16.281	16.7531	15.4286	16.8911	16.8428	16.4574	17.3028	16.9982	17.4356	17.3455	16.4439	17.0637	0.0329766	0.0218582	16.6446	17.1505	25	SLC2A13	>sp|Q96QE2|MYCT_HUMAN Proton myo-inositol cotransporter OS=Homo sapiens GN=SLC2A13 PE=1 SV=3	-0.619789	16.7538	2.08754	0.059493	0.252714	-4.72715	6	6
>sp|Q7Z5G4|GOGA7_HUMAN Golgin subfamily A member 7 OS=Homo sapiens GN=GOLGA7 PE=1 SV=2	22.5723	20.8045	20.6535	21.6789	21.0482	21.0392	26.3285	22.1467	23.9268	22.1919	21.4049	21.5735	21.2994	22.9287	0.0335762	0.0824455	21.0436	22.1693	8	GOLGA7	>sp|Q7Z5G4|GOGA7_HUMAN Golgin subfamily A member 7 OS=Homo sapiens GN=GOLGA7 PE=1 SV=2	-1.62931	22.1141	2.08591	0.0596638	0.253069	-4.72979	6	6
>tr|G5E9W8|G5E9W8_HUMAN Glycogenin 1, isoform CRA_e OS=Homo sapiens GN=GYG1 PE=1 SV=1	16.6019	17.0541	17.1924	16.3491	14.5229	14.6312	14.4642	14.298	15.3981	15.6183	14.962	15.1566	16.0586	14.9829	0.0739544	0.0346152	16.4755	15.0593	10	GYG1	>tr|G5E9W8|G5E9W8_HUMAN Glycogenin 1, isoform CRA_e OS=Homo sapiens GN=GYG1 PE=1 SV=1	1.07571	15.5207	-2.08463	0.0597984	0.253269	-4.73186	6	6
>sp|Q969X5|ERGI1_HUMAN Endoplasmic reticulum-Golgi intermediate compartment protein 1 OS=Homo sapiens GN=ERGIC1 PE=1 SV=1	19.2389	19.3533	19.6718	19.4552	19.4666	19.7944	19.5661	19.8104	20.0265	19.5506	20.6032	20.6261	19.4967	20.0305	0.010485	0.0242235	19.4609	19.9184	14	ERGIC1	>sp|Q969X5|ERGI1_HUMAN Endoplasmic reticulum-Golgi intermediate compartment protein 1 OS=Homo sapiens GN=ERGIC1 PE=1 SV=1	-0.533798	19.7636	2.08005	0.0602821	0.254695	-4.73926	6	6
>sp|O15320|CTGE5_HUMAN cTAGE family member 5 OS=Homo sapiens GN=CTAGE5 PE=1 SV=4	17.6616	17.4947	17.2122	17.9224	18.1028	17.8323	18.5986	18.5263	18.7797	17.5622	17.8038	18.3485	17.7043	18.2699	0.0180522	0.0263413	17.747	18.4374	39	CTAGE5	>sp|O15320|CTGE5_HUMAN cTAGE family member 5 OS=Homo sapiens GN=CTAGE5 PE=1 SV=4	-0.565525	17.9871	2.07978	0.060311	0.254695	-4.7397	6	6
>sp|P12236|ADT3_HUMAN ADP/ATP translocase 3 OS=Homo sapiens GN=SLC25A6 PE=1 SV=4	20.4112	20.6187	20.3023	20.3307	17.9818	17.9474	17.3648	17.1014	17.2342	20.5038	18.3676	18.2908	19.5987	18.1438	0.0648334	0.0704185	20.3165	17.8278	17	SLC25A6	>sp|P12236|ADT3_HUMAN ADP/ATP translocase 3 OS=Homo sapiens GN=SLC25A6 PE=1 SV=4	1.45494	18.8712	-2.07776	0.0605247	0.255183	-4.74295	6	6
>sp|Q7KYR7|BT2A1_HUMAN Butyrophilin subfamily 2 member A1 OS=Homo sapiens GN=BTN2A1 PE=1 SV=3	19.2637	18.1056	18.7523	20.1935	20.3168	20.6918	21.6343	21.8181	20.2719	20.5515	20.2499	19.4763	19.5539	20.667	0.0517014	0.0433969	19.7286	20.4117	22	BTN2A1	>sp|Q7KYR7|BT2A1_HUMAN Butyrophilin subfamily 2 member A1 OS=Homo sapiens GN=BTN2A1 PE=1 SV=3	-1.11307	20.1105	2.07661	0.0606472	0.255183	-4.7448	6	6
>tr|A0A0G2JPA3|A0A0G2JPA3_HUMAN HLA class I histocompatibility antigen, alpha chain F OS=Homo sapiens GN=HLA-F PE=1 SV=1	19.7037	17.5842	17.5654	16.4574	18.6552	18.3817	20.0285	19.8422	18.8196	18.4447	18.9535	18.6624	18.058	19.1252	0.0616598	0.0341289	17.983	18.8865	17	HLA-F	>tr|A0A0G2JPA3|A0A0G2JPA3_HUMAN HLA class I histocompatibility antigen, alpha chain F OS=Homo sapiens GN=HLA-F PE=1 SV=1	-1.06719	18.5916	2.07569	0.060746	0.255183	-4.7463	6	6
>tr|M0R2D8|M0R2D8_HUMAN Volume-regulated anion channel subunit LRRC8E (Fragment) OS=Homo sapiens GN=LRRC8E PE=1 SV=1	0	0	0	0	14.6437	15.125	13.8125	15.0094	16.0935	17.3532	0	14.6216	4.96145	12.8151	1.5495	0.499221	0	14.8155	7	LRRC8E	>tr|M0R2D8|M0R2D8_HUMAN Volume-regulated anion channel subunit LRRC8E (Fragment) OS=Homo sapiens GN=LRRC8E PE=1 SV=1	-7.8536	8.88825	2.07508	0.0608108	0.255183	-4.74728	2	5
>sp|Q08378|GOGA3_HUMAN Golgin subfamily A member 3 OS=Homo sapiens GN=GOLGA3 PE=1 SV=2	17.4085	18.0822	17.8957	17.6767	18.4782	18.4528	16.6766	17.0169	17.1057	16.8626	17.7554	18.4006	17.999	17.303	0.0236466	0.0376015	17.9889	17.0613	78	GOLGA3	>sp|Q08378|GOGA3_HUMAN Golgin subfamily A member 3 OS=Homo sapiens GN=GOLGA3 PE=1 SV=2	0.696038	17.651	-2.07397	0.0609291	0.255183	-4.74906	6	6
>sp|Q9ULP9|TBC24_HUMAN TBC1 domain family member 24 OS=Homo sapiens GN=TBC1D24 PE=1 SV=2	19.2079	19.0189	18.993	18.7797	19.7228	19.6765	15.6889	17.0255	18.3227	18.5619	19.4022	19.1878	19.2331	18.0315	0.0200857	0.0787501	19.1134	18.4423	24	TBC1D24	>sp|Q9ULP9|TBC24_HUMAN TBC1 domain family member 24 OS=Homo sapiens GN=TBC1D24 PE=1 SV=2	1.20164	18.6323	-2.07373	0.060955	0.255183	-4.74945	6	6
>sp|P09486|SPRC_HUMAN SPARC OS=Homo sapiens GN=SPARC PE=1 SV=1	21.2159	20.9573	21.1415	21.2011	21.4124	21.5566	20.4712	20.7112	21.1019	21.549	19.5569	20.0421	21.2475	20.5721	0.00990185	0.0348917	21.2085	20.5912	13	SPARC	>sp|P09486|SPRC_HUMAN SPARC OS=Homo sapiens GN=SPARC PE=1 SV=1	0.675415	20.9098	-2.07251	0.0610853	0.255359	-4.75141	6	6
>sp|Q15654|TRIP6_HUMAN Thyroid receptor-interacting protein 6 OS=Homo sapiens GN=TRIP6 PE=1 SV=3	14.3717	12.8359	13.2377	12.9447	14.7115	6.64642	17.3532	14.7399	13.8854	16.7558	14.2401	13.5979	12.458	15.0954	0.236769	0.104404	13.0912	14.49	22	TRIP6	>sp|Q15654|TRIP6_HUMAN Thyroid receptor-interacting protein 6 OS=Homo sapiens GN=TRIP6 PE=1 SV=3	-2.6374	13.7767	2.06902	0.0614608	0.256559	-4.75703	6	6
>tr|A0A087WX97|A0A087WX97_HUMAN Bcl-2-like protein 13 OS=Homo sapiens GN=BCL2L13 PE=1 SV=1	20.8829	17.3125	18.3364	18.5801	22.2874	22.2417	19.367	19.1808	16.123	17.6873	16.4275	18.678	19.9401	17.9106	0.10761	0.07804	19.7315	18.1826	23	BCL2L13	>tr|A0A087WX97|A0A087WX97_HUMAN Bcl-2-like protein 13 OS=Homo sapiens GN=BCL2L13 PE=1 SV=1	2.02954	18.9254	-2.06751	0.0616244	0.256872	-4.75947	6	6
>tr|A0A087X0D5|A0A087X0D5_HUMAN Pro-cathepsin H OS=Homo sapiens GN=CTSH PE=1 SV=1	21.4619	21.2356	21.5095	22.559	20.1238	20.2971	19.945	20.4972	20.7295	21.0749	19.8831	19.8376	21.1978	20.3279	0.0421195	0.0253988	21.3487	20.2211	17	CTSH	>tr|A0A087X0D5|A0A087X0D5_HUMAN Pro-cathepsin H OS=Homo sapiens GN=CTSH PE=1 SV=1	0.869961	20.7628	-2.06039	0.0623991	0.259727	-4.77093	6	6
>tr|E7EPK0|E7EPK0_HUMAN LIM and calponin homology domains-containing protein 1 OS=Homo sapiens GN=LIMCH1 PE=1 SV=1	17.5955	17.6767	18.1292	17.2934	17.0372	19.8846	17.0134	17.2245	17.4055	17.0169	16.7585	16.9064	17.9361	17.0542	0.0570656	0.013492	17.6361	17.0152	49	LIMCH1	>tr|E7EPK0|E7EPK0_HUMAN LIM and calponin homology domains-containing protein 1 OS=Homo sapiens GN=LIMCH1 PE=1 SV=1	0.881887	17.4952	-2.05846	0.0626102	0.260232	-4.77402	6	6
>tr|K7ERW0|K7ERW0_HUMAN Protein YIPF (Fragment) OS=Homo sapiens GN=YIPF2 PE=1 SV=1	18.2883	17.375	18.7019	18.2629	17.9446	17.9514	15.9699	16.7484	18.6927	15.6228	17.4165	17.9085	18.0873	17.0598	0.0246656	0.0686786	18.1072	17.0825	8	YIPF2	>tr|K7ERW0|K7ERW0_HUMAN Protein YIPF (Fragment) OS=Homo sapiens GN=YIPF2 PE=1 SV=1	1.02755	17.5736	-2.05141	0.0633884	0.263089	-4.78534	6	6
>sp|P50991|TCPD_HUMAN T-complex protein 1 subunit delta OS=Homo sapiens GN=CCT4 PE=1 SV=4	19.6665	19.5595	19.5595	19.3581	19.1897	20.29	20.8045	21.7604	20.2661	19.7552	19.9996	19.6152	19.6039	20.3668	0.0192302	0.039387	19.5595	20.1329	28	CCT4	>sp|P50991|TCPD_HUMAN T-complex protein 1 subunit delta OS=Homo sapiens GN=CCT4 PE=1 SV=4	-0.762924	19.9854	2.04981	0.0635669	0.263453	-4.78791	6	6
>sp|Q8N9E0|F133A_HUMAN Protein FAM133A OS=Homo sapiens GN=FAM133A PE=1 SV=1	18.2317	15.2737	17.7024	18.2783	19.7495	19.8288	19.377	19.0034	19.7185	19.389	19.7898	19.9315	18.1774	19.5349	0.0916212	0.0175047	18.255	19.5537	7	FAM133A	>sp|Q8N9E0|F133A_HUMAN Protein FAM133A OS=Homo sapiens GN=FAM133A PE=1 SV=1	-1.35747	18.8561	2.04785	0.063785	0.263979	-4.79105	6	6
>tr|H0YNQ8|H0YNQ8_HUMAN Unconventional myosin-Ie (Fragment) OS=Homo sapiens GN=MYO1E PE=1 SV=1	19.8644	19.1494	19.4419	20.0066	19.6133	18.2317	21.2356	21.284	20.4879	18.8514	20.1437	19.8605	19.3846	20.3105	0.0330908	0.0450936	19.5276	20.3158	15	MYO1E	>tr|H0YNQ8|H0YNQ8_HUMAN Unconventional myosin-Ie (Fragment) OS=Homo sapiens GN=MYO1E PE=1 SV=1	-0.92595	19.8475	2.04536	0.0640638	0.264573	-4.79504	6	6
>sp|Q9UNM6|PSD13_HUMAN 26S proteasome non-ATPase regulatory subunit 13 OS=Homo sapiens GN=PSMD13 PE=1 SV=2	19.1292	19.2571	19.0159	19.6194	18.6431	20.0893	18.3414	18.5594	17.5207	19.3066	18.506	19.2164	19.2923	18.5751	0.026101	0.0350365	19.1931	18.5327	23	PSMD13	>sp|Q9UNM6|PSD13_HUMAN 26S proteasome non-ATPase regulatory subunit 13 OS=Homo sapiens GN=PSMD13 PE=1 SV=2	0.717236	18.9337	-2.04494	0.0641112	0.264573	-4.79571	6	6
>sp|Q8IZ81|ELMD2_HUMAN ELMO domain-containing protein 2 OS=Homo sapiens GN=ELMOD2 PE=1 SV=1	15.3932	15.2936	16.7246	16.3766	16.5083	16.807	18.1984	18.0288	18.2109	15.246	16.8976	17.0065	16.1839	17.2647	0.0413656	0.0666867	16.4425	17.5176	14	ELMOD2	>sp|Q8IZ81|ELMD2_HUMAN ELMO domain-containing protein 2 OS=Homo sapiens GN=ELMOD2 PE=1 SV=1	-1.0808	16.7243	2.04339	0.0642851	0.264913	-4.79819	6	6
>sp|P33908|MA1A1_HUMAN Mannosyl-oligosaccharide 1,2-alpha-mannosidase IA OS=Homo sapiens GN=MAN1A1 PE=1 SV=3	17.2834	17.4977	17.7113	17.4581	15.8675	15.2137	18.7953	19.067	19.7144	17.8668	16.3597	17.0897	16.8386	18.1488	0.0614932	0.0701933	17.3708	18.3311	26	MAN1A1	>sp|P33908|MA1A1_HUMAN Mannosyl-oligosaccharide 1,2-alpha-mannosidase IA OS=Homo sapiens GN=MAN1A1 PE=1 SV=3	-1.31018	17.4937	2.04253	0.0643816	0.264934	-4.79956	6	6
>sp|Q9Y336|SIGL9_HUMAN Sialic acid-binding Ig-like lectin 9 OS=Homo sapiens GN=SIGLEC9 PE=1 SV=2	15.6944	0	15.405	16.6278	14.6501	14.5229	0	3.69331	0	0	14.5066	14.4642	12.8167	5.44401	0.493518	1.313	15.0276	1.84665	16	SIGLEC9	>sp|Q9Y336|SIGL9_HUMAN Sialic acid-binding Ig-like lectin 9 OS=Homo sapiens GN=SIGLEC9 PE=1 SV=2	7.37268	9.13035	-2.04104	0.0645502	0.265072	-4.80196	5	3
>tr|F8VXU5|F8VXU5_HUMAN Vacuolar protein sorting-associated protein 29 OS=Homo sapiens GN=VPS29 PE=1 SV=1	19.4666	19.7712	20.077	19.8663	19.0238	18.8043	17.6412	18.4971	18.0901	19.1722	18.6397	20.0299	19.5015	18.6784	0.025665	0.0449632	19.6189	18.5684	10	VPS29	>tr|F8VXU5|F8VXU5_HUMAN Vacuolar protein sorting-associated protein 29 OS=Homo sapiens GN=VPS29 PE=1 SV=1	0.823159	19.0899	-2.03977	0.0646936	0.265072	-4.80399	6	6
>sp|P12814|ACTN1_HUMAN Alpha-actinin-1 OS=Homo sapiens GN=ACTN1 PE=1 SV=2	21.7524	21.7907	21.4849	21.2987	22.0407	22.123	21.1439	21.4821	21.1799	21.3416	21.4909	21.2987	21.7484	21.3229	0.014529	0.00685955	21.7715	21.3202	52	ACTN1	>sp|P12814|ACTN1_HUMAN Alpha-actinin-1 OS=Homo sapiens GN=ACTN1 PE=1 SV=2	0.425534	21.5356	-2.0388	0.0648029	0.265072	-4.80553	6	6
>sp|Q9NZH0|GPC5B_HUMAN G-protein coupled receptor family C group 5 member B OS=Homo sapiens GN=GPRC5B PE=2 SV=2	17.4195	17.8928	18.3817	17.4556	18.5156	18.9709	19.6371	18.2561	18.69	18.2908	19.0078	18.9891	18.106	18.8118	0.0343284	0.0275827	18.1372	18.8395	14	GPRC5B	>sp|Q9NZH0|GPC5B_HUMAN G-protein coupled receptor family C group 5 member B OS=Homo sapiens GN=GPRC5B PE=2 SV=2	-0.705803	18.4589	2.03801	0.0648925	0.265072	-4.80679	6	6
>sp|P49368|TCPG_HUMAN T-complex protein 1 subunit gamma OS=Homo sapiens GN=CCT3 PE=1 SV=4	19.8804	20.0013	19.9575	20.1669	19.8508	19.5115	20.9383	20.0575	20.3923	21.2588	21.2588	19.4666	19.8947	20.562	0.010975	0.0350413	19.9189	20.6653	28	CCT3	>sp|P49368|TCPG_HUMAN T-complex protein 1 subunit gamma OS=Homo sapiens GN=CCT3 PE=1 SV=4	-0.667322	20.2284	2.03765	0.0649334	0.265072	-4.80737	6	6
>sp|Q9UL26|RB22A_HUMAN Ras-related protein Rab-22A OS=Homo sapiens GN=RAB22A PE=1 SV=2	19.9959	20.1669	18.8451	20.2199	19.6803	19.6938	22.7597	19.3846	21.3716	23.6836	20.2452	19.7288	19.767	21.1956	0.0255977	0.0817221	19.8448	20.8084	11	RAB22A	>sp|Q9UL26|RB22A_HUMAN Ras-related protein Rab-22A OS=Homo sapiens GN=RAB22A PE=1 SV=2	-1.42862	20.4813	2.03738	0.064964	0.265072	-4.8078	6	6
>sp|Q15771|RAB30_HUMAN Ras-related protein Rab-30 OS=Homo sapiens GN=RAB30 PE=1 SV=2	18.5969	18.4075	19.183	18.8712	19.2847	19.4833	18.4179	18.0345	15.7843	17.7755	19.1519	18.6036	18.9711	17.9613	0.0220285	0.0650128	19.0271	18.2262	13	RAB30	>sp|Q15771|RAB30_HUMAN Ras-related protein Rab-30 OS=Homo sapiens GN=RAB30 PE=1 SV=2	1.00984	18.4662	-2.03564	0.0651627	0.265508	-4.81059	6	6
>sp|Q9Y2H5|PKHA6_HUMAN Pleckstrin homology domain-containing family A member 6 OS=Homo sapiens GN=PLEKHA6 PE=1 SV=4	14.4986	14.0113	14.5148	13.6713	18.1169	15.6274	22.0536	19.5393	20.9058	14.1373	15.3045	15.656	15.0734	17.9327	0.108226	0.184778	14.5067	17.5976	44	PLEKHA6	>sp|Q9Y2H5|PKHA6_HUMAN Pleckstrin homology domain-containing family A member 6 OS=Homo sapiens GN=PLEKHA6 PE=1 SV=4	-2.85934	16.5031	2.03409	0.0653395	0.265855	-4.81307	6	6
>sp|Q9H3S7|PTN23_HUMAN Tyrosine-protein phosphatase non-receptor type 23 OS=Homo sapiens GN=PTPN23 PE=1 SV=1	19.4219	19.5957	19.5351	19.2136	19.9551	20.1011	20.7514	19.0899	20.8112	20.7986	19.9976	20.3615	19.6371	20.3017	0.0169536	0.0332131	19.5654	20.5565	69	PTPN23	>sp|Q9H3S7|PTN23_HUMAN Tyrosine-protein phosphatase non-receptor type 23 OS=Homo sapiens GN=PTPN23 PE=1 SV=1	-0.664605	19.9694	2.03116	0.0656746	0.266843	-4.81774	6	6
>sp|Q96AY3|FKB10_HUMAN Peptidyl-prolyl cis-trans isomerase FKBP10 OS=Homo sapiens GN=FKBP10 PE=1 SV=1	18.6538	18.4921	19.0405	18.6508	19.844	19.6718	16.5694	18.3676	17.8349	18.8712	18.9866	18.4701	19.0588	18.1833	0.0300891	0.0489478	18.8471	18.4189	32	FKBP10	>sp|Q96AY3|FKB10_HUMAN Peptidyl-prolyl cis-trans isomerase FKBP10 OS=Homo sapiens GN=FKBP10 PE=1 SV=1	0.875536	18.6211	-2.02755	0.06609	0.266906	-4.8235	6	6
>sp|P15529|MCP_HUMAN Membrane cofactor protein OS=Homo sapiens GN=CD46 PE=1 SV=3	20.5546	21.4373	21.1936	20.0299	20.8413	20.7193	22.1597	21.4416	20.7272	21.4939	21.5992	21.0961	20.796	21.4196	0.0237777	0.0225844	20.7803	21.4677	14	CD46	>sp|P15529|MCP_HUMAN Membrane cofactor protein OS=Homo sapiens GN=CD46 PE=1 SV=3	-0.623601	21.1078	2.02716	0.0661354	0.266906	-4.82413	6	6
>sp|Q9H4D0|CSTN2_HUMAN Calsyntenin-2 OS=Homo sapiens GN=CLSTN2 PE=1 SV=2	18.1316	18.049	18.5263	16.4691	17.4648	16.8289	17.5438	17.9058	16.1416	15.8197	16.281	15.9124	17.5783	16.6007	0.0457335	0.0538078	17.7569	16.2113	39	CLSTN2	>sp|Q9H4D0|CSTN2_HUMAN Calsyntenin-2 OS=Homo sapiens GN=CLSTN2 PE=1 SV=2	0.977571	17.0895	-2.0267	0.0661887	0.266906	-4.82486	6	6
>sp|Q9UJ70|NAGK_HUMAN N-acetyl-D-glucosamine kinase OS=Homo sapiens GN=NAGK PE=1 SV=4	13.9059	15.5715	15.5399	14.9567	16.0503	15.4361	13.6273	14.1293	14.7115	13.9864	15.3549	14.7648	15.2434	14.429	0.0486951	0.0435923	15.488	14.4204	18	NAGK	>sp|Q9UJ70|NAGK_HUMAN N-acetyl-D-glucosamine kinase OS=Homo sapiens GN=NAGK PE=1 SV=4	0.814391	14.8362	-2.02626	0.0662398	0.266906	-4.82557	6	6
>sp|Q8WUY8|NAT14_HUMAN N-acetyltransferase 14 OS=Homo sapiens GN=NAT14 PE=1 SV=1	16.5988	16.3681	15.3854	16.767	16.3262	17.9847	17.2777	17.5521	17.9256	17.4606	18.2584	16.2882	16.5717	17.4605	0.0508067	0.0385813	16.4835	17.5064	9	NAT14	>sp|Q8WUY8|NAT14_HUMAN N-acetyltransferase 14 OS=Homo sapiens GN=NAT14 PE=1 SV=1	-0.888734	17.0161	2.02601	0.0662679	0.266906	-4.82596	6	6
>sp|P62736|ACTA_HUMAN Actin, aortic smooth muscle OS=Homo sapiens GN=ACTA2 PE=1 SV=1	26.2937	26.2937	25.8101	25.4433	26.2067	26.2937	25.4433	25.8101	25.8101	25.8101	25.2059	25.4433	26.0569	25.5871	0.013602	0.0101287	26.2502	25.6267	19	ACTA2	>sp|P62736|ACTA_HUMAN Actin, aortic smooth muscle OS=Homo sapiens GN=ACTA2 PE=1 SV=1	0.469762	25.822	-2.02549	0.0663288	0.266906	-4.82679	6	6
>sp|Q15059|BRD3_HUMAN Bromodomain-containing protein 3 OS=Homo sapiens GN=BRD3 PE=1 SV=1	16.3213	13.0608	15.4864	16.2293	18.0041	17.9199	17.1984	17.0864	17.5461	17.7024	17.9058	18.4949	16.1703	17.6557	0.112635	0.0290375	16.2753	17.6243	31	BRD3	>sp|Q15059|BRD3_HUMAN Bromodomain-containing protein 3 OS=Homo sapiens GN=BRD3 PE=1 SV=1	-1.48538	16.913	2.02517	0.0663663	0.266906	-4.82731	6	6
>sp|Q9UGQ3|GTR6_HUMAN Solute carrier family 2, facilitated glucose transporter member 6 OS=Homo sapiens GN=SLC2A6 PE=1 SV=2	18.4832	17.3692	17.6616	19.1249	18.0626	17.2995	19.6818	19.1897	18.9336	18.0626	18.8246	18.0901	18.0002	18.7971	0.0393305	0.0336083	17.8621	18.8791	17	SLC2A6	>sp|Q9UGQ3|GTR6_HUMAN Solute carrier family 2, facilitated glucose transporter member 6 OS=Homo sapiens GN=SLC2A6 PE=1 SV=2	-0.796892	18.3986	2.02464	0.066427	0.266906	-4.82814	6	6
>tr|X6R2L4|X6R2L4_HUMAN RuvB-like 2 OS=Homo sapiens GN=RUVBL2 PE=1 SV=1	15.9124	16.318	16.0646	14.7175	14.9084	15.3679	16.314	16.6203	19.4349	19.6	15.8884	14.9668	15.5481	17.1374	0.0419187	0.112423	15.6401	16.4672	14	RUVBL2	>tr|X6R2L4|X6R2L4_HUMAN RuvB-like 2 OS=Homo sapiens GN=RUVBL2 PE=1 SV=1	-1.58927	16.3428	2.02241	0.066686	0.267298	-4.8317	6	6
>sp|Q8NBU5|ATAD1_HUMAN ATPase family AAA domain-containing protein 1 OS=Homo sapiens GN=ATAD1 PE=1 SV=1	15.5146	15.5476	16.2293	15.6889	15.8107	15.9963	16.3213	16.0154	19.5375	16.807	16.3766	16.2439	15.7979	16.8836	0.0174587	0.078511	15.7498	16.3489	17	ATAD1	>sp|Q8NBU5|ATAD1_HUMAN ATPase family AAA domain-containing protein 1 OS=Homo sapiens GN=ATAD1 PE=1 SV=1	-1.08572	16.3408	2.02221	0.0667092	0.267298	-4.83201	6	6
>tr|Q53RZ3|Q53RZ3_HUMAN Putative uncharacterized protein ARHE (Fragment) OS=Homo sapiens GN=ARHE PE=1 SV=1	19.7929	19.6218	20.0038	20.8829	19.4022	19.5094	21.0988	19.5771	22.0453	21.3601	20.3923	20.0066	19.8688	20.7467	0.0271988	0.0443228	19.7074	20.7456	5	ARHE	>tr|Q53RZ3|Q53RZ3_HUMAN Putative uncharacterized protein ARHE (Fragment) OS=Homo sapiens GN=ARHE PE=1 SV=1	-0.877905	20.3078	2.02023	0.0669407	0.267855	-4.83517	6	6
>tr|B4DEK9|B4DEK9_HUMAN Semaphorin-3B OS=Homo sapiens GN=SEMA3B PE=1 SV=1	19.4056	19.7423	19.3969	18.2206	19.0603	17.7618	18.6624	17.8385	17.1262	19.4461	16.815	17.6528	18.9312	17.9235	0.040841	0.0547185	19.2286	17.7456	21	SEMA3B	>tr|B4DEK9|B4DEK9_HUMAN Semaphorin-3B OS=Homo sapiens GN=SEMA3B PE=1 SV=1	1.00776	18.4274	-2.0189	0.0670962	0.268107	-4.83729	6	6
>tr|H7BZ11|H7BZ11_HUMAN Protein RPL36A-HNRNPH2 OS=Homo sapiens GN=RPL36A-HNRNPH2 PE=3 SV=2	24.5927	24.7691	24.886	24.3436	23.7809	23.6641	23.4428	24.2863	18.8943	24.4505	19.7185	23.6641	24.3394	22.4094	0.0210755	0.109175	24.4682	23.5535	5	RPL36A-HNRNPH2	>tr|H7BZ11|H7BZ11_HUMAN Protein RPL36A-HNRNPH2 OS=Homo sapiens GN=RPL36A-HNRNPH2 PE=3 SV=2	1.92999	23.3744	-2.0128	0.067814	0.270602	-4.847	6	6
>sp|O60749|SNX2_HUMAN Sorting nexin-2 OS=Homo sapiens GN=SNX2 PE=1 SV=2	21.4049	21.305	21.1464	21.5095	20.3512	20.4972	22.107	22.0058	22.1032	22.1548	20.8975	20.9814	21.0357	21.7083	0.0233292	0.0275514	21.2257	22.0545	24	SNX2	>sp|O60749|SNX2_HUMAN Sorting nexin-2 OS=Homo sapiens GN=SNX2 PE=1 SV=2	-0.672592	21.372	2.01166	0.0679488	0.270767	-4.84881	6	6
>tr|H0Y7C1|H0Y7C1_HUMAN Sodium/potassium-transporting ATPase subunit alpha (Fragment) OS=Homo sapiens GN=ATP1A2 PE=1 SV=1	21.5201	21.1527	21.378	21.1415	21.6866	21.549	20.4082	20.7613	21.0644	20.8278	20.9842	21.5694	21.4047	20.9359	0.0103855	0.0183842	21.449	20.906	35	ATP1A2	>tr|H0Y7C1|H0Y7C1_HUMAN Sodium/potassium-transporting ATPase subunit alpha (Fragment) OS=Homo sapiens GN=ATP1A2 PE=1 SV=1	0.468764	21.1703	-2.00849	0.0683252	0.271506	-4.85384	6	6
>sp|Q15833|STXB2_HUMAN Syntaxin-binding protein 2 OS=Homo sapiens GN=STXBP2 PE=1 SV=2	20.4263	19.8929	19.6043	20.3779	20.1991	20.1782	20.6385	21.2413	20.7863	20.5298	20.5991	19.9536	20.1131	20.6247	0.0155201	0.0201842	20.1887	20.6188	28	STXBP2	>sp|Q15833|STXB2_HUMAN Syntaxin-binding protein 2 OS=Homo sapiens GN=STXBP2 PE=1 SV=2	-0.511609	20.3689	2.00774	0.0684149	0.271506	-4.85504	6	6
>sp|P08237|PFKAM_HUMAN ATP-dependent 6-phosphofructokinase, muscle type OS=Homo sapiens GN=PFKM PE=1 SV=2	14.0008	11.8035	12.9017	13.0046	7.44875	13.8045	14.1072	13.1986	14.7175	16.0503	13.0879	14.1072	12.1607	14.2114	0.200349	0.0767425	12.9532	14.1072	36	PFKM	>sp|P08237|PFKAM_HUMAN ATP-dependent 6-phosphofructokinase, muscle type OS=Homo sapiens GN=PFKM PE=1 SV=2	-2.0508	13.186	2.00644	0.0685698	0.271506	-4.8571	6	6
>sp|O43826|G6PT1_HUMAN Glucose-6-phosphate translocase OS=Homo sapiens GN=SLC37A4 PE=1 SV=1	19.1767	19.2655	19.7101	19.6043	20.3637	20.2246	19.9518	19.5788	18.7862	18.8672	18.7523	18.5038	19.7242	19.0734	0.0246717	0.0294675	19.6572	18.8267	17	SLC37A4	>sp|O43826|G6PT1_HUMAN Glucose-6-phosphate translocase OS=Homo sapiens GN=SLC37A4 PE=1 SV=1	0.650819	19.3988	-2.00623	0.0685945	0.271506	-4.85743	6	6
>tr|E9PP16|E9PP16_HUMAN Liprin-beta-2 OS=Homo sapiens GN=PPFIBP2 PE=1 SV=1	13.4968	13.5383	14.1754	13.7761	14.0659	14.2313	13.1784	3.69331	12.3785	0	13.9615	12.8852	13.8806	9.34948	0.0232243	0.636399	13.921	12.6318	36	PPFIBP2	>tr|E9PP16|E9PP16_HUMAN Liprin-beta-2 OS=Homo sapiens GN=PPFIBP2 PE=1 SV=1	4.53117	11.6151	-2.00616	0.0686029	0.271506	-4.85754	6	5
>tr|G3V0E5|G3V0E5_HUMAN Transferrin receptor (P90, CD71), isoform CRA_c OS=Homo sapiens GN=TFRC PE=1 SV=1	20.1214	20.532	20.3329	20.383	20.8648	20.7112	22.4159	21.7432	20.8132	20.6958	20.6161	20.7319	20.4909	21.1694	0.013151	0.0349167	20.4575	20.7725	36	TFRC	>tr|G3V0E5|G3V0E5_HUMAN Transferrin receptor (P90, CD71), isoform CRA_c OS=Homo sapiens GN=TFRC PE=1 SV=1	-0.678451	20.8301	2.00319	0.0689596	0.272546	-4.86226	6	6
>tr|H0Y6C0|H0Y6C0_HUMAN WD repeat-containing protein 35 (Fragment) OS=Homo sapiens GN=WDR35 PE=1 SV=1	18.6998	18.5854	18.9789	18.9971	17.5417	17.7755	19.3925	18.8113	18.4665	18.7565	19.5927	19.6575	18.4297	19.1129	0.0337744	0.0260635	18.6426	19.1019	19	WDR35	>tr|H0Y6C0|H0Y6C0_HUMAN WD repeat-containing protein 35 (Fragment) OS=Homo sapiens GN=WDR35 PE=1 SV=1	-0.683111	18.7713	1.99638	0.0697815	0.275418	-4.87305	6	6
>tr|E9PIY1|E9PIY1_HUMAN Protein kinase C and casein kinase substrate in neurons protein 3 OS=Homo sapiens GN=PACSIN3 PE=1 SV=1	21.8097	21.5201	22.3588	22.4834	23.5217	23.5073	14.2313	14.878	21.8429	21.2159	22.4256	22.5326	22.5335	19.5211	0.0371763	0.198808	22.4211	21.5294	15	PACSIN3	>tr|E9PIY1|E9PIY1_HUMAN Protein kinase C and casein kinase substrate in neurons protein 3 OS=Homo sapiens GN=PACSIN3 PE=1 SV=1	3.01241	21.0273	-1.99527	0.0699162	0.275574	-4.8748	6	6
>tr|Q1HDL3|Q1HDL3_HUMAN HBeAg-binding protein 2 binding protein A OS=Homo sapiens GN=HBEBP2BPA PE=1 SV=1	16.3449	13.79	15.8675	16.6872	15.8587	15.6437	16.5002	17.4195	16.2342	15.0351	18.4782	18.2941	15.6987	16.9936	0.0643014	0.0777688	15.8631	16.9599	10	HBEBP2BPA	>tr|Q1HDL3|Q1HDL3_HUMAN HBeAg-binding protein 2 binding protein A OS=Homo sapiens GN=HBEBP2BPA PE=1 SV=1	-1.29488	16.3461	1.99442	0.0700202	0.27561	-4.87615	6	6
>sp|P06576|ATPB_HUMAN ATP synthase subunit beta, mitochondrial OS=Homo sapiens GN=ATP5B PE=1 SV=3	18.9048	19.4219	19.5506	19.7144	19.1972	19.1176	19.1695	18.8943	18.7898	19.497	17.6256	17.7185	19.3178	18.6158	0.0154867	0.0414482	19.3096	18.842	29	ATP5B	>sp|P06576|ATPB_HUMAN ATP synthase subunit beta, mitochondrial OS=Homo sapiens GN=ATP5B PE=1 SV=3	0.701986	18.9668	-1.99251	0.0702528	0.275933	-4.87917	6	6
>sp|Q6NVV1|R13P3_HUMAN Putative 60S ribosomal protein L13a protein RPL13AP3 OS=Homo sapiens GN=RPL13AP3 PE=5 SV=1	18.5854	17.6616	17.4295	18.5181	15.8822	18.4097	18.4033	19.6173	18.8773	18.8808	17.5622	19.0991	17.7477	18.74	0.058132	0.0372606	18.0357	18.879	4	RPL13AP3	>sp|Q6NVV1|R13P3_HUMAN Putative 60S ribosomal protein L13a protein RPL13AP3 OS=Homo sapiens GN=RPL13AP3 PE=5 SV=1	-0.99224	18.2439	1.99218	0.0702929	0.275933	-4.87969	6	6
>tr|Q5T4K4|Q5T4K4_HUMAN Zinc transporter ZIP1 (Fragment) OS=Homo sapiens GN=SLC39A1 PE=1 SV=1	17.9947	18.9484	19.2108	19.3846	18.8943	18.9048	18.9138	19.4507	19.1337	19.6864	19.48	20.5747	18.8896	19.5399	0.0254194	0.0294939	18.9266	19.4654	9	SLC39A1	>tr|Q5T4K4|Q5T4K4_HUMAN Zinc transporter ZIP1 (Fragment) OS=Homo sapiens GN=SLC39A1 PE=1 SV=1	-0.650291	19.2147	1.99115	0.0704197	0.276009	-4.88133	6	6
>sp|Q8WXI2|CNKR2_HUMAN Connector enhancer of kinase suppressor of ras 2 OS=Homo sapiens GN=CNKSR2 PE=1 SV=1	14.5646	15.8107	14.3251	14.4642	14.4207	14.2605	18.8773	15.5962	15.0472	18.7974	15.2989	14.0463	14.6409	16.2772	0.0398073	0.125974	14.4424	15.4475	49	CNKSR2	>sp|Q8WXI2|CNKR2_HUMAN Connector enhancer of kinase suppressor of ras 2 OS=Homo sapiens GN=CNKSR2 PE=1 SV=1	-1.63627	15.4591	1.99047	0.0705029	0.276009	-4.8824	6	6
>sp|Q9HAB3|S52A2_HUMAN Solute carrier family 52, riboflavin transporter, member 2 OS=Homo sapiens GN=SLC52A2 PE=1 SV=1	17.6478	18.0147	18.2172	17.3615	19.0366	19.0726	17.189	17.1464	16.8001	17.4295	18.5024	17.6996	18.225	17.4612	0.0388003	0.0339029	18.1159	17.3092	12	SLC52A2	>sp|Q9HAB3|S52A2_HUMAN Solute carrier family 52, riboflavin transporter, member 2 OS=Homo sapiens GN=SLC52A2 PE=1 SV=1	0.763895	17.8431	-1.987	0.0709292	0.276715	-4.88788	6	6
>sp|Q6ZXV5|TMTC3_HUMAN Transmembrane and TPR repeat-containing protein 3 OS=Homo sapiens GN=TMTC3 PE=1 SV=2	17.0134	17.5417	17.0616	16.5043	17.4977	17.7778	16.5649	17.6129	15.4571	15.8884	16.7355	16.7246	17.2328	16.4972	0.0268541	0.0454454	17.2797	16.6447	40	TMTC3	>sp|Q6ZXV5|TMTC3_HUMAN Transmembrane and TPR repeat-containing protein 3 OS=Homo sapiens GN=TMTC3 PE=1 SV=2	0.735546	16.865	-1.98589	0.0710666	0.276715	-4.88964	6	6
>sp|P09972|ALDOC_HUMAN Fructose-bisphosphate aldolase C OS=Homo sapiens GN=ALDOC PE=1 SV=2	19.6718	19.8222	19.6	19.7075	19.5421	20.2531	18.2629	16.6482	18.8514	19.2938	19.7846	19.8718	19.7661	18.7855	0.0130043	0.0642421	19.6897	19.0726	20	ALDOC	>sp|P09972|ALDOC_HUMAN Fructose-bisphosphate aldolase C OS=Homo sapiens GN=ALDOC PE=1 SV=2	0.980646	19.2758	-1.98587	0.0710693	0.276715	-4.88968	6	6
>tr|F2Z2E2|F2Z2E2_HUMAN Ras GTPase-activating-like protein IQGAP3 OS=Homo sapiens GN=IQGAP3 PE=1 SV=1	18.5385	19.7602	18.7953	18.6065	18.3502	18.4202	16.8796	17.1421	18.2561	18.8428	18.4602	18.2485	18.7451	17.9716	0.0277856	0.0433592	18.5725	18.2523	82	IQGAP3	>tr|F2Z2E2|F2Z2E2_HUMAN Ras GTPase-activating-like protein IQGAP3 OS=Homo sapiens GN=IQGAP3 PE=1 SV=1	0.773596	18.3583	-1.98554	0.0711102	0.276715	-4.8902	6	6
>sp|Q92630|DYRK2_HUMAN Dual specificity tyrosine-phosphorylation-regulated kinase 2 OS=Homo sapiens GN=DYRK2 PE=1 SV=3	20.0441	22.27	23.1461	20.1686	21.6789	18.0713	20.1577	20.6344	17.7889	20.0754	16.4652	19.0899	20.8965	19.0352	0.0877126	0.0849065	20.9237	19.5826	30	DYRK2	>sp|Q92630|DYRK2_HUMAN Dual specificity tyrosine-phosphorylation-regulated kinase 2 OS=Homo sapiens GN=DYRK2 PE=1 SV=3	1.86129	19.9659	-1.98438	0.0712535	0.276715	-4.89203	6	6
>sp|P51665|PSMD7_HUMAN 26S proteasome non-ATPase regulatory subunit 7 OS=Homo sapiens GN=PSMD7 PE=1 SV=2	18.4876	18.9769	18.9336	18.3838	19.8663	19.9387	18.5712	19.4461	18.2706	18.3888	17.6528	17.4882	19.0978	18.3029	0.0349012	0.0384289	18.9552	18.3297	15	PSMD7	>sp|P51665|PSMD7_HUMAN 26S proteasome non-ATPase regulatory subunit 7 OS=Homo sapiens GN=PSMD7 PE=1 SV=2	0.794855	18.7004	-1.98435	0.0712562	0.276715	-4.89206	6	6
>sp|Q9Y4F1|FARP1_HUMAN FERM, RhoGEF and pleckstrin domain-containing protein 1 OS=Homo sapiens GN=FARP1 PE=1 SV=1	18.7446	21.1936	19.9172	21.7524	20.357	20.4605	19.5259	19.8007	19.0487	19.8663	19.0286	19.7987	20.4042	19.5115	0.0511096	0.0197117	20.4088	19.6623	45	FARP1	>sp|Q9Y4F1|FARP1_HUMAN FERM, RhoGEF and pleckstrin domain-containing protein 1 OS=Homo sapiens GN=FARP1 PE=1 SV=1	0.892737	19.9578	-1.98227	0.0715149	0.277348	-4.89536	6	6
>sp|Q04917|1433F_HUMAN 14-3-3 protein eta OS=Homo sapiens GN=YWHAH PE=1 SV=4	23.8029	23.6209	23.9848	23.7253	22.7447	22.7447	21.784	21.7689	21.5865	23.7073	22.9279	23.5335	23.4372	22.5513	0.0234425	0.0424159	23.6731	22.3559	14	YWHAH	>sp|Q04917|1433F_HUMAN 14-3-3 protein eta OS=Homo sapiens GN=YWHAH PE=1 SV=4	0.885893	22.9943	-1.98011	0.0717831	0.277814	-4.89876	6	6
>sp|Q7Z3Q1|S46A3_HUMAN Solute carrier family 46 member 3 OS=Homo sapiens GN=SLC46A3 PE=2 SV=1	15.77	14.5066	13.6713	19.6906	19.0099	6.64642	14.8411	3.69331	14.7773	15.509	0	0	14.8825	8.13677	0.315711	0.944886	15.1383	9.23528	12	SLC46A3	>sp|Q7Z3Q1|S46A3_HUMAN Solute carrier family 46 member 3 OS=Homo sapiens GN=SLC46A3 PE=2 SV=1	6.7457	11.5096	-1.97799	0.0720487	0.277814	-4.90211	6	4
>sp|Q9H3H5|GPT_HUMAN UDP-N-acetylglucosamine--dolichyl-phosphate N-acetylglucosaminephosphotransferase OS=Homo sapiens GN=DPAGT1 PE=1 SV=2	20.1916	21.3565	21.6866	21.4793	23.3862	23.2658	20.5006	21.2612	20.5345	20.1368	21.3082	21.3503	21.8943	20.8486	0.0559788	0.0250118	21.583	20.8979	12	DPAGT1	>sp|Q9H3H5|GPT_HUMAN UDP-N-acetylglucosamine--dolichyl-phosphate N-acetylglucosaminephosphotransferase OS=Homo sapiens GN=DPAGT1 PE=1 SV=2	1.04573	21.3715	-1.9769	0.0721844	0.277814	-4.90382	6	6
>sp|Q13162|PRDX4_HUMAN Peroxiredoxin-4 OS=Homo sapiens GN=PRDX4 PE=1 SV=1	18.8565	18.1399	18.9279	18.8092	16.5192	16.4101	17.2182	16.6983	16.5276	18.4251	15.7013	15.9402	17.9438	16.7518	0.065801	0.0586903	18.4746	16.6129	14	PRDX4	>sp|Q13162|PRDX4_HUMAN Peroxiredoxin-4 OS=Homo sapiens GN=PRDX4 PE=1 SV=1	1.19202	17.3478	-1.97667	0.0722142	0.277814	-4.90419	6	6
>sp|Q58FF6|H90B4_HUMAN Putative heat shock protein HSP 90-beta 4 OS=Homo sapiens GN=HSP90AB4P PE=5 SV=1	19.4441	19.2894	18.6702	19.3475	18.9683	19.5375	21.5652	21.3984	21.6021	18.8067	19.8051	18.7134	19.2095	20.3152	0.0170619	0.0678284	19.3184	20.6018	25	HSP90AB4P	>sp|Q58FF6|H90B4_HUMAN Putative heat shock protein HSP 90-beta 4 OS=Homo sapiens GN=HSP90AB4P PE=5 SV=1	-1.10568	19.7623	1.97636	0.0722528	0.277814	-4.90468	6	6
>sp|Q03135|CAV1_HUMAN Caveolin-1 OS=Homo sapiens GN=CAV1 PE=1 SV=4	20.6122	21.7127	21.7086	20.5991	21.3883	21.0067	22.355	22.3362	22.6734	22.8051	21.3113	20.532	21.1713	22.0022	0.0240481	0.0404986	21.1975	22.3456	10	CAV1	>sp|Q03135|CAV1_HUMAN Caveolin-1 OS=Homo sapiens GN=CAV1 PE=1 SV=4	-0.830914	21.5867	1.97628	0.0722626	0.277814	-4.9048	6	6
>tr|E9PF05|E9PF05_HUMAN Sulfatase-modifying factor 1 OS=Homo sapiens GN=SUMF1 PE=1 SV=1	19.3645	18.1663	18.5431	18.4581	19.2822	19.5703	17.3091	17.9256	17.9199	17.1464	19.3088	18.8067	18.8974	18.0694	0.0306013	0.0466504	18.9127	17.9227	9	SUMF1	>tr|E9PF05|E9PF05_HUMAN Sulfatase-modifying factor 1 OS=Homo sapiens GN=SUMF1 PE=1 SV=1	0.828001	18.4834	-1.97593	0.0723064	0.277814	-4.90535	6	6
>sp|P04040|CATA_HUMAN Catalase OS=Homo sapiens GN=CAT PE=1 SV=3	19.7712	19.9359	20.0092	19.7602	19.684	19.7243	19.4666	19.7629	19.4941	19.5528	19.2847	18.4389	19.8141	19.3333	0.00648791	0.0240244	19.7657	19.4803	27	CAT	>sp|P04040|CATA_HUMAN Catalase OS=Homo sapiens GN=CAT PE=1 SV=3	0.480801	19.5737	-1.97222	0.0727729	0.279176	-4.91119	6	6
>sp|P18433|PTPRA_HUMAN Receptor-type tyrosine-protein phosphatase alpha OS=Homo sapiens GN=PTPRA PE=1 SV=2	18.7898	19.0539	19.5788	19.497	19.0159	18.7323	18.1663	18.0984	18.0875	19.1405	18.6649	19.1468	19.1113	18.5507	0.0185262	0.0273076	19.0349	18.4156	39	PTPRA	>sp|P18433|PTPRA_HUMAN Receptor-type tyrosine-protein phosphatase alpha OS=Homo sapiens GN=PTPRA PE=1 SV=2	0.56054	18.831	-1.97158	0.0728538	0.279176	-4.9122	6	6
>sp|Q14088|RB33A_HUMAN Ras-related protein Rab-33A OS=Homo sapiens GN=RAB33A PE=1 SV=2	21.6227	21.2269	21.7387	21.2612	22.4427	22.5397	20.8622	19.9172	20.8089	21.4011	21.5949	21.821	21.8053	21.0676	0.0260565	0.032813	21.6807	21.1316	14	RAB33A	>sp|Q14088|RB33A_HUMAN Ras-related protein Rab-33A OS=Homo sapiens GN=RAB33A PE=1 SV=2	0.73778	21.4364	-1.96701	0.0734336	0.280495	-4.91939	6	6
>sp|Q06323|PSME1_HUMAN Proteasome activator complex subunit 1 OS=Homo sapiens GN=PSME1 PE=1 SV=1	16.6983	17.1301	17.0864	16.743	17.0653	17.6313	16.3802	15.3593	16.3854	17.2182	16.973	16.2667	17.0591	16.4305	0.0196764	0.039383	17.0759	16.3828	13	PSME1	>sp|Q06323|PSME1_HUMAN Proteasome activator complex subunit 1 OS=Homo sapiens GN=PSME1 PE=1 SV=1	0.628601	16.7448	-1.96642	0.0735086	0.280495	-4.92031	6	6
>tr|H7BXS4|H7BXS4_HUMAN Calcium/calmodulin-dependent protein kinase type II subunit beta OS=Homo sapiens GN=CAMK2B PE=1 SV=1	0	0	0	13.5226	7.44875	15.8727	0	3.69331	0	0	0	0	6.14069	0.615551	1.18341	2.44949	3.72437	0	17	CAMK2B	>tr|H7BXS4|H7BXS4_HUMAN Calcium/calmodulin-dependent protein kinase type II subunit beta OS=Homo sapiens GN=CAMK2B PE=1 SV=1	5.52514	3.37812	-1.96583	0.0735842	0.280495	-4.92124	3	1
>sp|Q8IZP0|ABI1_HUMAN Abl interactor 1 OS=Homo sapiens GN=ABI1 PE=1 SV=4	22.1422	22.07	19.3623	21.8239	17.5438	17.7733	22.4364	22.7206	22.4495	22.3588	20.6344	20.801	20.1192	21.9001	0.107785	0.0422616	20.5931	22.3976	22	ABI1	>sp|Q8IZP0|ABI1_HUMAN Abl interactor 1 OS=Homo sapiens GN=ABI1 PE=1 SV=4	-1.78086	21.0097	1.96562	0.0736117	0.280495	-4.92158	6	6
>sp|P08238|HS90B_HUMAN Heat shock protein HSP 90-beta OS=Homo sapiens GN=HSP90AB1 PE=1 SV=4	22.123	20.8278	21.902	22.27	21.1799	21.4124	23.2505	23.2401	22.0629	22.1649	22.0957	21.4303	21.6192	22.3741	0.0263231	0.0323954	21.6572	22.1303	33	HSP90AB1	>sp|P08238|HS90B_HUMAN Heat shock protein HSP 90-beta OS=Homo sapiens GN=HSP90AB1 PE=1 SV=4	-0.75488	21.9966	1.96476	0.0737212	0.280495	-4.92293	6	6
>sp|P01876|IGHA1_HUMAN Ig alpha-1 chain C region OS=Homo sapiens GN=IGHA1 PE=1 SV=2	17.5392	18.325	17.6737	17.4006	18.0345	19.1113	18.5568	16.6872	15.6437	16.8576	17.4818	17.3564	18.0141	17.0972	0.0352716	0.0566093	17.8541	17.107	15	IGHA1	>sp|P01876|IGHA1_HUMAN Ig alpha-1 chain C region OS=Homo sapiens GN=IGHA1 PE=1 SV=2	0.916798	17.5556	-1.96431	0.0737788	0.280495	-4.92364	6	6
>tr|A6NP52|A6NP52_HUMAN PRA1 family protein 2 OS=Homo sapiens GN=PRAF2 PE=1 SV=1	0	15.5962	16.2949	17.4236	17.0897	16.4497	18.7974	19.2409	19.2822	18.6363	18.8635	18.3456	13.809	18.861	0.492074	0.0189974	16.3723	18.8304	5	PRAF2	>tr|A6NP52|A6NP52_HUMAN PRA1 family protein 2 OS=Homo sapiens GN=PRAF2 PE=1 SV=1	-5.052	16.335	1.95992	0.074342	0.28182	-4.93053	5	6
>sp|Q9NV70|EXOC1_HUMAN Exocyst complex component 1 OS=Homo sapiens GN=EXOC1 PE=1 SV=4	20.4605	20.606	20.524	20.021	20.564	21.1771	19.2217	19.1494	19.8398	20.0174	20.6142	20.667	20.5588	19.9183	0.0179995	0.0328236	20.544	19.9286	40	EXOC1	>sp|Q9NV70|EXOC1_HUMAN Exocyst complex component 1 OS=Homo sapiens GN=EXOC1 PE=1 SV=4	0.640534	20.2385	-1.95906	0.0744528	0.28182	-4.93188	6	6
>tr|J3KPD9|J3KPD9_HUMAN Nucleoside diphosphate kinase B OS=Homo sapiens GN=NME2 PE=1 SV=1	20.6846	22.5326	21.3274	21.9901	18.3916	17.8349	19.2273	18.9769	17.7672	18.8296	19.624	19.1228	20.4602	18.9246	0.0942907	0.0331794	21.006	19.0498	11	NME2	>tr|J3KPD9|J3KPD9_HUMAN Nucleoside diphosphate kinase B OS=Homo sapiens GN=NME2 PE=1 SV=1	1.53558	19.6924	-1.95878	0.0744889	0.28182	-4.93232	6	6
>sp|Q8NBI2|CYAC3_HUMAN Cytochrome b ascorbate-dependent protein 3 OS=Homo sapiens GN=CYB561A3 PE=1 SV=1	21.8474	21.9407	22.0381	21.6689	21.4082	21.284	16.3681	16.2406	21.2189	22.0869	21.2496	21.0094	21.6979	19.6956	0.0138739	0.134695	21.7582	21.1142	9	CYB561A3	>sp|Q8NBI2|CYAC3_HUMAN Cytochrome b ascorbate-dependent protein 3 OS=Homo sapiens GN=CYB561A3 PE=1 SV=1	2.0023	20.6967	-1.95857	0.0745165	0.28182	-4.93265	6	6
>sp|O14832|PAHX_HUMAN Phytanoyl-CoA dioxygenase, peroxisomal OS=Homo sapiens GN=PHYH PE=1 SV=1	15.9168	16.8911	15.7208	17.3724	16.5804	16.5502	18.8271	18.6702	19.012	15.7548	16.532	17.1563	16.5053	17.6587	0.037054	0.0775069	16.5653	17.9132	17	PHYH	>sp|O14832|PAHX_HUMAN Phytanoyl-CoA dioxygenase, peroxisomal OS=Homo sapiens GN=PHYH PE=1 SV=1	-1.15346	17.082	1.95683	0.0747413	0.282302	-4.93538	6	6
>tr|B7Z7P8|B7Z7P8_HUMAN Eukaryotic peptide chain release factor subunit 1 OS=Homo sapiens GN=ETF1 PE=1 SV=1	18.8246	16.9982	17.3423	17.0475	7.44875	15.0879	19.3173	17.2751	19.5259	18.9068	18.319	18.0467	15.4582	18.5651	0.265261	0.0456988	17.0228	18.6129	21	ETF1	>tr|B7Z7P8|B7Z7P8_HUMAN Eukaryotic peptide chain release factor subunit 1 OS=Homo sapiens GN=ETF1 PE=1 SV=1	-3.10692	17.0117	1.95238	0.0753191	0.284008	-4.94236	6	6
>sp|P21589|5NTD_HUMAN 5'-nucleotidase OS=Homo sapiens GN=NT5E PE=1 SV=1	22.0058	21.6417	21.6072	21.6417	21.7208	22.079	21.2129	20.7654	21.1208	21.2496	21.7473	21.8388	21.7827	21.3225	0.00945154	0.018938	21.6813	21.2312	26	NT5E	>sp|P21589|5NTD_HUMAN 5'-nucleotidase OS=Homo sapiens GN=NT5E PE=1 SV=1	0.460233	21.5526	-1.95184	0.075389	0.284008	-4.9432	6	6
>sp|Q9UGI8|TES_HUMAN Testin OS=Homo sapiens GN=TES PE=1 SV=1	18.3592	19.2409	19.0366	18.9709	19.3581	18.7702	18.6286	16.8976	18.9006	18.8092	18.6538	17.2294	18.956	18.1865	0.0188787	0.0484935	19.0038	18.6412	22	TES	>sp|Q9UGI8|TES_HUMAN Testin OS=Homo sapiens GN=TES PE=1 SV=1	0.769445	18.5713	-1.9499	0.0756419	0.28459	-4.94623	6	6
>tr|A0A0B4J1Y5|A0A0B4J1Y5_HUMAN Epidermal growth factor receptor OS=Homo sapiens GN=EGFR PE=1 SV=1	21.2875	21.1464	20.0732	19.9048	21.6983	20.1347	18.946	19.5139	19.279	19.5304	21.4718	19.9959	20.7075	19.7895	0.0366865	0.0451294	20.6405	19.5221	35	EGFR	>tr|A0A0B4J1Y5|A0A0B4J1Y5_HUMAN Epidermal growth factor receptor OS=Homo sapiens GN=EGFR PE=1 SV=1	0.917982	20.2485	-1.94511	0.0762721	0.286589	-4.95373	6	6
>sp|Q5HYI8|RABL3_HUMAN Rab-like protein 3 OS=Homo sapiens GN=RABL3 PE=1 SV=1	19.377	18.9891	19.9387	19.5824	19.7404	20.0013	17.6256	3.69331	0	19.1494	19.0726	19.1316	19.6048	13.1121	0.0193362	0.672888	19.6614	18.3491	10	RABL3	>sp|Q5HYI8|RABL3_HUMAN Rab-like protein 3 OS=Homo sapiens GN=RABL3 PE=1 SV=1	6.49273	16.3584	-1.94237	0.0766339	0.287576	-4.95801	6	5
>tr|B4DUT8|B4DUT8_HUMAN Calponin OS=Homo sapiens GN=CNN2 PE=1 SV=1	21.0724	20.9164	18.7323	19.1956	18.8428	18.8451	20.606	19.4782	20.2061	20.5489	21.4011	21.5173	19.6008	20.6263	0.0557034	0.0368919	19.0203	20.5775	16	CNN2	>tr|B4DUT8|B4DUT8_HUMAN Calponin OS=Homo sapiens GN=CNN2 PE=1 SV=1	-1.02552	20.1135	1.94015	0.0769276	0.288304	-4.96147	6	6
>sp|P46777|RL5_HUMAN 60S ribosomal protein L5 OS=Homo sapiens GN=RPL5 PE=1 SV=3	20.6436	20.492	20.2869	20.7932	19.3133	19.7552	20.3168	21.2875	22.8767	23.1388	20.7295	19.7629	20.214	21.352	0.0281971	0.0645764	20.3894	21.0085	11	RPL5	>sp|P46777|RL5_HUMAN 60S ribosomal protein L5 OS=Homo sapiens GN=RPL5 PE=1 SV=3	-1.13799	20.783	1.93908	0.077071	0.288432	-4.96315	6	6
>tr|F8VZJ2|F8VZJ2_HUMAN Nascent polypeptide-associated complex subunit alpha OS=Homo sapiens GN=NACA PE=1 SV=1	17.8038	17.1984	16.183	14.1873	15.3981	15.8587	15.8727	14.2401	0	15.7645	0	15.3778	16.1049	10.2092	0.0801234	0.776665	16.0209	14.809	6	NACA	>tr|F8VZJ2|F8VZJ2_HUMAN Nascent polypeptide-associated complex subunit alpha OS=Homo sapiens GN=NACA PE=1 SV=1	5.89568	13.157	-1.9384	0.0771608	0.288432	-4.96421	6	4
>sp|Q8N4P2|TT30B_HUMAN Tetratricopeptide repeat protein 30B OS=Homo sapiens GN=TTC30B PE=1 SV=2	20.4648	20.6592	20.8549	20.6977	20.7169	21.8769	19.7929	20.1755	19.9131	20.8413	20.2086	20.8278	20.8784	20.2932	0.02419	0.0220592	20.7073	20.192	39	TTC30B	>sp|Q8N4P2|TT30B_HUMAN Tetratricopeptide repeat protein 30B OS=Homo sapiens GN=TTC30B PE=1 SV=2	0.585193	20.5858	-1.93632	0.0774386	0.288887	-4.96745	6	6
>sp|P47914|RL29_HUMAN 60S ribosomal protein L29 OS=Homo sapiens GN=RPL29 PE=1 SV=2	18.9891	18.8672	17.845	0	18.8541	19.0751	23.2597	23.3714	23.3288	19.2217	20.1711	19.2058	15.6051	21.4264	0.490738	0.0981885	18.8606	21.7154	4	RPL29	>sp|P47914|RL29_HUMAN 60S ribosomal protein L29 OS=Homo sapiens GN=RPL29 PE=1 SV=2	-5.82133	18.5158	1.936	0.0774819	0.288887	-4.96796	5	6
>sp|O15511|ARPC5_HUMAN Actin-related protein 2/3 complex subunit 5 OS=Homo sapiens GN=ARPC5 PE=1 SV=3	18.9166	19.6291	19.2367	19.7259	18.1663	18.3888	18.9226	18.2652	19.2294	17.4691	17.77	17.8538	19.0106	18.2517	0.0337118	0.0380301	19.0766	18.0595	6	ARPC5	>sp|O15511|ARPC5_HUMAN Actin-related protein 2/3 complex subunit 5 OS=Homo sapiens GN=ARPC5 PE=1 SV=3	0.758892	18.6311	-1.93505	0.0776088	0.288894	-4.96944	6	6
>sp|Q12981|SEC20_HUMAN Vesicle transport protein SEC20 OS=Homo sapiens GN=BNIP1 PE=1 SV=3	21.8039	19.0255	18.3502	21.1352	20.0441	20.1935	21.4482	21.662	20.936	20.4743	21.1236	21.1059	20.0921	21.125	0.0637492	0.0195447	20.1188	21.1147	13	BNIP1	>sp|Q12981|SEC20_HUMAN Vesicle transport protein SEC20 OS=Homo sapiens GN=BNIP1 PE=1 SV=3	-1.03292	20.6085	1.93449	0.0776832	0.288894	-4.9703	6	6
>sp|P22307|NLTP_HUMAN Non-specific lipid-transfer protein OS=Homo sapiens GN=SCP2 PE=1 SV=2	18.7373	19.0034	16.613	16.4497	18.5106	19.7423	19.8907	19.9896	20.0092	19.301	18.5619	18.3085	18.1761	19.3435	0.073764	0.0389884	18.624	19.5958	28	SCP2	>sp|P22307|NLTP_HUMAN Non-specific lipid-transfer protein OS=Homo sapiens GN=SCP2 PE=1 SV=2	-1.16743	18.7598	1.93375	0.0777837	0.288897	-4.97147	6	6
>sp|Q13217|DNJC3_HUMAN DnaJ homolog subfamily C member 3 OS=Homo sapiens GN=DNAJC3 PE=1 SV=1	20.9997	20.8801	20.6032	20.2105	18.1629	18.8067	18.0685	17.8008	17.391	20.0932	18.7049	20.0932	19.9439	18.692	0.0591675	0.0624017	20.4068	18.3867	22	DNAJC3	>sp|Q13217|DNJC3_HUMAN DnaJ homolog subfamily C member 3 OS=Homo sapiens GN=DNAJC3 PE=1 SV=1	1.25189	19.3179	-1.93231	0.077976	0.28924	-4.9737	6	6
>sp|Q5NDL2|EOGT_HUMAN EGF domain-specific O-linked N-acetylglucosamine transferase OS=Homo sapiens GN=EOGT PE=1 SV=1	0	0	0	0	14.7603	6.64642	0	17.5768	17.4752	17.2751	16.2293	0	3.56779	11.4261	1.70798	0.775734	0	16.7522	24	EOGT	>sp|Q5NDL2|EOGT_HUMAN EGF domain-specific O-linked N-acetylglucosamine transferase OS=Homo sapiens GN=EOGT PE=1 SV=1	-7.85829	7.49693	1.93087	0.0781711	0.289593	-4.97596	2	4
>sp|Q9H8J5|MANS1_HUMAN MANSC domain-containing protein 1 OS=Homo sapiens GN=MANSC1 PE=2 SV=1	0	0	13.0046	0	14.962	6.64642	0	3.69331	0	0	0	0	5.76883	0.615551	1.19465	2.44949	3.32321	0	16	MANSC1	>sp|Q9H8J5|MANS1_HUMAN MANSC domain-containing protein 1 OS=Homo sapiens GN=MANSC1 PE=2 SV=1	5.15328	3.19219	-1.92856	0.0784825	0.290279	-4.97954	3	1
>sp|P26599|PTBP1_HUMAN Polypyrimidine tract-binding protein 1 OS=Homo sapiens GN=PTBP1 PE=1 SV=1	15.0731	17.15	17.2265	17.2803	18.9591	18.7752	16.4816	15.681	16.4101	15.7341	16.633	16.7893	17.4107	16.2882	0.0805845	0.0287704	17.2534	16.4459	21	PTBP1	>sp|P26599|PTBP1_HUMAN Polypyrimidine tract-binding protein 1 OS=Homo sapiens GN=PTBP1 PE=1 SV=1	1.12253	16.8494	-1.92798	0.0785618	0.290279	-4.98046	6	6
>tr|H7BY57|H7BY57_HUMAN Neurofascin (Fragment) OS=Homo sapiens GN=NFASC PE=1 SV=1	21.1208	19.3645	19.5703	19.3744	20.6238	20.6694	20.3478	20.7932	20.5127	20.735	21.426	21.1491	20.1205	20.8273	0.0384084	0.0192124	20.097	20.7641	46	NFASC	>tr|H7BY57|H7BY57_HUMAN Neurofascin (Fragment) OS=Homo sapiens GN=NFASC PE=1 SV=1	-0.70677	20.4739	1.92727	0.078657	0.290279	-4.98155	6	6
>sp|Q96MV8|ZDH15_HUMAN Palmitoyltransferase ZDHHC15 OS=Homo sapiens GN=ZDHHC15 PE=2 SV=1	0	0	0	13.9485	15.9544	6.64642	0	3.69331	0	0	0	0	6.09156	0.615551	1.20776	2.44949	3.32321	0	17	ZDHHC15	>sp|Q96MV8|ZDH15_HUMAN Palmitoyltransferase ZDHHC15 OS=Homo sapiens GN=ZDHHC15 PE=2 SV=1	5.47601	3.35356	-1.92551	0.0788971	0.290795	-4.9843	3	1
>sp|Q9UBR2|CATZ_HUMAN Cathepsin Z OS=Homo sapiens GN=CTSZ PE=1 SV=1	19.6906	19.5661	17.2803	19.5957	17.9348	17.1629	18.6972	19.2164	19.4369	19.7528	20.2382	20.0114	18.5384	19.5588	0.0653602	0.0287289	18.7505	19.5949	13	CTSZ	>sp|Q9UBR2|CATZ_HUMAN Cathepsin Z OS=Homo sapiens GN=CTSZ PE=1 SV=1	-1.02041	19.0486	1.92423	0.0790714	0.290861	-4.98629	6	6
>sp|Q9UH62|ARMX3_HUMAN Armadillo repeat-containing X-linked protein 3 OS=Homo sapiens GN=ARMCX3 PE=1 SV=1	0	0	0	0	14.7538	13.8228	14.2225	13.9864	14.1293	12.4443	14.5785	0	4.76277	11.5602	1.55043	0.494065	0	14.0579	20	ARMCX3	>sp|Q9UH62|ARMX3_HUMAN Armadillo repeat-containing X-linked protein 3 OS=Homo sapiens GN=ARMCX3 PE=1 SV=1	-6.79739	8.16146	1.9239	0.0791157	0.290861	-4.98679	2	5
>sp|Q9P0V3|SH3B4_HUMAN SH3 domain-binding protein 4 OS=Homo sapiens GN=SH3BP4 PE=1 SV=1	19.1598	18.7134	17.9947	18.039	18.4993	18.7932	22.2608	22.2085	22.0295	18.3539	17.6586	18.6197	18.5332	20.1885	0.024467	0.108501	18.6063	20.3246	47	SH3BP4	>sp|Q9P0V3|SH3B4_HUMAN SH3 domain-binding protein 4 OS=Homo sapiens GN=SH3BP4 PE=1 SV=1	-1.65527	19.3609	1.92232	0.079332	0.29089	-4.98926	6	6
>sp|P14923|PLAK_HUMAN Junction plakoglobin OS=Homo sapiens GN=JUP PE=1 SV=3	20.5842	20.3189	20.2679	20.0531	20.1461	20.3402	19.8485	19.9805	20.3307	20.1011	18.2172	19.2957	20.285	19.6289	0.0090111	0.0394051	20.2934	19.9145	37	JUP	>sp|P14923|PLAK_HUMAN Junction plakoglobin OS=Homo sapiens GN=JUP PE=1 SV=3	0.656101	19.957	-1.92204	0.07937	0.29089	-4.98969	6	6
>sp|O14975|S27A2_HUMAN Very long-chain acyl-CoA synthetase OS=Homo sapiens GN=SLC27A2 PE=1 SV=2	17.4165	18.7401	17.5919	17.3202	18.3049	20.0285	19.6614	19.5285	19.8485	17.4818	19.5845	19.5304	18.2337	19.2725	0.056979	0.0459369	17.9484	19.5574	32	SLC27A2	>sp|O14975|S27A2_HUMAN Very long-chain acyl-CoA synthetase OS=Homo sapiens GN=SLC27A2 PE=1 SV=2	-1.03883	18.7531	1.92064	0.079562	0.29089	-4.99187	6	6
>sp|Q8NCC3|PAG15_HUMAN Group XV phospholipase A2 OS=Homo sapiens GN=PLA2G15 PE=1 SV=2	21.1629	20.9447	21.2916	20.7789	14.9807	15.842	17.5622	17.7208	18.1663	16.4306	15.125	16.1757	19.1668	16.8634	0.152712	0.0681465	20.8618	16.9964	20	PLA2G15	>sp|Q8NCC3|PAG15_HUMAN Group XV phospholipase A2 OS=Homo sapiens GN=PLA2G15 PE=1 SV=2	2.30337	18.0151	-1.91976	0.0796825	0.29089	-4.99323	6	6
>sp|P61160|ARP2_HUMAN Actin-related protein 2 OS=Homo sapiens GN=ACTR2 PE=1 SV=1	22.0869	22.1689	22.1322	21.7015	22.5723	22.7138	21.1594	21.2715	21.8692	21.9093	22.1508	21.9901	22.2293	21.725	0.0163964	0.0187753	22.1505	21.8893	13	ACTR2	>sp|P61160|ARP2_HUMAN Actin-related protein 2 OS=Homo sapiens GN=ACTR2 PE=1 SV=1	0.504198	21.9772	-1.91941	0.0797309	0.29089	-4.99378	6	6
>sp|Q8WVX9|FACR1_HUMAN Fatty acyl-CoA reductase 1 OS=Homo sapiens GN=FAR1 PE=1 SV=1	0	0	12.6268	0	14.3251	6.64642	14.5066	14.0659	15.8107	15.4713	0	12.8359	5.59972	12.1151	1.18639	0.497641	3.32321	14.2862	28	FAR1	>sp|Q8WVX9|FACR1_HUMAN Fatty acyl-CoA reductase 1 OS=Homo sapiens GN=FAR1 PE=1 SV=1	-6.51534	8.85739	1.91874	0.0798222	0.29089	-4.99481	3	5
>sp|O15523|DDX3Y_HUMAN ATP-dependent RNA helicase DDX3Y OS=Homo sapiens GN=DDX3Y PE=1 SV=2	18.506	18.4251	18.7401	20.0932	18.1475	18.1399	19.2389	19.377	19.1468	18.9514	19.5875	19.6019	18.6753	19.3173	0.0391379	0.0132325	18.4656	19.308	37	DDX3Y	>sp|O15523|DDX3Y_HUMAN ATP-dependent RNA helicase DDX3Y OS=Homo sapiens GN=DDX3Y PE=1 SV=2	-0.641935	18.9963	1.91871	0.0798265	0.29089	-4.99486	6	6
>sp|Q9NZ53|PDXL2_HUMAN Podocalyxin-like protein 2 OS=Homo sapiens GN=PODXL2 PE=1 SV=1	15.7645	15.9867	15.2936	15.6696	16.059	16.7246	18.3026	17.4262	16.2211	15.2259	16.8001	16.8626	15.9163	16.8064	0.0301356	0.0622157	15.8756	16.8313	21	PODXL2	>sp|Q9NZ53|PDXL2_HUMAN Podocalyxin-like protein 2 OS=Homo sapiens GN=PODXL2 PE=1 SV=1	-0.890086	16.3614	1.91785	0.0799447	0.290955	-4.99619	6	6
>tr|A0A0G2JLB3|A0A0G2JLB3_HUMAN Glucosylceramidase OS=Homo sapiens GN=GBA PE=1 SV=1	20.5613	20.8772	20.2404	20.5956	19.8831	21.2297	19.4874	19.8166	19.6645	19.8311	20.1268	20.9219	20.5646	19.9747	0.0229178	0.0255227	20.5785	19.8239	28	GBA	>tr|A0A0G2JLB3|A0A0G2JLB3_HUMAN Glucosylceramidase OS=Homo sapiens GN=GBA PE=1 SV=1	0.589828	20.2696	-1.91233	0.0807088	0.293367	-5.00476	6	6
>sp|P23229|ITA6_HUMAN Integrin alpha-6 OS=Homo sapiens GN=ITGA6 PE=1 SV=5	19.0159	18.7898	19.1519	19.1176	18.8043	18.8271	20.1195	20.2313	20.4493	18.6036	19.1695	18.9995	18.9511	19.5954	0.00867635	0.0390541	18.9215	19.6445	55	ITGA6	>sp|P23229|ITA6_HUMAN Integrin alpha-6 OS=Homo sapiens GN=ITGA6 PE=1 SV=5	-0.64436	19.2733	1.91003	0.0810291	0.294162	-5.00833	6	6
>sp|Q01518|CAP1_HUMAN Adenylyl cyclase-associated protein 1 OS=Homo sapiens GN=CAP1 PE=1 SV=5	21.8002	20.7958	20.9447	20.6694	20.8549	21.3463	21.0836	21.9149	21.7879	21.3945	21.2159	22.3745	21.0685	21.6286	0.0202169	0.0225165	20.8998	21.5912	25	CAP1	>sp|Q01518|CAP1_HUMAN Adenylyl cyclase-associated protein 1 OS=Homo sapiens GN=CAP1 PE=1 SV=5	-0.560017	21.3485	1.90891	0.0811843	0.294356	-5.01005	6	6
>sp|Q9H4A6|GOLP3_HUMAN Golgi phosphoprotein 3 OS=Homo sapiens GN=GOLPH3 PE=1 SV=1	17.0725	17.1831	17.3455	16.7893	16.4816	16.3802	17.094	17.5654	17.1168	16.6766	18.6624	18.3026	16.8754	17.5696	0.0231365	0.0437935	16.9309	17.3411	14	GOLPH3	>sp|Q9H4A6|GOLP3_HUMAN Golgi phosphoprotein 3 OS=Homo sapiens GN=GOLPH3 PE=1 SV=1	-0.694282	17.2225	1.90629	0.0815509	0.295316	-5.01411	6	6
>sp|Q9NZ43|USE1_HUMAN Vesicle transport protein USE1 OS=Homo sapiens GN=USE1 PE=1 SV=2	23.3288	23.1461	23.2505	23.308	19.7766	20.115	20.2105	20.4763	21.549	19.3623	21.3318	21.4849	22.1542	20.7358	0.0774173	0.0420844	23.1983	20.904	12	USE1	>sp|Q9NZ43|USE1_HUMAN Vesicle transport protein USE1 OS=Homo sapiens GN=USE1 PE=1 SV=2	1.41837	21.445	-1.90296	0.0820197	0.296561	-5.01927	6	6
>sp|Q9NV96|CC50A_HUMAN Cell cycle control protein 50A OS=Homo sapiens GN=TMEM30A PE=1 SV=1	19.1722	22.0159	22.7796	22.2289	19.3315	19.1669	20.1268	22.8689	23.1264	23.1773	22.3409	22.1772	20.7825	22.3029	0.0830926	0.051184	20.6737	22.6049	18	TMEM30A	>sp|Q9NV96|CC50A_HUMAN Cell cycle control protein 50A OS=Homo sapiens GN=TMEM30A PE=1 SV=1	-1.52043	21.5427	1.90239	0.0820993	0.296561	-5.02014	6	6
>sp|P42167|LAP2B_HUMAN Lamina-associated polypeptide 2, isoforms beta/gamma OS=Homo sapiens GN=TMPO PE=1 SV=2	16.9258	17.3423	17.5955	16.9103	19.1431	18.9971	16.6482	16.8837	15.7266	18.3521	15.9168	17.1533	17.819	16.7801	0.056354	0.0564978	17.4689	16.766	21	TMPO	>sp|P42167|LAP2B_HUMAN Lamina-associated polypeptide 2, isoforms beta/gamma OS=Homo sapiens GN=TMPO PE=1 SV=2	1.03892	17.2996	-1.9005	0.0823669	0.297157	-5.02307	6	6
>tr|H7C1K5|H7C1K5_HUMAN Actin-binding protein anillin (Fragment) OS=Homo sapiens GN=ANLN PE=1 SV=6	16.3641	16.6237	16.5502	14.3099	16.6449	16.1057	16.3597	16.2845	16.9064	17.0824	17.0864	17.7618	16.0997	16.9135	0.0558876	0.0321719	16.4571	16.9944	13	ANLN	>tr|H7C1K5|H7C1K5_HUMAN Actin-binding protein anillin (Fragment) OS=Homo sapiens GN=ANLN PE=1 SV=6	-0.813795	16.5066	1.89575	0.0830418	0.299219	-5.0304	6	6
>sp|P11413|G6PD_HUMAN Glucose-6-phosphate 1-dehydrogenase OS=Homo sapiens GN=G6PD PE=1 SV=4	22.7447	22.7723	23.3714	22.9877	22.6537	22.5657	22.3692	22.559	22.4887	21.9407	20.6694	22.9606	22.8493	22.1646	0.0127926	0.0362169	22.7585	22.429	29	G6PD	>sp|P11413|G6PD_HUMAN Glucose-6-phosphate 1-dehydrogenase OS=Homo sapiens GN=G6PD PE=1 SV=4	0.684641	22.5069	-1.89484	0.0831715	0.299241	-5.03181	6	6
>tr|D3DWX8|D3DWX8_HUMAN Family with sequence similarity 3, member A, isoform CRA_c OS=Homo sapiens GN=FAM3A PE=1 SV=1	17.189	17.2834	18.0345	18.0222	18.0685	17.9038	20.0092	20.1916	18.9769	17.8076	17.5581	17.6839	17.7502	18.7046	0.0227102	0.0639232	17.963	18.3923	11	FAM3A	>tr|D3DWX8|D3DWX8_HUMAN Family with sequence similarity 3, member A, isoform CRA_c OS=Homo sapiens GN=FAM3A PE=1 SV=1	-0.954302	18.2274	1.89426	0.0832545	0.299241	-5.0327	6	6
>sp|Q16643|DREB_HUMAN Drebrin OS=Homo sapiens GN=DBN1 PE=1 SV=4	19.945	19.8288	20.2061	20.1577	20.7234	20.492	18.8092	19.0464	19.4294	18.9196	19.9315	20.9793	20.2255	19.5192	0.0165468	0.04223	20.1819	19.2379	27	DBN1	>sp|Q16643|DREB_HUMAN Drebrin OS=Homo sapiens GN=DBN1 PE=1 SV=4	0.706271	19.8724	-1.8919	0.0835926	0.299647	-5.03634	6	6
>sp|Q10471|GALT2_HUMAN Polypeptide N-acetylgalactosaminyltransferase 2 OS=Homo sapiens GN=GALNT2 PE=1 SV=1	22.4079	22.049	22.7447	22.4364	21.6021	21.9716	23.0216	23.1773	22.9424	22.2519	22.4695	22.3791	22.202	22.707	0.0183319	0.0170182	22.2284	22.7059	31	GALNT2	>sp|Q10471|GALT2_HUMAN Polypeptide N-acetylgalactosaminyltransferase 2 OS=Homo sapiens GN=GALNT2 PE=1 SV=1	-0.505017	22.4545	1.89189	0.0835932	0.299647	-5.03635	6	6
>sp|Q9UJ83|HACL1_HUMAN 2-hydroxyacyl-CoA lyase 1 OS=Homo sapiens GN=HACL1 PE=1 SV=2	15.6274	13.4678	13.9059	14.878	7.44875	6.64642	16.0452	13.4127	16.4275	15.817	13.7761	14.2712	11.9957	14.9583	0.326295	0.08632	13.6868	15.0441	27	HACL1	>sp|Q9UJ83|HACL1_HUMAN 2-hydroxyacyl-CoA lyase 1 OS=Homo sapiens GN=HACL1 PE=1 SV=2	-2.96258	13.477	1.89103	0.0837166	0.299647	-5.03767	6	6
>tr|J3KSG2|J3KSG2_HUMAN Cytospin-B (Fragment) OS=Homo sapiens GN=SPECC1 PE=1 SV=1	19.8104	20.357	20.4529	19.9341	21.2523	21.1177	21.6725	21.885	21.5095	20.5956	20.8715	20.4551	20.4874	21.1649	0.0290008	0.0284198	20.4049	21.1905	25	SPECC1	>tr|J3KSG2|J3KSG2_HUMAN Cytospin-B (Fragment) OS=Homo sapiens GN=SPECC1 PE=1 SV=1	-0.67747	20.8261	1.89058	0.0837812	0.299647	-5.03837	6	6
>sp|Q9ULF5|S39AA_HUMAN Zinc transporter ZIP10 OS=Homo sapiens GN=SLC39A10 PE=1 SV=2	18.8896	19.3114	19.1722	19.0405	17.9493	17.7233	20.7422	20.7086	20.4287	19.2527	18.6854	18.1539	18.6811	19.6619	0.0360194	0.0568434	18.9651	19.8407	33	SLC39A10	>sp|Q9ULF5|S39AA_HUMAN Zinc transporter ZIP10 OS=Homo sapiens GN=SLC39A10 PE=1 SV=2	-0.98085	19.1715	1.8894	0.0839509	0.299872	-5.04018	6	6
>sp|Q9UGP8|SEC63_HUMAN Translocation protein SEC63 homolog OS=Homo sapiens GN=SEC63 PE=1 SV=2	18.9995	18.973	19.0099	18.7497	19.5139	19.7987	17.8385	18.2461	17.9913	18.7424	18.5181	19.7898	19.1741	18.521	0.0206462	0.038031	19.0047	18.3821	39	SEC63	>sp|Q9UGP8|SEC63_HUMAN Translocation protein SEC63 homolog OS=Homo sapiens GN=SEC63 PE=1 SV=2	0.653041	18.8476	-1.88871	0.0840511	0.299872	-5.04126	6	6
>sp|P57088|TMM33_HUMAN Transmembrane protein 33 OS=Homo sapiens GN=TMEM33 PE=1 SV=2	19.1208	18.3739	18.177	17.7432	18.7111	18.177	18.5685	18.7726	18.7843	18.5321	19.5477	19.4294	18.3838	18.9391	0.0260445	0.0232023	18.2754	18.7785	11	TMEM33	>sp|P57088|TMM33_HUMAN Transmembrane protein 33 OS=Homo sapiens GN=TMEM33 PE=1 SV=2	-0.555283	18.6615	1.88691	0.0843115	0.299985	-5.04403	6	6
>tr|J3KQN4|J3KQN4_HUMAN 60S ribosomal protein L36a OS=Homo sapiens GN=RPL36A PE=3 SV=1	24.0474	24.1199	24.0634	23.4279	23.3612	23.2184	22.9877	23.6356	18.6165	24.1035	19.2273	23.1388	23.7064	21.9516	0.0173885	0.10875	23.7377	23.0632	8	RPL36A	>tr|J3KQN4|J3KQN4_HUMAN 60S ribosomal protein L36a OS=Homo sapiens GN=RPL36A PE=3 SV=1	1.75482	22.829	-1.88668	0.0843436	0.299985	-5.04437	6	6
>tr|F5GZ08|F5GZ08_HUMAN Amyloid-like protein 1 OS=Homo sapiens GN=APLP1 PE=1 SV=1	15.6068	15.8884	17.2536	16.9331	16.5502	16.7585	16.7974	17.4356	17.2505	17.1126	17.7646	16.4537	16.4984	17.1358	0.0383033	0.027106	16.6544	17.1816	29	APLP1	>tr|F5GZ08|F5GZ08_HUMAN Amyloid-like protein 1 OS=Homo sapiens GN=APLP1 PE=1 SV=1	-0.637329	16.8171	1.88634	0.0843934	0.299985	-5.0449	6	6
>sp|Q9NRY6|PLS3_HUMAN Phospholipid scramblase 3 OS=Homo sapiens GN=PLSCR3 PE=1 SV=2	20.6764	23.1264	21.9862	22.9606	20.57	21.3503	21.5234	20.4879	20.6503	21.0252	20.4665	21.1387	21.7783	20.882	0.0507821	0.0200848	21.6683	20.8377	10	PLSCR3	>sp|Q9NRY6|PLS3_HUMAN Phospholipid scramblase 3 OS=Homo sapiens GN=PLSCR3 PE=1 SV=2	0.896313	21.3302	-1.88455	0.0846523	0.300536	-5.04765	6	6
>sp|P25705|ATPA_HUMAN ATP synthase subunit alpha, mitochondrial OS=Homo sapiens GN=ATP5A1 PE=1 SV=1	23.014	23.0622	23.1919	22.5062	19.1494	19.1316	19.8104	19.1249	19.113	20.759	18.5038	22.274	21.6759	19.9309	0.0912405	0.0693246	22.7601	19.4676	27	ATP5A1	>sp|P25705|ATPA_HUMAN ATP synthase subunit alpha, mitochondrial OS=Homo sapiens GN=ATP5A1 PE=1 SV=1	1.74503	20.8034	-1.8837	0.0847757	0.300606	-5.04896	6	6
>sp|Q9P0L0|VAPA_HUMAN Vesicle-associated membrane protein-associated protein A OS=Homo sapiens GN=VAPA PE=1 SV=3	22.036	21.8354	22.4788	21.5735	22.1274	21.2189	21.9333	22.7297	22.4834	21.8935	22.602	22.7206	21.8783	22.3938	0.0202041	0.0171018	21.9357	22.5427	13	VAPA	>sp|Q9P0L0|VAPA_HUMAN Vesicle-associated membrane protein-associated protein A OS=Homo sapiens GN=VAPA PE=1 SV=3	-0.515417	22.136	1.88046	0.0852486	0.301913	-5.05395	6	6
>sp|Q5EBL8|PDZ11_HUMAN PDZ domain-containing protein 11 OS=Homo sapiens GN=PDZD11 PE=1 SV=2	0	0	12.4443	0	7.44875	6.64642	15.0411	3.69331	16.6085	13.5579	0	14.8157	4.42324	10.6194	1.18396	0.655672	3.32321	14.1868	7	PDZD11	>sp|Q5EBL8|PDZ11_HUMAN PDZ domain-containing protein 11 OS=Homo sapiens GN=PDZD11 PE=1 SV=2	-6.1962	7.52134	1.87884	0.0854856	0.301972	-5.05644	3	5
>sp|P08729|K2C7_HUMAN Keratin, type II cytoskeletal 7 OS=Homo sapiens GN=KRT7 PE=1 SV=5	22.3081	22.8554	22.52	20.9814	22.123	22.5896	22.1855	21.6267	21.8815	21.0124	21.8148	20.7863	22.2296	21.5512	0.0297121	0.0250912	22.414	21.7207	27	KRT7	>sp|P08729|K2C7_HUMAN Keratin, type II cytoskeletal 7 OS=Homo sapiens GN=KRT7 PE=1 SV=5	0.678367	21.8904	-1.87868	0.0855085	0.301972	-5.05668	6	6
>sp|O60645|EXOC3_HUMAN Exocyst complex component 3 OS=Homo sapiens GN=EXOC3 PE=1 SV=2	18.522	18.7019	18.8113	18.9166	18.5263	18.6998	23.2184	19.0255	20.0383	19.9536	18.6972	18.762	18.6963	19.9491	0.00832375	0.0854398	18.7008	19.4896	34	EXOC3	>sp|O60645|EXOC3_HUMAN Exocyst complex component 3 OS=Homo sapiens GN=EXOC3 PE=1 SV=2	-1.25284	19.3227	1.87821	0.0855779	0.301972	-5.05741	6	6
>tr|I3NI29|I3NI29_HUMAN Protein TMEM256-PLSCR3 (Fragment) OS=Homo sapiens GN=TMEM256-PLSCR3 PE=4 SV=1	20.6011	23.7253	22.4079	23.5335	20.9254	21.6519	21.8002	20.7572	20.8488	21.1019	20.7476	21.4373	22.1409	21.1155	0.0592624	0.0201751	22.0299	20.9754	7	TMEM256-PLSCR3	>tr|I3NI29|I3NI29_HUMAN Protein TMEM256-PLSCR3 (Fragment) OS=Homo sapiens GN=TMEM256-PLSCR3 PE=4 SV=1	1.02535	21.6282	-1.87748	0.0856842	0.301979	-5.05852	6	6
>tr|A0A087X1E4|A0A087X1E4_HUMAN Arfaptin-2 OS=Homo sapiens GN=ARFIP2 PE=1 SV=1	22.07	22.0536	22.6984	22.0159	19.2679	19.7075	17.9619	18.0364	19.2247	22.2839	20.4192	20.3923	21.3022	19.7198	0.067358	0.0838963	22.0348	19.8085	18	ARFIP2	>tr|A0A087X1E4|A0A087X1E4_HUMAN Arfaptin-2 OS=Homo sapiens GN=ARFIP2 PE=1 SV=1	1.58245	20.511	-1.87572	0.0859432	0.302524	-5.06123	6	6
>tr|I3L4N6|I3L4N6_HUMAN Solute carrier family 12 member 4 OS=Homo sapiens GN=SLC12A4 PE=1 SV=1	19.7374	19.7495	20.1652	19.6614	19.5721	19.3695	20.8451	19.3416	20.9879	20.8854	20.0982	19.733	19.7092	20.3152	0.0133625	0.0340496	19.6994	20.4717	42	SLC12A4	>tr|I3L4N6|I3L4N6_HUMAN Solute carrier family 12 member 4 OS=Homo sapiens GN=SLC12A4 PE=1 SV=1	-0.606025	20.0122	1.87435	0.0861453	0.302868	-5.06333	6	6
>sp|P41250|SYG_HUMAN Glycine--tRNA ligase OS=Homo sapiens GN=GARS PE=1 SV=3	19.9495	18.6831	19.6291	19.7206	18.2842	17.9695	20.4511	20.6846	19.9805	20.1214	18.6578	19.4203	19.0393	19.8859	0.0438302	0.037272	19.1561	20.051	35	GARS	>sp|P41250|SYG_HUMAN Glycine--tRNA ligase OS=Homo sapiens GN=GARS PE=1 SV=3	-0.84661	19.4626	1.87307	0.0863338	0.303162	-5.06529	6	6
>sp|P42677|RS27_HUMAN 40S ribosomal protein S27 OS=Homo sapiens GN=RPS27 PE=1 SV=3	17.9619	17.7456	17.4947	18.1056	7.44875	6.64642	17.9085	17.7288	18.3838	18.3485	19.3269	17.599	14.2338	18.2159	0.391745	0.0346535	17.6201	18.1285	4	RPS27	>sp|P42677|RS27_HUMAN 40S ribosomal protein S27 OS=Homo sapiens GN=RPS27 PE=1 SV=3	-3.9821	16.2249	1.8715	0.0865662	0.303424	-5.0677	6	6
>sp|O15127|SCAM2_HUMAN Secretory carrier-associated membrane protein 2 OS=Homo sapiens GN=SCAMP2 PE=1 SV=2	20.2815	21.4336	20.2781	21.1387	22.5476	22.0536	23.308	22.5954	23.0216	23.5335	21.7248	20.29	21.2889	22.4122	0.043303	0.0544306	21.2862	22.8085	8	SCAMP2	>sp|O15127|SCAM2_HUMAN Secretory carrier-associated membrane protein 2 OS=Homo sapiens GN=SCAMP2 PE=1 SV=2	-1.12335	21.8505	1.87115	0.0866179	0.303424	-5.06823	6	6
>sp|Q9NQ39|RS10L_HUMAN Putative 40S ribosomal protein S10-like OS=Homo sapiens GN=RPS10P5 PE=5 SV=1	18.6878	18.8351	18.9031	18.3617	17.6448	17.8852	18.1629	18.6649	19.9474	21.3241	20.1041	18.1927	18.3863	19.3993	0.0283754	0.0653098	18.5248	19.3062	7	RPS10P5	>sp|Q9NQ39|RS10L_HUMAN Putative 40S ribosomal protein S10-like OS=Homo sapiens GN=RPS10P5 PE=5 SV=1	-1.01307	18.8928	1.86654	0.0873034	0.305456	-5.07529	6	6
>tr|A0A0G2JP90|A0A0G2JP90_HUMAN Nodal modulator 1 OS=Homo sapiens GN=NOMO1 PE=1 SV=1	18.3502	18.5321	18.5385	18.3485	17.3125	16.959	18.9891	18.1143	18.0441	19.1034	18.7677	18.9844	18.0068	18.6672	0.0382616	0.0251115	18.3494	18.8761	55	NOMO1	>tr|A0A0G2JP90|A0A0G2JP90_HUMAN Nodal modulator 1 OS=Homo sapiens GN=NOMO1 PE=1 SV=1	-0.660386	18.337	1.8642	0.0876531	0.306152	-5.07887	6	6
>sp|Q9BYG5|PAR6B_HUMAN Partitioning defective 6 homolog beta OS=Homo sapiens GN=PARD6B PE=1 SV=1	18.6831	18.6945	19.2195	18.9438	18.1316	18.1056	16.6203	17.1722	18.0261	18.7278	17.8286	18.8808	18.6297	17.876	0.0237198	0.0489727	18.6888	17.9274	16	PARD6B	>sp|Q9BYG5|PAR6B_HUMAN Partitioning defective 6 homolog beta OS=Homo sapiens GN=PARD6B PE=1 SV=1	0.75372	18.2528	-1.86295	0.0878405	0.306152	-5.08078	6	6
>sp|Q5W111|SPRY7_HUMAN SPRY domain-containing protein 7 OS=Homo sapiens GN=SPRYD7 PE=1 SV=2	20.5723	20.5127	20.8451	22.2121	23.5335	23.48	20.1041	21.8388	19.7712	20.1079	21.1322	21.09	21.8593	20.674	0.0648655	0.0386961	21.5286	20.5989	12	SPRYD7	>sp|Q5W111|SPRY7_HUMAN SPRY domain-containing protein 7 OS=Homo sapiens GN=SPRYD7 PE=1 SV=2	1.18526	21.2667	-1.86227	0.087943	0.306152	-5.08183	6	6
>sp|P10646|TFPI1_HUMAN Tissue factor pathway inhibitor OS=Homo sapiens GN=TFPI PE=1 SV=1	18.6456	18.8648	19.0621	19.2164	17.4085	17.3564	15.6228	15.328	19.1064	19.109	17.1126	16.0935	18.4256	17.0621	0.0450786	0.0994237	18.7552	16.6031	13	TFPI	>sp|P10646|TFPI1_HUMAN Tissue factor pathway inhibitor OS=Homo sapiens GN=TFPI PE=1 SV=1	1.36357	17.7438	-1.8622	0.0879526	0.306152	-5.08193	6	6
>tr|Q14DU5|Q14DU5_HUMAN ROCK2 protein OS=Homo sapiens GN=ROCK2 PE=1 SV=1	23.2184	23.4537	23.3612	22.8834	22.9606	23.317	21.6072	23.5448	22.9606	21.7689	22.552	22.976	23.199	22.5682	0.00986574	0.0333748	23.2677	22.7563	38	ROCK2	>tr|Q14DU5|Q14DU5_HUMAN ROCK2 protein OS=Homo sapiens GN=ROCK2 PE=1 SV=1	0.630813	22.8836	-1.86169	0.0880305	0.306152	-5.08272	6	6
>sp|Q96NR8|RDH12_HUMAN Retinol dehydrogenase 12 OS=Homo sapiens GN=RDH12 PE=1 SV=3	18.4782	16.2715	16.7484	17.0541	17.6996	17.5521	15.7843	16.9829	15.842	14.2605	18.1475	16.1331	17.3007	16.1917	0.0450261	0.080396	17.3031	15.9876	17	RDH12	>sp|Q96NR8|RDH12_HUMAN Retinol dehydrogenase 12 OS=Homo sapiens GN=RDH12 PE=1 SV=3	1.10894	16.7462	-1.86073	0.0881743	0.306242	-5.08418	6	6
>tr|F5H4Q5|F5H4Q5_HUMAN Vacuolar protein sorting-associated protein 37C (Fragment) OS=Homo sapiens GN=VPS37C PE=1 SV=1	16.9103	16.292	18.5289	16.6449	17.8323	18.8865	18.9535	16.114	19.0143	18.5948	20.1103	20.2313	17.5158	18.8363	0.060571	0.0790434	17.3713	18.9839	6	VPS37C	>tr|F5H4Q5|F5H4Q5_HUMAN Vacuolar protein sorting-associated protein 37C (Fragment) OS=Homo sapiens GN=VPS37C PE=1 SV=1	-1.32053	18.1761	1.86011	0.0882679	0.306242	-5.08513	6	6
>sp|P31947|1433S_HUMAN 14-3-3 protein sigma OS=Homo sapiens GN=SFN PE=1 SV=1	23.3534	23.5335	23.7073	23.3714	22.2012	22.4005	20.7654	21.0067	20.5108	23.6034	22.6657	23.3534	23.0946	21.9842	0.0273279	0.0629398	23.3624	21.8362	14	SFN	>sp|P31947|1433S_HUMAN 14-3-3 protein sigma OS=Homo sapiens GN=SFN PE=1 SV=1	1.11031	22.5394	-1.85872	0.0884776	0.306602	-5.08725	6	6
>sp|Q9NPQ8|RIC8A_HUMAN Synembryn-A OS=Homo sapiens GN=RIC8A PE=1 SV=3	0	0	11.618	0	7.44875	6.64642	0	3.69331	0	0	0	0	4.28552	0.615551	1.16411	2.44949	3.32321	0	28	RIC8A	>sp|Q9NPQ8|RIC8A_HUMAN Synembryn-A OS=Homo sapiens GN=RIC8A PE=1 SV=3	3.66997	2.45054	-1.85631	0.0888424	0.307499	-5.09093	3	1
>sp|Q7LBR1|CHM1B_HUMAN Charged multivesicular body protein 1b OS=Homo sapiens GN=CHMP1B PE=1 SV=1	21.6558	22.3294	24.7202	24.4796	25.8101	24.9389	26.7876	26.7876	26.7876	24.6776	23.9848	24.1199	23.989	25.5242	0.0677102	0.054982	24.5999	25.7326	4	CHMP1B	>sp|Q7LBR1|CHM1B_HUMAN Charged multivesicular body protein 1b OS=Homo sapiens GN=CHMP1B PE=1 SV=1	-1.53516	24.7566	1.85505	0.0890338	0.307726	-5.09285	6	6
>sp|P10909|CLUS_HUMAN Clusterin OS=Homo sapiens GN=CLU PE=1 SV=1	19.4998	19.1383	20.1819	19.5094	20.1173	19.8663	22.9424	22.8767	19.6152	19.8078	20.1509	19.9781	19.7188	20.8952	0.0205849	0.0751642	19.6878	20.0645	21	CLU	>sp|P10909|CLUS_HUMAN Clusterin OS=Homo sapiens GN=CLU PE=1 SV=1	-1.17633	20.307	1.85448	0.0891204	0.307726	-5.09372	6	6
>sp|A6NMK8|F196B_HUMAN Protein FAM196B OS=Homo sapiens GN=FAM196B PE=2 SV=1	0	0	11.8035	0	7.44875	6.64642	0	3.69331	0	0	0	0	4.31644	0.615551	1.16847	2.44949	3.32321	0	26	FAM196B	>sp|A6NMK8|F196B_HUMAN Protein FAM196B OS=Homo sapiens GN=FAM196B PE=2 SV=1	3.70089	2.466	-1.85341	0.0892834	0.307921	-5.09535	3	1
>sp|Q9Y5M8|SRPRB_HUMAN Signal recognition particle receptor subunit beta OS=Homo sapiens GN=SRPRB PE=1 SV=3	18.5321	17.1697	16.2342	17.6341	17.7503	17.4882	18.0984	17.4328	18.2317	20.5909	17.998	18.3301	17.4681	18.447	0.0432294	0.0594228	17.5612	18.1651	14	SRPRB	>sp|Q9Y5M8|SRPRB_HUMAN Signal recognition particle receptor subunit beta OS=Homo sapiens GN=SRPRB PE=1 SV=3	-0.97888	17.9576	1.85159	0.0895601	0.308114	-5.09812	6	6
>sp|P27348|1433T_HUMAN 14-3-3 protein theta OS=Homo sapiens GN=YWHAQ PE=1 SV=1	24.1199	24.2658	24.198	24.1431	23.6209	23.4657	22.8767	23.0728	23.1113	24.2204	23.48	23.8809	23.9689	23.4403	0.014063	0.0222919	24.1315	23.2956	13	YWHAQ	>sp|P27348|1433T_HUMAN 14-3-3 protein theta OS=Homo sapiens GN=YWHAQ PE=1 SV=1	0.528567	23.7046	-1.85149	0.0895767	0.308114	-5.09829	6	6
>sp|P53794|SC5A3_HUMAN Sodium/myo-inositol cotransporter OS=Homo sapiens GN=SLC5A3 PE=3 SV=2	20.0662	19.8565	20.04	19.8311	19.2409	19.502	19.6414	19.087	18.6431	19.5824	19.4461	19.389	19.7561	19.2982	0.0163612	0.0194215	19.8438	19.4175	25	SLC5A3	>sp|P53794|SC5A3_HUMAN Sodium/myo-inositol cotransporter OS=Homo sapiens GN=SLC5A3 PE=3 SV=2	0.457968	19.5271	-1.85052	0.089724	0.308114	-5.09975	6	6
>sp|Q9NQ34|TMM9B_HUMAN Transmembrane protein 9B OS=Homo sapiens GN=TMEM9B PE=1 SV=1	21.1527	20.93	20.1974	19.4324	20.8854	20.7406	23.9678	23.9848	23.1388	20.1485	20.0687	20.6408	20.5564	21.9916	0.0309937	0.0865483	20.813	21.8898	7	TMEM9B	>sp|Q9NQ34|TMM9B_HUMAN Transmembrane protein 9B OS=Homo sapiens GN=TMEM9B PE=1 SV=1	-1.43515	21.274	1.84959	0.0898669	0.308114	-5.10117	6	6
>sp|A1L157|TSN11_HUMAN Tetraspanin-11 OS=Homo sapiens GN=TSPAN11 PE=2 SV=2	17.0398	17.2995	22.07	21.5294	19.1208	19.1468	21.5865	21.7879	21.8239	21.2214	22.693	18.181	19.3677	21.2156	0.107766	0.0737069	19.1338	21.6872	10	TSPAN11	>sp|A1L157|TSN11_HUMAN Tetraspanin-11 OS=Homo sapiens GN=TSPAN11 PE=2 SV=2	-1.84792	20.2917	1.84937	0.0899003	0.308114	-5.10151	6	6
>sp|Q12841|FSTL1_HUMAN Follistatin-related protein 1 OS=Homo sapiens GN=FSTL1 PE=1 SV=1	21.5652	20.9814	19.7473	18.7156	19.7259	20.077	16.7154	17.5175	16.6418	20.6385	19.8288	20.3899	20.1354	18.622	0.0501457	0.100246	19.9122	18.6731	19	FSTL1	>sp|Q12841|FSTL1_HUMAN Follistatin-related protein 1 OS=Homo sapiens GN=FSTL1 PE=1 SV=1	1.51344	19.3787	-1.84887	0.0899774	0.308114	-5.10227	6	6
>sp|Q7LGC8|CHST3_HUMAN Carbohydrate sulfotransferase 3 OS=Homo sapiens GN=CHST3 PE=1 SV=3	16.1593	16.314	16.2845	15.5962	16.5694	17.2567	18.039	18.0797	17.9173	16.4727	16.2882	16.2293	16.3633	17.171	0.0332422	0.0539444	16.2993	17.195	20	CHST3	>sp|Q7LGC8|CHST3_HUMAN Carbohydrate sulfotransferase 3 OS=Homo sapiens GN=CHST3 PE=1 SV=3	-0.807701	16.7672	1.84734	0.0902123	0.308403	-5.1046	6	6
>tr|A0A087X209|A0A087X209_HUMAN Cyclin-dependent kinase 13 OS=Homo sapiens GN=CDK13 PE=1 SV=1	17.2294	14.2313	14.2225	18.2384	15.8046	14.0214	17.0792	17.2394	16.9484	15.612	16.9928	18.4364	15.6246	17.0514	0.114192	0.0527195	15.018	17.036	20	CDK13	>tr|A0A087X209|A0A087X209_HUMAN Cyclin-dependent kinase 13 OS=Homo sapiens GN=CDK13 PE=1 SV=1	-1.42676	16.338	1.84693	0.0902745	0.308403	-5.10522	6	6
>sp|Q96QV6|H2A1A_HUMAN Histone H2A type 1-A OS=Homo sapiens GN=HIST1H2AA PE=1 SV=3	19.2822	18.6649	19.9243	22.2793	21.5898	21.314	19.9641	17.9762	18.2678	19.4857	20.0531	19.9575	20.5091	19.2841	0.069634	0.0480414	20.6192	19.7216	4	HIST1H2AA	>sp|Q96QV6|H2A1A_HUMAN Histone H2A type 1-A OS=Homo sapiens GN=HIST1H2AA PE=1 SV=3	1.22504	19.8966	-1.8459	0.0904345	0.308432	-5.1068	6	6
>sp|P37108|SRP14_HUMAN Signal recognition particle 14 kDa protein OS=Homo sapiens GN=SRP14 PE=1 SV=2	21.689	21.9901	14.6773	22.0205	19.5979	19.8975	21.885	21.9093	21.8978	21.7281	22.2874	22.07	19.9787	21.9629	0.140499	0.00875936	20.7933	21.9035	6	SRP14	>sp|P37108|SRP14_HUMAN Signal recognition particle 14 kDa protein OS=Homo sapiens GN=SRP14 PE=1 SV=2	-1.98419	20.9708	1.84408	0.0907153	0.308432	-5.10956	6	6
>tr|B4DRN8|B4DRN8_HUMAN Palmitoyltransferase OS=Homo sapiens GN=ZDHHC20 PE=1 SV=1	16.1416	18.9006	16.7306	15.685	17.4262	18.4179	19.6019	17.1665	18.4727	20.2849	17.9724	17.4236	17.217	18.487	0.0737475	0.0667557	17.0784	18.2225	14	ZDHHC20	>tr|B4DRN8|B4DRN8_HUMAN Palmitoyltransferase OS=Homo sapiens GN=ZDHHC20 PE=1 SV=1	-1.27003	17.852	1.84398	0.0907307	0.308432	-5.10972	6	6
>tr|A0A087X027|A0A087X027_HUMAN Protein SETSIP OS=Homo sapiens GN=SETSIP PE=3 SV=1	20.8597	20.9137	19.48	20.524	14.5862	14.7115	14.0463	14.6264	14.4571	16.1891	15.6228	20.1889	18.5125	15.8551	0.164059	0.142946	20.002	15.1246	11	SETSIP	>tr|A0A087X027|A0A087X027_HUMAN Protein SETSIP OS=Homo sapiens GN=SETSIP PE=3 SV=1	2.65741	17.1838	-1.84306	0.0908731	0.308432	-5.11112	6	6
>sp|Q8WVT3|TPC12_HUMAN Trafficking protein particle complex subunit 12 OS=Homo sapiens GN=TRAPPC12 PE=1 SV=3	19.2847	19.4896	19.0991	19.1405	20.077	18.8174	17.5521	17.9573	19.0539	18.4033	19.6575	19.1113	19.3181	18.6226	0.0224043	0.0425026	19.2126	18.7286	29	TRAPPC12	>sp|Q8WVT3|TPC12_HUMAN Trafficking protein particle complex subunit 12 OS=Homo sapiens GN=TRAPPC12 PE=1 SV=3	0.695512	18.9703	-1.8421	0.0910218	0.308432	-5.11257	6	6
>sp|Q9H305|CDIP1_HUMAN Cell death-inducing p53-target protein 1 OS=Homo sapiens GN=CDIP1 PE=1 SV=1	17.9388	20.4416	19.3603	20.3023	19.0255	20.2105	21.8566	20.8597	20.4648	21.5368	19.3153	19.469	19.5465	20.5837	0.0496225	0.0508158	19.7854	20.6623	5	CDIP1	>sp|Q9H305|CDIP1_HUMAN Cell death-inducing p53-target protein 1 OS=Homo sapiens GN=CDIP1 PE=1 SV=1	-1.03722	20.0651	1.84196	0.0910428	0.308432	-5.11278	6	6
>sp|Q13424|SNTA1_HUMAN Alpha-1-syntrophin OS=Homo sapiens GN=SNTA1 PE=1 SV=1	18.7932	16.2406	16.7585	19.9027	16.8576	15.7013	18.8691	18.9591	17.9147	18.5771	18.7191	18.3977	17.3756	18.5728	0.0932867	0.0204639	16.8081	18.6481	23	SNTA1	>sp|Q13424|SNTA1_HUMAN Alpha-1-syntrophin OS=Homo sapiens GN=SNTA1 PE=1 SV=1	-1.19716	17.9742	1.84194	0.0910457	0.308432	-5.11281	6	6
>sp|Q8TBA6|GOGA5_HUMAN Golgin subfamily A member 5 OS=Homo sapiens GN=GOLGA5 PE=1 SV=3	21.9781	20.5424	21.0672	22.3409	19.5477	20.1867	22.2839	22.1597	21.9814	22.1374	21.0749	21.2875	20.9439	21.8208	0.0510707	0.0233336	20.8048	22.0594	37	GOLGA5	>sp|Q8TBA6|GOGA5_HUMAN Golgin subfamily A member 5 OS=Homo sapiens GN=GOLGA5 PE=1 SV=3	-0.876961	21.3823	1.84137	0.0911348	0.308432	-5.11368	6	6
>tr|E7ETY4|E7ETY4_HUMAN Serine/threonine-protein kinase MARK2 OS=Homo sapiens GN=MARK2 PE=1 SV=1	19.7101	19.5453	19.2136	19.4941	17.7778	19.5393	18.4602	18.8196	18.7278	19.0189	18.3817	18.1222	19.2134	18.5884	0.0375521	0.017592	19.5167	18.594	33	MARK2	>tr|E7ETY4|E7ETY4_HUMAN Serine/threonine-protein kinase MARK2 OS=Homo sapiens GN=MARK2 PE=1 SV=1	0.624984	18.9009	-1.8356	0.0920338	0.311039	-5.12244	6	6
>sp|Q9HC07|TM165_HUMAN Transmembrane protein 165 OS=Homo sapiens GN=TMEM165 PE=1 SV=1	18.2109	18.1342	17.5581	19.1228	20.1123	17.5495	19.7602	18.7974	19.5421	18.4552	19.6515	19.5115	18.448	19.2863	0.0540939	0.0274739	18.1726	19.5268	15	TMEM165	>sp|Q9HC07|TM165_HUMAN Transmembrane protein 165 OS=Homo sapiens GN=TMEM165 PE=1 SV=1	-0.838335	18.8671	1.83505	0.0921199	0.311039	-5.12327	6	6
>tr|Q9UFM8|Q9UFM8_HUMAN Neuroplastin (Fragment) OS=Homo sapiens GN=DKFZp566H1924 PE=1 SV=2	20.4177	20.4832	20.1238	19.9781	20.4477	20.5864	19.9387	20.1509	19.1878	19.1519	20.214	20.3779	20.3395	19.8369	0.0115628	0.0270012	20.4327	20.0448	17	DKFZp566H1924	>tr|Q9UFM8|Q9UFM8_HUMAN Neuroplastin (Fragment) OS=Homo sapiens GN=DKFZp566H1924 PE=1 SV=2	0.502617	20.0882	-1.83351	0.0923613	0.311316	-5.1256	6	6
>sp|Q13464|ROCK1_HUMAN Rho-associated protein kinase 1 OS=Homo sapiens GN=ROCK1 PE=1 SV=1	21.8601	21.8039	20.801	20.8045	19.9243	19.6087	19.7312	19.7061	19.6291	19.9896	20.3478	20.759	20.8004	20.0271	0.0446756	0.022206	20.8027	19.8604	75	ROCK1	>sp|Q13464|ROCK1_HUMAN Rho-associated protein kinase 1 OS=Homo sapiens GN=ROCK1 PE=1 SV=1	0.77327	20.4138	-1.83316	0.092417	0.311316	-5.12614	6	6
>tr|A8MQ02|A8MQ02_HUMAN Afadin OS=Homo sapiens GN=MLLT4 PE=1 SV=2	21.1019	20.6211	20.9635	20.8549	18.4855	18.5263	21.6689	20.3451	21.8566	20.6238	21.0556	20.9697	20.0922	21.0866	0.0616582	0.027739	20.738	21.0127	86	MLLT4	>tr|A8MQ02|A8MQ02_HUMAN Afadin OS=Homo sapiens GN=MLLT4 PE=1 SV=2	-0.994424	20.5894	1.83241	0.0925342	0.311349	-5.12727	6	6
>sp|O14972|DSCR3_HUMAN Down syndrome critical region protein 3 OS=Homo sapiens GN=DSCR3 PE=2 SV=1	19.6864	19.7374	18.5662	20.2499	15.4211	14.9668	16.7798	14.7989	16.4574	16.9868	15.842	17.2567	18.1046	16.3536	0.128426	0.05529	19.1263	16.6186	15	DSCR3	>sp|O14972|DSCR3_HUMAN Down syndrome critical region protein 3 OS=Homo sapiens GN=DSCR3 PE=2 SV=1	1.75102	17.2291	-1.82973	0.0929577	0.312411	-5.13134	6	6
>tr|A0A024QZP7|A0A024QZP7_HUMAN Cyclin-dependent kinase 1 OS=Homo sapiens GN=CDK1 PE=1 SV=1	17.8385	16.204	16.254	18.4949	17.6129	18.1082	19.2655	18.4006	17.9415	17.5148	17.7288	18.8981	17.4187	18.2916	0.0555394	0.037647	17.7257	18.171	18	CDK1	>tr|A0A024QZP7|A0A024QZP7_HUMAN Cyclin-dependent kinase 1 OS=Homo sapiens GN=CDK1 PE=1 SV=1	-0.872807	17.8552	1.82874	0.0931145	0.312416	-5.13284	6	6
>sp|P48741|HSP77_HUMAN Putative heat shock 70 kDa protein 7 OS=Homo sapiens GN=HSPA7 PE=5 SV=2	21.3565	21.0672	22.0295	21.422	22.5261	22.2473	22.2519	22.4641	21.7053	22.1855	22.5954	22.8275	21.7748	22.3383	0.0264036	0.0173691	21.7258	22.358	19	HSPA7	>sp|P48741|HSP77_HUMAN Putative heat shock 70 kDa protein 7 OS=Homo sapiens GN=HSPA7 PE=5 SV=2	-0.563533	22.0565	1.82836	0.0931748	0.312416	-5.13341	6	6
>sp|O60825|F262_HUMAN 6-phosphofructo-2-kinase/fructose-2,6-bisphosphatase 2 OS=Homo sapiens GN=PFKFB2 PE=1 SV=2	18.6197	19.7075	17.15	19.9405	18.6314	18.7301	20.6819	20.5794	19.7374	19.5875	18.822	18.9166	18.7965	19.7208	0.052734	0.0401427	18.6807	19.6625	32	PFKFB2	>sp|O60825|F262_HUMAN 6-phosphofructo-2-kinase/fructose-2,6-bisphosphatase 2 OS=Homo sapiens GN=PFKFB2 PE=1 SV=2	-0.924261	19.2587	1.82585	0.0935729	0.313217	-5.13721	6	6
>tr|A0A087WW43|A0A087WW43_HUMAN Inter-alpha-trypsin inhibitor heavy chain H3 OS=Homo sapiens GN=ITIH3 PE=1 SV=1	18.9866	18.3392	19.0015	18.9891	18.8067	18.7953	19.5528	18.5506	20.3551	18.8271	19.3475	19.6397	18.8197	19.3788	0.0134689	0.032982	18.8967	19.4501	27	ITIH3	>tr|A0A087WW43|A0A087WW43_HUMAN Inter-alpha-trypsin inhibitor heavy chain H3 OS=Homo sapiens GN=ITIH3 PE=1 SV=1	-0.55905	19.0993	1.82527	0.093664	0.313217	-5.13808	6	6
>sp|P49841|GSK3B_HUMAN Glycogen synthase kinase-3 beta OS=Homo sapiens GN=GSK3B PE=1 SV=2	20.0114	20.7885	20.2849	19.945	18.1244	18.1475	24.3436	19.5528	24.6776	19.4639	23.1187	18.5302	19.5503	21.6145	0.0580601	0.126672	19.9782	21.3357	21	GSK3B	>sp|P49841|GSK3B_HUMAN Glycogen synthase kinase-3 beta OS=Homo sapiens GN=GSK3B PE=1 SV=2	-2.06415	20.5824	1.82313	0.0940062	0.313217	-5.14132	6	6
>tr|F8W914|F8W914_HUMAN Reticulon OS=Homo sapiens GN=RTN4 PE=1 SV=1	20.5264	20.3231	20.1056	19.3795	20.2039	20.2679	21.1799	21.1964	20.077	21.305	20.1324	20.3231	20.1344	20.7023	0.0196508	0.028126	20.2359	20.7515	14	RTN4	>tr|F8W914|F8W914_HUMAN Reticulon OS=Homo sapiens GN=RTN4 PE=1 SV=1	-0.567914	20.4184	1.8228	0.0940591	0.313217	-5.14182	6	6
>sp|Q9H7D0|DOCK5_HUMAN Dedicator of cytokinesis protein 5 OS=Homo sapiens GN=DOCK5 PE=1 SV=3	22.693	22.42	22.5062	22.2187	19.0826	19.0312	23.2314	23.0029	22.8275	23.1045	21.8692	21.8519	21.3253	22.6479	0.0827085	0.0275547	22.3194	22.9152	89	DOCK5	>sp|Q9H7D0|DOCK5_HUMAN Dedicator of cytokinesis protein 5 OS=Homo sapiens GN=DOCK5 PE=1 SV=3	-1.32261	21.9866	1.82267	0.0940797	0.313217	-5.14202	6	6
>tr|B3KPX4|B3KPX4_HUMAN 2-hydroxyacyl-CoA lyase 1 OS=Homo sapiens GN=PHYH2 PE=1 SV=1	16.318	14.2055	14.298	15.5659	7.44875	6.64642	16.5276	13.7168	17.0475	16.3412	14.4642	14.8323	12.4138	15.4883	0.341491	0.085927	14.2518	15.5867	16	PHYH2	>tr|B3KPX4|B3KPX4_HUMAN 2-hydroxyacyl-CoA lyase 1 OS=Homo sapiens GN=PHYH2 PE=1 SV=1	-3.07447	13.951	1.82177	0.0942224	0.313217	-5.14337	6	6
>sp|P46783|RS10_HUMAN 40S ribosomal protein S10 OS=Homo sapiens GN=RPS10 PE=1 SV=1	18.678	18.6595	18.8398	18.447	20.2313	18.4876	18.3456	18.7998	19.7816	21.1903	19.9027	21.2612	18.8905	19.8802	0.0355723	0.060177	18.6687	19.8422	8	RPS10	>sp|P46783|RS10_HUMAN 40S ribosomal protein S10 OS=Homo sapiens GN=RPS10 PE=1 SV=1	-0.989701	19.3854	1.82111	0.0943286	0.313217	-5.14437	6	6
>sp|Q9NUM4|T106B_HUMAN Transmembrane protein 106B OS=Homo sapiens GN=TMEM106B PE=1 SV=2	18.9415	18.7156	19.3549	18.946	20.1214	20.0841	18.9591	19.4324	19.0238	18.039	18.6197	18.3838	19.3606	18.743	0.0315536	0.0265764	19.1504	18.7894	14	TMEM106B	>sp|Q9NUM4|T106B_HUMAN Transmembrane protein 106B OS=Homo sapiens GN=TMEM106B PE=1 SV=2	0.617623	19.0518	-1.82093	0.0943569	0.313217	-5.14464	6	6
>sp|Q8NBS9|TXND5_HUMAN Thioredoxin domain-containing protein 5 OS=Homo sapiens GN=TXNDC5 PE=1 SV=2	19.7061	19.7101	19.113	19.7667	19.633	19.9748	18.6854	19.3872	19.1431	18.7111	19.1431	19.9518	19.6506	19.1703	0.0146516	0.024525	19.7081	19.1431	23	TXNDC5	>sp|Q8NBS9|TXND5_HUMAN Thioredoxin domain-containing protein 5 OS=Homo sapiens GN=TXNDC5 PE=1 SV=2	0.480355	19.4104	-1.81977	0.0945431	0.313217	-5.14639	6	6
>sp|Q9UNN8|EPCR_HUMAN Endothelial protein C receptor OS=Homo sapiens GN=PROCR PE=1 SV=1	18.0875	17.0302	16.3854	17.6931	18.5038	17.2148	18.6143	17.6666	17.7053	17.9818	18.5302	18.4414	17.4858	18.1566	0.0438034	0.0234254	17.4539	18.2116	11	PROCR	>sp|Q9UNN8|EPCR_HUMAN Endothelial protein C receptor OS=Homo sapiens GN=PROCR PE=1 SV=1	-0.670827	17.8212	1.8194	0.0946036	0.313217	-5.14696	6	6
>sp|O94919|ENDD1_HUMAN Endonuclease domain-containing 1 protein OS=Homo sapiens GN=ENDOD1 PE=1 SV=2	14.3869	15.1801	15.8046	14.7051	15.2989	16.204	14.5343	14.1373	14.4642	13.8398	15.5146	14.9752	15.2633	14.5776	0.044103	0.041035	15.2395	14.4992	25	ENDOD1	>sp|O94919|ENDD1_HUMAN Endonuclease domain-containing 1 protein OS=Homo sapiens GN=ENDOD1 PE=1 SV=2	0.685717	14.9204	-1.81874	0.0947091	0.313217	-5.14795	6	6
>sp|Q9H4L5|OSBL3_HUMAN Oxysterol-binding protein-related protein 3 OS=Homo sapiens GN=OSBPL3 PE=1 SV=1	13.8398	14.2712	14.08	15.1506	16.6237	16.4954	12.8852	13.6158	12.2712	13.1465	14.9012	15.8822	15.0768	13.7837	0.0816848	0.0983132	14.7109	13.3811	43	OSBPL3	>sp|Q9H4L5|OSBL3_HUMAN Oxysterol-binding protein-related protein 3 OS=Homo sapiens GN=OSBPL3 PE=1 SV=1	1.29309	14.4302	-1.81873	0.094711	0.313217	-5.14797	6	6
>sp|O76041|NEBL_HUMAN Nebulette OS=Homo sapiens GN=NEBL PE=1 SV=1	12.3224	12.3224	12.4854	12.5254	13.5757	13.5979	12.6268	13.7646	12.8852	13.369	14.0557	14.1293	12.8049	13.4718	0.0477425	0.0460897	12.5054	13.5668	58	NEBL	>sp|O76041|NEBL_HUMAN Nebulette OS=Homo sapiens GN=NEBL PE=1 SV=1	-0.666907	13.1383	1.81671	0.0950357	0.313932	-5.15101	6	6
>sp|P20309|ACM3_HUMAN Muscarinic acetylcholine receptor M3 OS=Homo sapiens GN=CHRM3 PE=1 SV=1	13.7761	0	0	0	7.44875	6.64642	0	3.69331	0	0	0	0	4.6452	0.615551	1.21767	2.44949	3.32321	0	22	CHRM3	>sp|P20309|ACM3_HUMAN Muscarinic acetylcholine receptor M3 OS=Homo sapiens GN=CHRM3 PE=1 SV=1	4.02965	2.63038	-1.81591	0.0951645	0.314	-5.15221	3	1
>sp|P47895|AL1A3_HUMAN Aldehyde dehydrogenase family 1 member A3 OS=Homo sapiens GN=ALDH1A3 PE=1 SV=2	20.5794	20.9756	20.689	20.6918	19.8358	19.8508	21.4082	21.1019	20.9219	23.3862	20.5928	20.3945	20.4371	21.3009	0.0234043	0.0508506	20.6342	21.0119	26	ALDH1A3	>sp|P47895|AL1A3_HUMAN Aldehyde dehydrogenase family 1 member A3 OS=Homo sapiens GN=ALDH1A3 PE=1 SV=2	-0.863848	20.869	1.81457	0.0953806	0.314355	-5.15423	6	6
>sp|P05141|ADT2_HUMAN ADP/ATP translocase 2 OS=Homo sapiens GN=SLC25A5 PE=1 SV=7	19.9273	20.1711	20.2545	19.624	19.2707	18.2706	20.4244	20.5864	19.9937	19.9064	19.7312	20.7986	19.5864	20.2401	0.0377737	0.0209238	19.7756	20.2091	17	SLC25A5	>sp|P05141|ADT2_HUMAN ADP/ATP translocase 2 OS=Homo sapiens GN=SLC25A5 PE=1 SV=7	-0.653743	19.9133	1.8124	0.0957337	0.31516	-5.15751	6	6
>sp|Q5VTL8|PR38B_HUMAN Pre-mRNA-splicing factor 38B OS=Homo sapiens GN=PRPF38B PE=1 SV=1	0	0	0	13.9864	7.44875	6.64642	0	3.69331	0	0	0	0	4.68026	0.615551	1.22311	2.44949	3.32321	0	15	PRPF38B	>sp|Q5VTL8|PR38B_HUMAN Pre-mRNA-splicing factor 38B OS=Homo sapiens GN=PRPF38B PE=1 SV=1	4.06471	2.64791	-1.81143	0.0958901	0.315316	-5.15897	3	1
>sp|P07195|LDHB_HUMAN L-lactate dehydrogenase B chain OS=Homo sapiens GN=LDHB PE=1 SV=2	22.6076	22.1274	22.6613	22.602	22.3081	22.3126	21.268	21.5446	21.3945	21.2649	22.7064	22.8399	22.4365	21.8364	0.00965374	0.0336154	22.4573	21.4696	17	LDHB	>sp|P07195|LDHB_HUMAN L-lactate dehydrogenase B chain OS=Homo sapiens GN=LDHB PE=1 SV=2	0.600105	22.1364	-1.80975	0.0961632	0.315688	-5.16149	6	6
>sp|P50995|ANX11_HUMAN Annexin A11 OS=Homo sapiens GN=ANXA11 PE=1 SV=1	21.6417	21.8815	22.2048	21.9093	22.5793	22.4788	21.821	21.0482	21.0124	21.0282	22.2962	22.123	22.1159	21.5548	0.016636	0.0276145	22.0571	21.4346	19	ANXA11	>sp|P50995|ANX11_HUMAN Annexin A11 OS=Homo sapiens GN=ANXA11 PE=1 SV=1	0.561092	21.8354	-1.80881	0.096317	0.315688	-5.16291	6	6
>tr|A0A0A6YY95|A0A0A6YY95_HUMAN C-type lectin domain family 11 member A OS=Homo sapiens GN=CLEC11A PE=1 SV=1	18.4855	21.2413	17.9415	17.6688	20.8157	20.5928	18.4251	18.0261	17.6528	17.2632	18.9995	18.9951	19.4576	18.227	0.0820962	0.0389879	19.5391	18.2256	16	CLEC11A	>tr|A0A0A6YY95|A0A0A6YY95_HUMAN C-type lectin domain family 11 member A OS=Homo sapiens GN=CLEC11A PE=1 SV=1	1.23062	18.8423	-1.80829	0.0964026	0.315688	-5.1637	6	6
>tr|J3QSX6|J3QSX6_HUMAN Actin-binding LIM protein 1 OS=Homo sapiens GN=ABLIM1 PE=1 SV=2	17.1563	17.7323	18.169	17.9446	18.6363	18.4414	18.9746	19.5661	19.329	18.4097	18.0364	17.8107	18.0133	18.6878	0.0295211	0.0381086	18.0568	18.6922	22	ABLIM1	>tr|J3QSX6|J3QSX6_HUMAN Actin-binding LIM protein 1 OS=Homo sapiens GN=ABLIM1 PE=1 SV=2	-0.674452	18.3505	1.80806	0.096439	0.315688	-5.16403	6	6
>sp|Q01105|SET_HUMAN Protein SET OS=Homo sapiens GN=SET PE=1 SV=3	20.936	20.9503	19.5892	20.61	16.1267	16.9898	17.7926	14.6264	16.2134	17.0683	17.4419	20.3121	19.2003	17.2424	0.110599	0.109114	20.0996	17.2551	11	SET	>sp|Q01105|SET_HUMAN Protein SET OS=Homo sapiens GN=SET PE=1 SV=3	1.9579	18.2214	-1.80489	0.0969581	0.317029	-5.1688	6	6
>tr|E9PN19|E9PN19_HUMAN Galectin OS=Homo sapiens GN=LGALS8 PE=1 SV=1	18.1475	18.2629	18.1244	18.3117	18.2407	18.4318	17.9886	17.6313	17.0255	18.0222	18.4447	17.7503	18.2532	17.8104	0.00616502	0.0267004	18.2518	17.8694	17	LGALS8	>tr|E9PN19|E9PN19_HUMAN Galectin OS=Homo sapiens GN=LGALS8 PE=1 SV=1	0.442739	18.0318	-1.80196	0.0974413	0.31825	-5.17321	6	6
>tr|F8VQD4|F8VQD4_HUMAN Overexpressed in colon carcinoma 1 protein (Fragment) OS=Homo sapiens GN=C12orf75 PE=1 SV=2	19.2247	19.9293	17.0169	20.8089	19.6173	19.8467	17.8286	17.7755	17.3058	19.1064	18.7254	19.2737	19.4073	18.3359	0.0660731	0.0440198	19.732	18.277	4	C12orf75	>tr|F8VQD4|F8VQD4_HUMAN Overexpressed in colon carcinoma 1 protein (Fragment) OS=Homo sapiens GN=C12orf75 PE=1 SV=2	1.07138	18.8716	-1.79973	0.0978101	0.319095	-5.17656	6	6
>tr|H0YNW7|H0YNW7_HUMAN Guanine nucleotide-binding protein subunit beta-5 OS=Homo sapiens GN=GNB5 PE=1 SV=1	0	0	0	14.6312	15.2737	6.64642	14.9426	15.0879	0	14.9295	16.01	14.7773	6.09189	12.6245	1.20374	0.491144	3.32321	14.936	6	GNB5	>tr|H0YNW7|H0YNW7_HUMAN Guanine nucleotide-binding protein subunit beta-5 OS=Homo sapiens GN=GNB5 PE=1 SV=1	-6.53265	9.35821	1.79753	0.0981741	0.319922	-5.17986	3	5
>sp|Q07065|CKAP4_HUMAN Cytoskeleton-associated protein 4 OS=Homo sapiens GN=CKAP4 PE=1 SV=2	19.5528	20.0687	20.2564	19.7288	20.8975	20.6715	21.2916	21.0328	21.6442	21.4757	19.1878	21.1159	20.196	20.958	0.0259192	0.0427526	20.1626	21.2038	29	CKAP4	>sp|Q07065|CKAP4_HUMAN Cytoskeleton-associated protein 4 OS=Homo sapiens GN=CKAP4 PE=1 SV=2	-0.762034	20.577	1.79537	0.0985342	0.320734	-5.1831	6	6
>sp|Q8N697|S15A4_HUMAN Solute carrier family 15 member 4 OS=Homo sapiens GN=SLC15A4 PE=2 SV=1	20.3533	20.3385	19.8124	19.5323	20.2121	20.2815	19.8358	19.8398	19.0512	19.7987	19.3846	19.9731	20.0883	19.6472	0.0168175	0.0180094	20.2468	19.8172	22	SLC15A4	>sp|Q8N697|S15A4_HUMAN Solute carrier family 15 member 4 OS=Homo sapiens GN=SLC15A4 PE=2 SV=1	0.441155	19.8678	-1.7944	0.0986951	0.320898	-5.18455	6	6
>sp|O75054|IGSF3_HUMAN Immunoglobulin superfamily member 3 OS=Homo sapiens GN=IGSF3 PE=2 SV=3	17.1421	17.6448	16.3899	16.2211	18.5458	18.5898	19.7987	19.7288	19.5927	17.2934	19.9748	16.1457	17.4223	18.7557	0.058883	0.0865372	17.3934	19.6608	59	IGSF3	>sp|O75054|IGSF3_HUMAN Immunoglobulin superfamily member 3 OS=Homo sapiens GN=IGSF3 PE=2 SV=3	-1.33343	18.089	1.79278	0.0989657	0.321331	-5.18697	6	6
>sp|O43399|TPD54_HUMAN Tumor protein D54 OS=Homo sapiens GN=TPD52L2 PE=1 SV=2	19.6959	18.8865	18.7898	18.9951	19.2603	19.3366	21.9407	21.9306	20.2781	20.61	18.413	18.5156	19.1607	20.2813	0.017583	0.0769887	19.1277	20.4441	10	TPD52L2	>sp|O43399|TPD54_HUMAN Tumor protein D54 OS=Homo sapiens GN=TPD52L2 PE=1 SV=2	-1.12063	19.721	1.79227	0.0990503	0.321331	-5.18773	6	6
>sp|Q9UN37|VPS4A_HUMAN Vacuolar protein sorting-associated protein 4A OS=Homo sapiens GN=VPS4A PE=1 SV=1	20.7406	20.5067	20.6745	21.3382	22.2085	20.2736	20.2545	20.1954	20.9087	20.4112	20.4605	19.8686	20.957	20.3498	0.0337941	0.016922	20.7075	20.3329	21	VPS4A	>sp|Q9UN37|VPS4A_HUMAN Vacuolar protein sorting-associated protein 4A OS=Homo sapiens GN=VPS4A PE=1 SV=1	0.607187	20.6534	-1.79145	0.0991879	0.321417	-5.18896	6	6
>sp|Q9BTZ2|DHRS4_HUMAN Dehydrogenase/reductase SDR family member 4 OS=Homo sapiens GN=DHRS4 PE=1 SV=3	15.681	15.3148	13.8754	15.4286	7.44875	14.6698	16.1364	16.7974	16.0646	15.3981	15.5399	15.5612	13.7364	15.9163	0.2292	0.0330446	14.9923	15.8129	12	DHRS4	>sp|Q9BTZ2|DHRS4_HUMAN Dehydrogenase/reductase SDR family member 4 OS=Homo sapiens GN=DHRS4 PE=1 SV=3	-2.17991	14.8263	1.7903	0.0993805	0.321534	-5.19068	6	6
>sp|Q8TB36|GDAP1_HUMAN Ganglioside-induced differentiation-associated protein 1 OS=Homo sapiens GN=GDAP1 PE=1 SV=3	17.8076	18.1508	18.4552	18.0015	14.4875	15.3347	15.0226	15.7266	15.1506	13.509	0	16.4275	17.0396	12.6394	0.0988092	0.495832	17.9046	15.0866	14	GDAP1	>sp|Q8TB36|GDAP1_HUMAN Ganglioside-induced differentiation-associated protein 1 OS=Homo sapiens GN=GDAP1 PE=1 SV=3	4.40017	14.8395	-1.78962	0.099496	0.321534	-5.19171	6	5
>sp|Q8WV19|SFT2A_HUMAN Vesicle transport protein SFT2A OS=Homo sapiens GN=SFT2D1 PE=1 SV=1	18.0736	0	0	0	19.9641	20.0605	15.7341	17.0616	15.5219	17.2861	16.6278	19.4249	9.68303	16.9427	1.09789	0.0829337	9.03679	16.8447	6	SFT2D1	>sp|Q8WV19|SFT2A_HUMAN Vesicle transport protein SFT2A OS=Homo sapiens GN=SFT2D1 PE=1 SV=1	-7.2597	13.3129	1.78925	0.0995569	0.321534	-5.19225	3	6
>sp|Q03113|GNA12_HUMAN Guanine nucleotide-binding protein subunit alpha-12 OS=Homo sapiens GN=GNA12 PE=1 SV=4	22.0629	21.831	21.5051	21.426	20.1577	20.3139	19.5139	19.2491	19.2389	20.3735	21.6954	21.4416	21.2161	20.2521	0.0374534	0.0544955	21.4655	19.9437	18	GNA12	>sp|Q03113|GNA12_HUMAN Guanine nucleotide-binding protein subunit alpha-12 OS=Homo sapiens GN=GNA12 PE=1 SV=4	0.964031	20.7341	-1.78835	0.0997085	0.321665	-5.1936	6	6
>tr|G3V1Q8|G3V1Q8_HUMAN Serine/threonine-protein kinase TAO3 OS=Homo sapiens GN=TAOK3 PE=1 SV=1	17.7733	21.4793	17.5622	17.3455	17.5955	19.7121	17.221	18.3958	16.3899	16.8976	17.4328	17.6313	18.578	17.3281	0.0896427	0.039309	17.6844	17.3269	19	TAOK3	>tr|G3V1Q8|G3V1Q8_HUMAN Serine/threonine-protein kinase TAO3 OS=Homo sapiens GN=TAOK3 PE=1 SV=1	1.24991	17.953	-1.78745	0.0998616	0.321801	-5.19495	6	6
>sp|Q13885|TBB2A_HUMAN Tubulin beta-2A chain OS=Homo sapiens GN=TUBB2A PE=1 SV=1	22.0663	21.8692	21.1771	22.585	22.6247	22.1833	21.1208	21.6689	21.5051	21.7967	21.4646	21.945	22.0843	21.5835	0.0241489	0.0133934	22.1248	21.587	22	TUBB2A	>sp|Q13885|TBB2A_HUMAN Tubulin beta-2A chain OS=Homo sapiens GN=TUBB2A PE=1 SV=1	0.50076	21.8339	-1.78352	0.100525	0.323238	-5.20082	6	6
>sp|Q86VS8|HOOK3_HUMAN Protein Hook homolog 3 OS=Homo sapiens GN=HOOK3 PE=1 SV=2	19.0487	17.9514	18.0548	19.2451	17.1924	17.3815	19.6397	19.2294	19.0686	19.0949	18.3345	18.0364	18.1456	18.9006	0.0465203	0.0316348	18.0031	19.0818	32	HOOK3	>sp|Q86VS8|HOOK3_HUMAN Protein Hook homolog 3 OS=Homo sapiens GN=HOOK3 PE=1 SV=2	-0.754958	18.5231	1.78349	0.100531	0.323238	-5.20087	6	6
>sp|P40925|MDHC_HUMAN Malate dehydrogenase, cytoplasmic OS=Homo sapiens GN=MDH1 PE=1 SV=4	20.9254	22.1467	22.1467	21.7757	22.6183	22.7985	20.1529	20.1324	21.4011	20.0868	22.398	22.552	22.0685	21.1205	0.0303282	0.0549755	22.1467	20.777	14	MDH1	>sp|P40925|MDHC_HUMAN Malate dehydrogenase, cytoplasmic OS=Homo sapiens GN=MDH1 PE=1 SV=4	0.94803	21.5945	-1.78219	0.100751	0.323432	-5.2028	6	6
>sp|Q99650|OSMR_HUMAN Oncostatin-M-specific receptor subunit beta OS=Homo sapiens GN=OSMR PE=1 SV=1	14.1293	14.1873	15.1434	14.5343	7.44875	15.6029	15.1327	15.8046	15.5002	14.5532	16.2621	16.4652	13.5077	15.6197	0.223764	0.0457251	14.3608	15.6524	45	OSMR	>sp|Q99650|OSMR_HUMAN Oncostatin-M-specific receptor subunit beta OS=Homo sapiens GN=OSMR PE=1 SV=1	-2.11201	14.5637	1.78182	0.100814	0.323432	-5.20336	6	6
>tr|E9PC87|E9PC87_HUMAN Transmembrane and coiled-coil domains protein 1 OS=Homo sapiens GN=TMCC1 PE=1 SV=1	15.8326	16.743	14.9363	17.6558	15.1663	14.5532	13.385	14.0113	13.3372	17.15	13.9864	15.2259	15.8145	14.516	0.075005	0.100521	15.4994	13.9989	26	TMCC1	>tr|E9PC87|E9PC87_HUMAN Transmembrane and coiled-coil domains protein 1 OS=Homo sapiens GN=TMCC1 PE=1 SV=1	1.29855	15.1653	-1.78088	0.100973	0.323453	-5.20475	6	6
>sp|Q14156|EFR3A_HUMAN Protein EFR3 homolog A OS=Homo sapiens GN=EFR3A PE=1 SV=2	18.9661	18.8565	19.2294	18.9498	19.4203	19.5684	18.5131	17.4556	18.3539	18.3502	19.3725	19.3603	19.1651	18.5676	0.0149972	0.0389011	19.0978	18.4335	42	EFR3A	>sp|Q14156|EFR3A_HUMAN Protein EFR3 homolog A OS=Homo sapiens GN=EFR3A PE=1 SV=2	0.59749	18.8663	-1.78047	0.101044	0.323453	-5.20537	6	6
>sp|Q96G23|CERS2_HUMAN Ceramide synthase 2 OS=Homo sapiens GN=CERS2 PE=1 SV=1	21.255	21.1387	0	12.8105	7.44875	14.4642	16.1457	15.6437	22.5261	22.6183	17.1301	18.4876	12.8529	18.7586	0.638039	0.165768	13.6373	17.8088	16	CERS2	>sp|Q96G23|CERS2_HUMAN Ceramide synthase 2 OS=Homo sapiens GN=CERS2 PE=1 SV=1	-5.9057	15.8057	1.77895	0.101303	0.323673	-5.20763	5	6
>sp|O75915|PRAF3_HUMAN PRA1 family protein 3 OS=Homo sapiens GN=ARL6IP5 PE=1 SV=1	22.3477	22.3015	21.56	23.4537	21.4539	23.5556	21.1936	21.9407	20.9254	22.5476	21.6302	21.7967	22.4454	21.6724	0.0400799	0.0264459	22.3246	21.7135	5	ARL6IP5	>sp|O75915|PRAF3_HUMAN PRA1 family protein 3 OS=Homo sapiens GN=ARL6IP5 PE=1 SV=1	0.773022	22.0589	-1.77876	0.101336	0.323673	-5.20792	6	6
>sp|Q9HAC8|UBTD1_HUMAN Ubiquitin domain-containing protein 1 OS=Homo sapiens GN=UBTD1 PE=1 SV=1	17.8709	20.9058	21.0772	17.9784	19.9731	20.2226	18.9438	19.0855	17.8038	18.9279	18.4727	18.5431	19.6713	18.6294	0.0719022	0.0252868	20.0979	18.7355	10	UBTD1	>sp|Q9HAC8|UBTD1_HUMAN Ubiquitin domain-containing protein 1 OS=Homo sapiens GN=UBTD1 PE=1 SV=1	1.04189	19.1504	-1.77665	0.101698	0.323963	-5.21107	6	6
>tr|Q96L35|Q96L35_HUMAN EPH receptor B4, isoform CRA_b OS=Homo sapiens GN=EPHB4 PE=1 SV=1	19.8124	20.2404	20.3533	19.7423	20.1669	19.7228	19.0464	18.1783	19.3901	20.689	19.5094	19.3645	20.0064	19.363	0.013936	0.0418558	19.9896	19.3773	47	EPHB4	>tr|Q96L35|Q96L35_HUMAN EPH receptor B4, isoform CRA_b OS=Homo sapiens GN=EPHB4 PE=1 SV=1	0.643378	19.6847	-1.77603	0.101803	0.323963	-5.21199	6	6
>sp|O43747|AP1G1_HUMAN AP-1 complex subunit gamma-1 OS=Homo sapiens GN=AP1G1 PE=1 SV=5	19.7944	20.3023	20.359	20.1268	19.8605	19.6665	20.8648	20.6261	20.5882	19.7206	20.4567	20.4511	20.0182	20.4512	0.0142573	0.0189909	19.9936	20.5224	31	AP1G1	>sp|O43747|AP1G1_HUMAN AP-1 complex subunit gamma-1 OS=Homo sapiens GN=AP1G1 PE=1 SV=5	-0.432985	20.2347	1.77599	0.101809	0.323963	-5.21204	6	6
>sp|O95782|AP2A1_HUMAN AP-2 complex subunit alpha-1 OS=Homo sapiens GN=AP2A1 PE=1 SV=3	23.7809	23.6641	23.9678	23.8612	22.9424	22.737	22.1032	20.357	22.8216	23.8612	22.9691	23.2314	23.4922	22.5573	0.0221012	0.0540837	23.7225	22.8953	50	AP2A1	>sp|O95782|AP2A1_HUMAN AP-2 complex subunit alpha-1 OS=Homo sapiens GN=AP2A1 PE=1 SV=3	0.934987	23.0248	-1.77489	0.102	0.323963	-5.21369	6	6
>sp|Q8NFQ8|TOIP2_HUMAN Torsin-1A-interacting protein 2 OS=Homo sapiens GN=TOR1AIP2 PE=1 SV=1	20.4763	20.8212	18.1836	18.0041	18.9769	19.0565	18.3323	18.993	18.3888	16.9658	18.8808	18.177	19.2531	18.2896	0.0604554	0.0395862	19.0167	18.3605	25	TOR1AIP2	>sp|Q8NFQ8|TOIP2_HUMAN Torsin-1A-interacting protein 2 OS=Homo sapiens GN=TOR1AIP2 PE=1 SV=1	0.96349	18.7714	-1.7745	0.102065	0.323963	-5.21426	6	6
>sp|P17066|HSP76_HUMAN Heat shock 70 kDa protein 6 OS=Homo sapiens GN=HSPA6 PE=1 SV=2	21.662	21.4849	22.1274	21.7086	22.9133	21.8935	22.394	22.4788	21.9676	22.1508	22.9532	23.0369	21.965	22.4969	0.0233811	0.0189698	21.801	22.4364	31	HSPA6	>sp|P17066|HSP76_HUMAN Heat shock 70 kDa protein 6 OS=Homo sapiens GN=HSPA6 PE=1 SV=2	-0.531918	22.2309	1.7734	0.102254	0.323963	-5.2159	6	6
>sp|Q8WV41|SNX33_HUMAN Sorting nexin-33 OS=Homo sapiens GN=SNX33 PE=1 SV=1	20.4446	20.6566	20.4477	20.4311	18.5875	19.5661	18.5156	19.9847	18.4921	19.9172	18.7953	19.7744	20.0223	19.2466	0.0399262	0.0373257	20.4378	19.2849	24	SNX33	>sp|Q8WV41|SNX33_HUMAN Sorting nexin-33 OS=Homo sapiens GN=SNX33 PE=1 SV=1	0.775694	19.6344	-1.7733	0.102273	0.323963	-5.21606	6	6
>sp|O14672|ADA10_HUMAN Disintegrin and metalloproteinase domain-containing protein 10 OS=Homo sapiens GN=ADAM10 PE=1 SV=1	19.5824	19.6515	19.7423	19.3549	18.9196	18.5431	18.4364	18.6225	18.2783	19.1337	18.8015	19.4219	19.299	18.7824	0.0245183	0.0229891	19.4687	18.712	38	ADAM10	>sp|O14672|ADA10_HUMAN Disintegrin and metalloproteinase domain-containing protein 10 OS=Homo sapiens GN=ADAM10 PE=1 SV=1	0.516571	19.0407	-1.77301	0.102322	0.323963	-5.21648	6	6
>tr|A0A0B4J220|A0A0B4J220_HUMAN Chromosome 11 open reading frame 48, isoform CRA_c OS=Homo sapiens GN=C11orf98 PE=1 SV=1	0	0	0	0	7.44875	6.64642	15.5962	3.69331	13.9485	14.1873	0	0	2.34919	7.90421	1.55295	0.943128	0	8.82092	5	C11orf98	>tr|A0A0B4J220|A0A0B4J220_HUMAN Chromosome 11 open reading frame 48, isoform CRA_c OS=Homo sapiens GN=C11orf98 PE=1 SV=1	-5.55502	5.1267	1.76801	0.103187	0.326108	-5.22391	2	4
>sp|Q0VFZ6|CC173_HUMAN Coiled-coil domain-containing protein 173 OS=Homo sapiens GN=CCDC173 PE=2 SV=2	0	13.7646	13.5579	0	15.0226	15.3217	15.2391	3.69331	0	0	0	0	9.61115	3.15541	0.777872	1.93362	13.6613	0	24	CCDC173	>sp|Q0VFZ6|CC173_HUMAN Coiled-coil domain-containing protein 173 OS=Homo sapiens GN=CCDC173 PE=2 SV=2	6.45575	6.38328	-1.76777	0.10323	0.326108	-5.22428	4	2
>sp|O94832|MYO1D_HUMAN Unconventional myosin-Id OS=Homo sapiens GN=MYO1D PE=1 SV=2	19.4527	18.6753	19.5979	19.4716	18.4389	18.5986	20.61	20.1414	19.9013	20.1819	18.1904	19.5453	19.0392	19.7617	0.0273629	0.0427922	19.064	20.0213	52	MYO1D	>sp|O94832|MYO1D_HUMAN Unconventional myosin-Id OS=Homo sapiens GN=MYO1D PE=1 SV=2	-0.722556	19.4004	1.76684	0.103391	0.326108	-5.22566	6	6
>tr|G3XAG5|G3XAG5_HUMAN Chloride channel protein OS=Homo sapiens GN=CLCN4 PE=1 SV=1	14.5862	14.7989	15.8884	16.0391	14.4727	15.4211	13.7761	14.2712	12.8583	14.7175	14.1965	16.059	15.2011	14.3131	0.0445547	0.0741503	15.11	14.2338	29	CLCN4	>tr|G3XAG5|G3XAG5_HUMAN Chloride channel protein OS=Homo sapiens GN=CLCN4 PE=1 SV=1	0.887954	14.7571	-1.76604	0.103531	0.326108	-5.22685	6	6
>sp|Q15149|PLEC_HUMAN Plectin OS=Homo sapiens GN=PLEC PE=1 SV=3	19.9976	20.2719	20.4743	20.0114	19.8997	19.844	20.9601	20.936	20.9278	20.7295	19.8538	19.9495	20.0831	20.5594	0.0120315	0.0251509	20.0045	20.8286	266	PLEC	>sp|Q15149|PLEC_HUMAN Plectin OS=Homo sapiens GN=PLEC PE=1 SV=3	-0.476277	20.3213	1.76524	0.10367	0.326108	-5.22804	6	6
>sp|P62244|RS15A_HUMAN 40S ribosomal protein S15a OS=Homo sapiens GN=RPS15A PE=1 SV=2	23.1187	23.1113	23.7549	22.6453	21.1019	22.2793	18.7595	18.7677	18.5619	22.7447	23.2658	23.3612	22.6686	20.9102	0.0403592	0.116462	22.8783	20.7562	6	RPS15A	>sp|P62244|RS15A_HUMAN 40S ribosomal protein S15a OS=Homo sapiens GN=RPS15A PE=1 SV=2	1.75841	21.7894	-1.76411	0.103866	0.326108	-5.2297	6	6
>sp|Q9Y277|VDAC3_HUMAN Voltage-dependent anion-selective channel protein 3 OS=Homo sapiens GN=VDAC3 PE=1 SV=1	17.8483	18.0937	18.4581	18.982	19.5545	19.5979	17.9446	17.8887	17.6256	18.1475	18.6225	18.5411	18.7558	18.1283	0.0395318	0.0214906	18.7201	18.0461	15	VDAC3	>sp|Q9Y277|VDAC3_HUMAN Voltage-dependent anion-selective channel protein 3 OS=Homo sapiens GN=VDAC3 PE=1 SV=1	0.627432	18.4421	-1.76404	0.103878	0.326108	-5.2298	6	6
>tr|C9J164|C9J164_HUMAN Ras-associated and pleckstrin homology domains-containing protein 1 OS=Homo sapiens GN=RAPH1 PE=1 SV=1	12.1802	12.7594	12.5432	13.2172	15.3148	15.1171	17.1057	13.8854	17.6558	13.6713	13.8962	14.1373	13.522	15.0586	0.100267	0.120406	12.9883	14.0167	26	RAPH1	>tr|C9J164|C9J164_HUMAN Ras-associated and pleckstrin homology domains-containing protein 1 OS=Homo sapiens GN=RAPH1 PE=1 SV=1	-1.53662	14.2903	1.76392	0.1039	0.326108	-5.22999	6	6
>tr|E9PQW4|E9PQW4_HUMAN Mitogen-activated protein kinase OS=Homo sapiens GN=MAPK3 PE=1 SV=1	18.2054	18.7523	18.6431	18.8113	17.5768	17.6046	17.9573	18.52	18.5038	19.279	19.7018	19.6173	18.2656	18.9299	0.0308943	0.037247	18.4243	18.8995	19	MAPK3	>tr|E9PQW4|E9PQW4_HUMAN Mitogen-activated protein kinase OS=Homo sapiens GN=MAPK3 PE=1 SV=1	-0.664284	18.5977	1.75783	0.104969	0.329108	-5.23902	6	6
>sp|O75390|CISY_HUMAN Citrate synthase, mitochondrial OS=Homo sapiens GN=CS PE=1 SV=2	20.5657	20.3329	20.9115	17.8668	21.7726	21.8148	20.3274	20.7735	16.0042	15.9213	16.4574	21.6149	20.544	18.5164	0.0704434	0.143417	20.7386	18.3924	21	CS	>sp|O75390|CISY_HUMAN Citrate synthase, mitochondrial OS=Homo sapiens GN=CS PE=1 SV=2	2.02761	19.5303	-1.75579	0.105329	0.329655	-5.24203	6	6
>sp|Q8NEU8|DP13B_HUMAN DCC-interacting protein 13-beta OS=Homo sapiens GN=APPL2 PE=1 SV=3	17.7802	17.7802	16.1097	18.1836	17.6839	16.3449	19.1743	19.1468	18.8351	16.1593	18.3539	18.1244	17.3138	18.299	0.0498004	0.0617516	17.7321	18.5945	35	APPL2	>sp|Q8NEU8|DP13B_HUMAN DCC-interacting protein 13-beta OS=Homo sapiens GN=APPL2 PE=1 SV=3	-0.98518	17.8064	1.75531	0.105415	0.329655	-5.24275	6	6
>sp|O00767|ACOD_HUMAN Acyl-CoA desaturase OS=Homo sapiens GN=SCD PE=1 SV=2	19.183	16.1364	16.9295	16.7306	16.3041	16.7738	19.2311	19.2603	19.5323	20.3533	15.6944	16.6766	17.0096	18.458	0.0650621	0.0993048	16.7522	19.2457	15	SCD	>sp|O00767|ACOD_HUMAN Acyl-CoA desaturase OS=Homo sapiens GN=SCD PE=1 SV=2	-1.44843	17.7338	1.75451	0.105556	0.329655	-5.24393	6	6
>sp|P13861|KAP2_HUMAN cAMP-dependent protein kinase type II-alpha regulatory subunit OS=Homo sapiens GN=PRKAR2A PE=1 SV=2	17.3344	17.6639	17.6558	17.7857	18.3958	18.413	18.0626	17.2182	17.3779	17.4581	16.0503	17.4855	17.8748	17.2754	0.0244298	0.0385006	17.7248	17.418	22	PRKAR2A	>sp|P13861|KAP2_HUMAN cAMP-dependent protein kinase type II-alpha regulatory subunit OS=Homo sapiens GN=PRKAR2A PE=1 SV=2	0.599337	17.5751	-1.75427	0.105599	0.329655	-5.24428	6	6
>sp|Q969M3|YIPF5_HUMAN Protein YIPF5 OS=Homo sapiens GN=YIPF5 PE=1 SV=1	16.784	16.4865	17.0096	16.9025	16.2406	15.9912	0	3.69331	17.4389	16.3731	16.0691	15.5146	16.5691	11.5148	0.0241437	0.66048	16.6353	15.7919	7	YIPF5	>sp|Q969M3|YIPF5_HUMAN Protein YIPF5 OS=Homo sapiens GN=YIPF5 PE=1 SV=1	5.05421	14.042	-1.75258	0.105898	0.330234	-5.24678	6	5
>tr|E9PFT6|E9PFT6_HUMAN Hemoglobin subunit delta OS=Homo sapiens GN=HBD PE=1 SV=1	21.1138	20.9254	20.0139	21.56	15.59	15.8259	21.8644	21.6599	21.4509	21.488	20.1056	19.9341	19.1715	21.0838	0.142435	0.0397853	20.4697	21.4695	10	HBD	>tr|E9PFT6|E9PFT6_HUMAN Hemoglobin subunit delta OS=Homo sapiens GN=HBD PE=1 SV=1	-1.91228	20.1277	1.75104	0.106172	0.330732	-5.24905	6	6
>sp|Q9BRG1|VPS25_HUMAN Vacuolar protein-sorting-associated protein 25 OS=Homo sapiens GN=VPS25 PE=1 SV=1	16.9181	16.7893	16.8508	17.1774	18.177	17.2265	20.4331	20.7835	21.0216	15.6753	17.4606	17.1386	17.1899	18.7521	0.0299486	0.121232	17.0478	18.9469	11	VPS25	>sp|Q9BRG1|VPS25_HUMAN Vacuolar protein-sorting-associated protein 25 OS=Homo sapiens GN=VPS25 PE=1 SV=1	-1.56225	17.971	1.74357	0.107512	0.334233	-5.26008	6	6
>sp|Q8TCG2|P4K2B_HUMAN Phosphatidylinositol 4-kinase type 2-beta OS=Homo sapiens GN=PI4K2B PE=1 SV=1	16.633	16.7306	17.1262	16.5649	15.5612	16.1593	15.509	15.3347	14.6875	12.6854	16.331	17.3779	16.4625	15.3209	0.0327809	0.103754	16.5989	15.4218	30	PI4K2B	>sp|Q8TCG2|P4K2B_HUMAN Phosphatidylinositol 4-kinase type 2-beta OS=Homo sapiens GN=PI4K2B PE=1 SV=1	1.14161	15.8917	-1.74289	0.107634	0.334233	-5.26109	6	6
>sp|P09211|GSTP1_HUMAN Glutathione S-transferase P OS=Homo sapiens GN=GSTP1 PE=1 SV=2	20.7374	20.5006	20.2588	20.3046	21.8978	21.488	17.5207	20.4263	19.6265	19.3344	21.5652	20.4477	20.8645	19.8201	0.0324025	0.0690581	20.619	20.0264	10	GSTP1	>sp|P09211|GSTP1_HUMAN Glutathione S-transferase P OS=Homo sapiens GN=GSTP1 PE=1 SV=2	1.0444	20.3423	-1.74224	0.107751	0.334233	-5.26204	6	6
>sp|P45877|PPIC_HUMAN Peptidyl-prolyl cis-trans isomerase C OS=Homo sapiens GN=PPIC PE=1 SV=1	0	0	0	0	7.44875	6.64642	14.0113	3.69331	13.8228	14.3869	0	0	2.34919	7.6524	1.55295	0.936254	0	8.75807	7	PPIC	>sp|P45877|PPIC_HUMAN Peptidyl-prolyl cis-trans isomerase C OS=Homo sapiens GN=PPIC PE=1 SV=1	-5.30321	5.0008	1.7422	0.107758	0.334233	-5.26209	2	4
>tr|A0A087WUS0|A0A087WUS0_HUMAN 40S ribosomal protein S24 OS=Homo sapiens GN=RPS24 PE=1 SV=1	21.4683	21.2297	19.7744	19.8358	18.4581	18.4782	18.1539	18.3521	21.1877	14.6952	18.6431	18.4225	19.8741	18.2424	0.0649996	0.113594	19.8051	18.3873	4	RPS24	>tr|A0A087WUS0|A0A087WUS0_HUMAN 40S ribosomal protein S24 OS=Homo sapiens GN=RPS24 PE=1 SV=1	1.63168	19.0582	-1.74081	0.108009	0.334654	-5.26414	6	6
>sp|P08582|TRFM_HUMAN Melanotransferrin OS=Homo sapiens GN=MFI2 PE=1 SV=2	21.2269	20.3307	20.4358	21.0427	20.5375	20.564	20.936	21.3636	20.9997	20.9115	21.0961	21.1322	20.6896	21.0732	0.0173659	0.00790359	20.5507	21.0479	40	MFI2	>sp|P08582|TRFM_HUMAN Melanotransferrin OS=Homo sapiens GN=MFI2 PE=1 SV=2	-0.383589	20.8814	1.73909	0.108321	0.334977	-5.26668	6	6
>sp|Q8TAD7|OCC1_HUMAN Overexpressed in colon carcinoma 1 protein OS=Homo sapiens GN=OCC1 PE=1 SV=2	19.5909	20.359	17.3589	21.1746	19.9996	20.2199	18.2883	18.1539	17.6873	19.5569	19.0621	19.6818	19.7838	18.7384	0.06559	0.0434454	20.1098	18.6752	3	OCC1	>sp|Q8TAD7|OCC1_HUMAN Overexpressed in colon carcinoma 1 protein OS=Homo sapiens GN=OCC1 PE=1 SV=2	1.04544	19.2611	-1.73843	0.108441	0.334977	-5.26765	6	6
>tr|Q5SR54|Q5SR54_HUMAN Calsyntenin-1 (Fragment) OS=Homo sapiens GN=CLSTN1 PE=1 SV=1	15.2391	15.2259	14.3792	13.7385	16.292	16.6716	14.7648	15.1029	12.6268	0	13.0608	13.0608	15.2577	11.436	0.0726893	0.497745	15.2325	13.0608	29	CLSTN1	>tr|Q5SR54|Q5SR54_HUMAN Calsyntenin-1 (Fragment) OS=Homo sapiens GN=CLSTN1 PE=1 SV=1	3.8217	13.3469	-1.73833	0.10846	0.334977	-5.2678	6	5
>sp|P68871|HBB_HUMAN Hemoglobin subunit beta OS=Homo sapiens GN=HBB PE=1 SV=2	20.9793	20.8064	19.8738	21.4416	16.5988	16.281	21.7053	21.5173	21.3382	21.4303	19.9641	19.8166	19.3302	20.962	0.118896	0.0400805	20.3401	21.3843	11	HBB	>sp|P68871|HBB_HUMAN Hemoglobin subunit beta OS=Homo sapiens GN=HBB PE=1 SV=2	-1.63182	20.1461	1.73742	0.108625	0.335129	-5.26914	6	6
>tr|C9JA28|C9JA28_HUMAN Translocon-associated protein subunit gamma OS=Homo sapiens GN=SSR3 PE=1 SV=1	17.5807	18.4949	18.0068	19.2465	18.9636	19.0189	16.5932	17.7554	17.3423	15.864	18.8943	19.0439	18.5519	17.5822	0.035046	0.0713844	18.7292	17.5489	6	SSR3	>tr|C9JA28|C9JA28_HUMAN Translocon-associated protein subunit gamma OS=Homo sapiens GN=SSR3 PE=1 SV=1	0.969686	18.067	-1.73653	0.108787	0.335272	-5.27045	6	6
>sp|O60353|FZD6_HUMAN Frizzled-6 OS=Homo sapiens GN=FZD6 PE=1 SV=2	17.0616	17.4648	16.695	17.2466	18.7254	17.1665	17.2058	17.9388	21.305	21.1799	17.9573	17.0792	17.3933	18.7777	0.0402469	0.103514	17.2066	17.948	36	FZD6	>sp|O60353|FZD6_HUMAN Frizzled-6 OS=Homo sapiens GN=FZD6 PE=1 SV=2	-1.38435	18.0855	1.73544	0.108985	0.33534	-5.27204	6	6
>sp|Q9BQE5|APOL2_HUMAN Apolipoprotein L2 OS=Homo sapiens GN=APOL2 PE=1 SV=1	18.1539	18.0601	17.7262	18.8493	19.9315	20.4786	18.8174	18.9113	17.3313	17.4752	16.1517	18.2584	18.8666	17.8242	0.0589841	0.0589424	18.5016	17.8668	15	APOL2	>sp|Q9BQE5|APOL2_HUMAN Apolipoprotein L2 OS=Homo sapiens GN=APOL2 PE=1 SV=1	1.04238	18.3454	-1.73486	0.10909	0.33534	-5.27289	6	6
>sp|Q8TB96|TIP_HUMAN T-cell immunomodulatory protein OS=Homo sapiens GN=ITFG1 PE=1 SV=1	17.2536	16.9868	18.1984	17.5116	16.4306	17.5694	18.5969	17.2605	17.1386	18.3642	18.892	17.7591	17.3251	18.0019	0.0344074	0.0402988	17.3826	18.0616	21	ITFG1	>sp|Q8TB96|TIP_HUMAN T-cell immunomodulatory protein OS=Homo sapiens GN=ITFG1 PE=1 SV=1	-0.67679	17.6635	1.7345	0.109156	0.33534	-5.27342	6	6
>sp|Q8IZP2|ST134_HUMAN Putative protein FAM10A4 OS=Homo sapiens GN=ST13P4 PE=5 SV=1	18.4202	17.9493	18.0736	18.1508	16.8428	15.2336	18.6552	18.0068	19.5721	18.8648	17.9256	17.5046	17.445	18.4215	0.0695083	0.0408657	18.0115	18.331	10	ST13P4	>sp|Q8IZP2|ST134_HUMAN Putative protein FAM10A4 OS=Homo sapiens GN=ST13P4 PE=5 SV=1	-0.976479	17.9333	1.73324	0.109388	0.335695	-5.27528	6	6
>sp|Q96AJ9|VTI1A_HUMAN Vesicle transport through interaction with t-SNAREs homolog 1A OS=Homo sapiens GN=VTI1A PE=1 SV=2	22.1963	20.5345	20.7654	19.7404	20.4605	20.387	21.1964	21.3241	22.2331	21.5051	21.488	20.5489	20.6807	21.3826	0.0395474	0.0254671	20.4975	21.4061	9	VTI1A	>sp|Q96AJ9|VTI1A_HUMAN Vesicle transport through interaction with t-SNAREs homolog 1A OS=Homo sapiens GN=VTI1A PE=1 SV=2	-0.701917	21.0316	1.73204	0.109606	0.335854	-5.27703	6	6
>sp|P32856|STX2_HUMAN Syntaxin-2 OS=Homo sapiens GN=STX2 PE=2 SV=3	16.7558	17.5694	17.7053	21.0695	18.6649	18.6314	18.8296	18.6998	21.2356	20.201	19.4782	19.1337	18.3994	19.5963	0.0810743	0.0493291	18.1684	19.306	14	STX2	>sp|P32856|STX2_HUMAN Syntaxin-2 OS=Homo sapiens GN=STX2 PE=2 SV=3	-1.19694	18.9978	1.73149	0.109707	0.335854	-5.27784	6	6
>sp|Q9NUN5|LMBD1_HUMAN Probable lysosomal cobalamin transporter OS=Homo sapiens GN=LMBRD1 PE=1 SV=1	16.114	17.2394	16.2439	16.2667	15.5854	16.9692	15.5283	15.4211	15.8197	15.8046	16.0935	16.4774	16.4031	15.8575	0.036742	0.0243114	16.2553	15.8122	18	LMBRD1	>sp|Q9NUN5|LMBD1_HUMAN Probable lysosomal cobalamin transporter OS=Homo sapiens GN=LMBRD1 PE=1 SV=1	0.545627	16.1303	-1.73067	0.109859	0.335854	-5.27906	6	6
>sp|O95292|VAPB_HUMAN Vesicle-associated membrane protein-associated protein B/C OS=Homo sapiens GN=VAPB PE=1 SV=3	21.3441	22.7297	21.6823	22.9133	22.4834	22.5261	21.1464	21.3716	20.4855	23.1113	22.2048	20.0555	22.2798	21.3958	0.0279459	0.0524013	22.5047	21.259	12	VAPB	>sp|O95292|VAPB_HUMAN Vesicle-associated membrane protein-associated protein B/C OS=Homo sapiens GN=VAPB PE=1 SV=3	0.883979	21.8378	-1.72925	0.11012	0.335854	-5.28114	6	6
>sp|P62280|RS11_HUMAN 40S ribosomal protein S11 OS=Homo sapiens GN=RPS11 PE=1 SV=3	19.4716	20.1735	20.7234	19.4639	20.3427	21.2805	18.6363	20.5772	18.8246	19.4134	19.6087	20.0531	20.2426	19.5189	0.0350998	0.0375471	20.2581	19.5111	9	RPS11	>sp|P62280|RS11_HUMAN 40S ribosomal protein S11 OS=Homo sapiens GN=RPS11 PE=1 SV=3	0.723701	19.8808	-1.72917	0.110135	0.335854	-5.28125	6	6
>sp|Q5VSG8|MANEL_HUMAN Glycoprotein endo-alpha-1,2-mannosidase-like protein OS=Homo sapiens GN=MANEAL PE=2 SV=1	16.3088	18.2941	18.5568	18.4266	19.2035	19.3533	12.7339	13.9151	0	16.9829	18.0984	19.9048	18.3572	13.6059	0.0594394	0.527179	18.4917	15.449	17	MANEAL	>sp|Q5VSG8|MANEL_HUMAN Glycoprotein endo-alpha-1,2-mannosidase-like protein OS=Homo sapiens GN=MANEAL PE=2 SV=1	4.75132	15.9815	-1.72916	0.110135	0.335854	-5.28126	6	5
>sp|Q9NWQ8|PHAG1_HUMAN Phosphoprotein associated with glycosphingolipid-enriched microdomains 1 OS=Homo sapiens GN=PAG1 PE=1 SV=2	19.7448	19.4552	20.1123	19.8644	20.0959	20.1173	20.2635	19.8187	20.1596	20.0792	21.2612	20.6187	19.8983	20.3668	0.0133702	0.0250381	19.9802	20.2116	19	PAG1	>sp|Q9NWQ8|PHAG1_HUMAN Phosphoprotein associated with glycosphingolipid-enriched microdomains 1 OS=Homo sapiens GN=PAG1 PE=1 SV=2	-0.468491	20.1326	1.72781	0.110384	0.33626	-5.28324	6	6
>sp|P27449|VATL_HUMAN V-type proton ATPase 16 kDa proteolipid subunit OS=Homo sapiens GN=ATP6V0C PE=1 SV=1	19.0366	19.4056	19.5721	19.9672	21.3917	19.9672	17.7288	18.2584	19.301	18.3977	16.3854	0	19.8901	15.0119	0.0410358	0.494044	19.7697	17.9936	5	ATP6V0C	>sp|P27449|VATL_HUMAN V-type proton ATPase 16 kDa proteolipid subunit OS=Homo sapiens GN=ATP6V0C PE=1 SV=1	4.87817	17.451	-1.72646	0.110635	0.33665	-5.28523	6	5
>tr|F8W9W0|F8W9W0_HUMAN Ephrin type-A receptor 5 OS=Homo sapiens GN=EPHA5 PE=1 SV=1	15.1801	14.7175	14.8411	14.3567	16.767	13.7385	14.4154	15.0567	14.4506	12.3529	13.2377	14.2778	14.9335	13.9652	0.0685434	0.0705681	14.7793	14.3466	42	EPHA5	>tr|F8W9W0|F8W9W0_HUMAN Ephrin type-A receptor 5 OS=Homo sapiens GN=EPHA5 PE=1 SV=1	0.968296	14.4493	-1.72577	0.110762	0.33665	-5.28624	6	6
>sp|P62277|RS13_HUMAN 40S ribosomal protein S13 OS=Homo sapiens GN=RPS13 PE=1 SV=2	19.3173	19.7288	19.7969	19.1649	17.3967	18.7049	18.5948	18.7301	18.325	18.6727	18.1056	17.2429	19.0182	18.2785	0.0467328	0.0305959	19.2411	18.4599	7	RPS13	>sp|P62277|RS13_HUMAN 40S ribosomal protein S13 OS=Homo sapiens GN=RPS13 PE=1 SV=2	0.739733	18.6484	-1.72523	0.110861	0.33665	-5.28702	6	6
>sp|Q32P28|P3H1_HUMAN Prolyl 3-hydroxylase 1 OS=Homo sapiens GN=P3H1 PE=1 SV=2	19.7987	19.4763	20.4712	19.6456	20.5723	20.359	19.3315	20.1268	20.3512	18.2109	19.4203	18.9374	20.0538	19.3963	0.0234041	0.0403719	20.0788	19.3759	33	P3H1	>sp|Q32P28|P3H1_HUMAN Prolyl 3-hydroxylase 1 OS=Homo sapiens GN=P3H1 PE=1 SV=2	0.6575	19.7251	-1.7245	0.110997	0.336711	-5.2881	6	6
>sp|Q9Y2E8|SL9A8_HUMAN Sodium/hydrogen exchanger 8 OS=Homo sapiens GN=SLC9A8 PE=1 SV=4	16.6567	14.9012	14.5785	15.5792	16.314	16.706	18.6099	19.0439	16.8036	14.5229	16.743	16.5002	15.7893	17.0373	0.0578184	0.0955544	15.9466	16.7733	21	SLC9A8	>sp|Q9Y2E8|SL9A8_HUMAN Sodium/hydrogen exchanger 8 OS=Homo sapiens GN=SLC9A8 PE=1 SV=4	-1.24801	16.4133	1.72376	0.111135	0.336776	-5.28918	6	6
>sp|Q13795|ARFRP_HUMAN ADP-ribosylation factor-related protein 1 OS=Homo sapiens GN=ARFRP1 PE=1 SV=1	19.7846	19.5979	19.4203	18.7862	19.6291	19.2108	19.7121	20.0915	20.9411	20.6367	19.183	19.367	19.4048	19.9886	0.0186148	0.0350173	19.5091	19.9018	11	ARFRP1	>sp|Q13795|ARFRP_HUMAN ADP-ribosylation factor-related protein 1 OS=Homo sapiens GN=ARFRP1 PE=1 SV=1	-0.583759	19.6967	1.72208	0.111447	0.337369	-5.29164	6	6
>sp|Q86YB8|ERO1B_HUMAN ERO1-like protein beta OS=Homo sapiens GN=ERO1B PE=1 SV=2	16.0762	15.9771	15.9963	16.1593	14.5785	18.8428	14.5785	15.082	14.5427	13.8045	16.1625	16.4904	16.2717	15.1101	0.0855607	0.068283	16.0362	14.8302	22	ERO1B	>sp|Q86YB8|ERO1B_HUMAN ERO1-like protein beta OS=Homo sapiens GN=ERO1B PE=1 SV=2	1.16159	15.6909	-1.72123	0.111605	0.337495	-5.29289	6	6
>tr|E9PS00|E9PS00_HUMAN Fatty acid desaturase 3 OS=Homo sapiens GN=FADS3 PE=1 SV=1	20.1173	19.7448	20.1461	19.6103	19.9864	19.9013	19.2513	19.8467	19.2623	19.5259	19.5661	19.9013	19.9177	19.5589	0.0105645	0.0141654	19.9438	19.546	18	FADS3	>tr|E9PS00|E9PS00_HUMAN Fatty acid desaturase 3 OS=Homo sapiens GN=FADS3 PE=1 SV=1	0.358792	19.7383	-1.7196	0.111909	0.338061	-5.29527	6	6
>sp|O95445|APOM_HUMAN Apolipoprotein M OS=Homo sapiens GN=APOM PE=1 SV=2	17.4006	18.8375	21.0695	16.2439	20.7112	20.5842	17.4855	17.4444	17.1697	17.4006	18.4075	18.6673	19.1412	17.7625	0.103916	0.0346585	19.7109	17.465	8	APOM	>sp|O95445|APOM_HUMAN Apolipoprotein M OS=Homo sapiens GN=APOM PE=1 SV=2	1.37866	18.4518	-1.71541	0.112693	0.340074	-5.30138	6	6
>sp|P29536|LMOD1_HUMAN Leiomodin-1 OS=Homo sapiens GN=LMOD1 PE=1 SV=3	0	0	13.2751	0	20.9697	21.062	16.3993	16.5132	14.0659	15.9168	16.6825	16.6916	9.2178	16.0449	1.13756	0.0629613	6.63753	16.4562	23	LMOD1	>sp|P29536|LMOD1_HUMAN Leiomodin-1 OS=Homo sapiens GN=LMOD1 PE=1 SV=3	-6.82706	12.6313	1.71276	0.113192	0.341226	-5.30525	3	6
>sp|P62937|PPIA_HUMAN Peptidyl-prolyl cis-trans isomerase A OS=Homo sapiens GN=PPIA PE=1 SV=2	22.7138	21.8644	22.4005	22.7064	22.0833	21.9149	21.4985	22.0869	21.6072	22.4159	21.8935	21.549	22.2806	21.8418	0.0171404	0.0165205	22.2419	21.7504	7	PPIA	>sp|P62937|PPIA_HUMAN Peptidyl-prolyl cis-trans isomerase A OS=Homo sapiens GN=PPIA PE=1 SV=2	0.438714	22.0612	-1.7117	0.113392	0.341473	-5.30679	6	6
>tr|A0A087WX08|A0A087WX08_HUMAN Gamma-adducin OS=Homo sapiens GN=ADD3 PE=1 SV=1	19.6348	19.3475	19.844	17.9256	19.9387	20.0265	18.9166	19.0774	19.1519	17.5495	17.1464	19.6684	19.4528	18.585	0.0404431	0.0537497	19.7394	18.997	28	ADD3	>tr|A0A087WX08|A0A087WX08_HUMAN Gamma-adducin OS=Homo sapiens GN=ADD3 PE=1 SV=1	0.867827	19.0189	-1.71073	0.113576	0.341523	-5.30821	6	6
>sp|P62820|RAB1A_HUMAN Ras-related protein Rab-1A OS=Homo sapiens GN=RAB1A PE=1 SV=3	22.2384	21.9369	21.6382	22.4458	22.4887	22.8147	21.78	20.7514	21.6472	22.6734	21.5626	21.8148	22.2605	21.7049	0.0189105	0.0283136	22.3421	21.7136	13	RAB1A	>sp|P62820|RAB1A_HUMAN Ras-related protein Rab-1A OS=Homo sapiens GN=RAB1A PE=1 SV=3	0.555564	21.9827	-1.71008	0.113699	0.341523	-5.30915	6	6
>sp|O43264|ZW10_HUMAN Centromere/kinetochore protein zw10 homolog OS=Homo sapiens GN=ZW10 PE=1 SV=3	16.4574	17.7857	18.0576	18.1292	17.8232	17.4356	16.0726	16.5236	16.1097	17.7208	17.8258	17.221	17.6148	16.9123	0.0350406	0.0464346	17.8045	16.8723	40	ZW10	>sp|O43264|ZW10_HUMAN Centromere/kinetochore protein zw10 homolog OS=Homo sapiens GN=ZW10 PE=1 SV=3	0.702537	17.2635	-1.70975	0.113762	0.341523	-5.30964	6	6
>sp|P17858|PFKAL_HUMAN ATP-dependent 6-phosphofructokinase, liver type OS=Homo sapiens GN=PFKL PE=1 SV=6	17.9199	17.8076	17.221	17.6478	19.1034	20.1755	17.2505	16.9103	17.5728	17.8038	18.0797	17.3815	18.3125	17.4998	0.0605066	0.0236668	17.8637	17.4771	37	PFKL	>sp|P17858|PFKAL_HUMAN ATP-dependent 6-phosphofructokinase, liver type OS=Homo sapiens GN=PFKL PE=1 SV=6	0.812748	17.9061	-1.70873	0.113956	0.341749	-5.31113	6	6
>sp|Q8IUR0|TPPC5_HUMAN Trafficking protein particle complex subunit 5 OS=Homo sapiens GN=TRAPPC5 PE=1 SV=1	19.733	19.5477	20.1195	19.7312	21.4793	21.828	20.1324	17.3815	20.1195	20.2993	19.8644	18.4075	20.4065	19.3675	0.0485168	0.0616652	19.9262	19.992	8	TRAPPC5	>sp|Q8IUR0|TPPC5_HUMAN Trafficking protein particle complex subunit 5 OS=Homo sapiens GN=TRAPPC5 PE=1 SV=1	1.03902	19.887	-1.70764	0.114163	0.342016	-5.31271	6	6
>sp|Q8NE00|TM104_HUMAN Transmembrane protein 104 OS=Homo sapiens GN=TMEM104 PE=1 SV=2	16.3412	16.1891	16.5276	16.701	14.6773	14.8921	17.9121	17.6091	18.1562	15.3501	16.1331	16.0503	15.888	16.8685	0.0550394	0.0691937	16.2652	16.8711	20	TMEM104	>sp|Q8NE00|TM104_HUMAN Transmembrane protein 104 OS=Homo sapiens GN=TMEM104 PE=1 SV=2	-0.980423	16.3783	1.70602	0.114471	0.342586	-5.31507	6	6
>sp|O43865|SAHH2_HUMAN Adenosylhomocysteinase 2 OS=Homo sapiens GN=AHCYL1 PE=1 SV=2	22.7867	22.6128	22.976	22.737	22.0536	21.2959	22.07	19.6	22.1919	21.926	18.6831	22.8834	22.4103	21.2257	0.0280695	0.0788136	22.6749	21.998	27	AHCYL1	>sp|O43865|SAHH2_HUMAN Adenosylhomocysteinase 2 OS=Homo sapiens GN=AHCYL1 PE=1 SV=2	1.1846	21.818	-1.70486	0.114692	0.342894	-5.31676	6	6
>sp|Q13454|TUSC3_HUMAN Tumor suppressor candidate 3 OS=Homo sapiens GN=TUSC3 PE=1 SV=1	18.6252	18.2706	18.8514	18.9196	17.6962	18.1316	19.7259	19.3503	20.2736	19.5421	18.5385	17.5521	18.4158	19.1638	0.0255519	0.0506677	18.4479	19.4462	14	TUSC3	>sp|Q13454|TUSC3_HUMAN Tumor suppressor candidate 3 OS=Homo sapiens GN=TUSC3 PE=1 SV=1	-0.747984	18.7898	1.70417	0.114823	0.34293	-5.31775	6	6
>sp|Q5SR56|HIAL1_HUMAN Hippocampus abundant transcript-like protein 1 OS=Homo sapiens GN=HIATL1 PE=2 SV=3	0	0	0	0	7.44875	6.64642	15.1566	3.69331	13.1037	12.5808	0	0	2.34919	7.42239	1.55295	0.938836	0	8.13705	18	HIATL1	>sp|Q5SR56|HIAL1_HUMAN Hippocampus abundant transcript-like protein 1 OS=Homo sapiens GN=HIATL1 PE=2 SV=3	-5.0732	4.88579	1.70347	0.114957	0.342978	-5.31878	2	4
>sp|Q9HCU5|PREB_HUMAN Prolactin regulatory element-binding protein OS=Homo sapiens GN=PREB PE=1 SV=2	15.0567	15.3981	14.3869	14.1652	7.44875	6.64642	16.8911	16.8626	13.2377	14.298	14.4803	14.0113	12.1837	14.9635	0.329227	0.103028	14.2761	14.3892	19	PREB	>sp|Q9HCU5|PREB_HUMAN Prolactin regulatory element-binding protein OS=Homo sapiens GN=PREB PE=1 SV=2	-2.77981	13.5736	1.70257	0.115129	0.34306	-5.32008	6	6
>sp|Q9P1W8|SIRPG_HUMAN Signal-regulatory protein gamma OS=Homo sapiens GN=SIRPG PE=1 SV=3	15.7208	16.4306	15.3593	16.7798	16.5236	16.4147	14.9233	15.685	14.9752	15.1801	16.6983	15.9912	16.2048	15.5755	0.0335331	0.044365	16.4227	15.4326	22	SIRPG	>sp|Q9P1W8|SIRPG_HUMAN Signal-regulatory protein gamma OS=Homo sapiens GN=SIRPG PE=1 SV=3	0.629292	15.8902	-1.70209	0.115222	0.34306	-5.32078	6	6
>sp|Q9HBG6|IF122_HUMAN Intraflagellar transport protein 122 homolog OS=Homo sapiens GN=IFT122 PE=1 SV=2	14.9166	15.3347	15.6437	15.3407	19.469	19.301	14.602	15.817	15.2137	15.4211	15.2666	15.2137	16.6676	15.2557	0.127086	0.0257803	15.4922	15.2402	59	IFT122	>sp|Q9HBG6|IF122_HUMAN Intraflagellar transport protein 122 homolog OS=Homo sapiens GN=IFT122 PE=1 SV=2	1.41194	15.9617	-1.70018	0.115589	0.343733	-5.32356	6	6
>sp|P60174|TPIS_HUMAN Triosephosphate isomerase OS=Homo sapiens GN=TPI1 PE=1 SV=3	20.8436	20.6503	20.4511	20.4855	20.8622	20.9938	19.9293	20.9727	18.762	20.8212	19.7969	20.3759	20.7144	20.1096	0.010631	0.0402063	20.7469	20.1526	15	TPI1	>sp|P60174|TPIS_HUMAN Triosephosphate isomerase OS=Homo sapiens GN=TPI1 PE=1 SV=3	0.604764	20.412	-1.69964	0.115691	0.343733	-5.32434	6	6
>sp|O43739|CYH3_HUMAN Cytohesin-3 OS=Homo sapiens GN=CYTH3 PE=1 SV=2	19.109	19.0439	18.7843	19.4461	18.7544	18.6431	15.1663	17.8709	19.4896	19.0255	18.0441	18.052	18.9635	17.9414	0.0156254	0.0837955	18.9141	18.048	16	CYTH3	>sp|O43739|CYH3_HUMAN Cytohesin-3 OS=Homo sapiens GN=CYTH3 PE=1 SV=2	1.02206	18.4524	-1.69906	0.115804	0.343733	-5.32518	6	6
>sp|Q9BU40|CRDL1_HUMAN Chordin-like protein 1 OS=Homo sapiens GN=CHRDL1 PE=1 SV=1	15.685	14.9953	15.1096	13.0608	7.44875	6.64642	13.3169	3.69331	14.1532	11.7137	0	0	12.1576	7.14619	0.334257	0.932635	14.0281	7.70349	21	CHRDL1	>sp|Q9BU40|CRDL1_HUMAN Chordin-like protein 1 OS=Homo sapiens GN=CHRDL1 PE=1 SV=1	5.01146	9.65191	-1.69555	0.11648	0.344387	-5.33027	6	4
>tr|J3KQ48|J3KQ48_HUMAN Peptidyl-tRNA hydrolase 2, mitochondrial OS=Homo sapiens GN=PTRH2 PE=1 SV=1	15.0647	16.123	12.0541	13.4678	17.2394	17.0065	17.1231	17.7377	17.4977	16.7738	16.1004	14.8083	15.1592	16.6735	0.135769	0.06477	15.5938	16.9484	8	PTRH2	>tr|J3KQ48|J3KQ48_HUMAN Peptidyl-tRNA hydrolase 2, mitochondrial OS=Homo sapiens GN=PTRH2 PE=1 SV=1	-1.51427	15.9164	1.69469	0.116647	0.344387	-5.33152	6	6
>tr|A0A0A0MS52|A0A0A0MS52_HUMAN Calcium/calmodulin-dependent protein kinase (CaM kinase) II gamma, isoform CRA_a OS=Homo sapiens GN=CAMK2G PE=1 SV=1	14.5427	19.329	19.7075	19.2655	19.7243	19.733	14.8704	20.2661	16.0237	15.2936	15.0879	18.8691	18.717	16.7351	0.109827	0.135727	19.5183	15.6586	25	CAMK2G	>tr|A0A0A0MS52|A0A0A0MS52_HUMAN Calcium/calmodulin-dependent protein kinase (CaM kinase) II gamma, isoform CRA_a OS=Homo sapiens GN=CAMK2G PE=1 SV=1	1.98188	17.7261	-1.69467	0.116651	0.344387	-5.33155	6	6
>sp|O75131|CPNE3_HUMAN Copine-3 OS=Homo sapiens GN=CPNE3 PE=1 SV=1	21.5446	19.1064	20.3992	22.0663	22.036	19.3603	20.8772	22.1548	21.284	21.314	22.4545	22.3477	20.7521	21.7387	0.0638318	0.0304139	20.9719	21.7344	27	CPNE3	>sp|O75131|CPNE3_HUMAN Copine-3 OS=Homo sapiens GN=CPNE3 PE=1 SV=1	-0.986557	21.2454	1.69312	0.116953	0.344387	-5.3338	6	6
>tr|F5GXX5|F5GXX5_HUMAN Dolichyl-diphosphooligosaccharide--protein glycosyltransferase subunit DAD1 OS=Homo sapiens GN=DAD1 PE=1 SV=1	18.1056	16.1517	18.1751	17.8138	19.3395	19.9064	18.0041	18.1927	17.2245	16.6983	16.7893	16.6983	18.2487	17.2679	0.0716596	0.0390802	18.1404	17.0069	6	DAD1	>tr|F5GXX5|F5GXX5_HUMAN Dolichyl-diphosphooligosaccharide--protein glycosyltransferase subunit DAD1 OS=Homo sapiens GN=DAD1 PE=1 SV=1	0.980811	17.7583	-1.69268	0.117039	0.344387	-5.33444	6	6
>sp|P02751|FINC_HUMAN Fibronectin OS=Homo sapiens GN=FN1 PE=1 SV=4	20.6566	20.7476	20.7193	20.2452	19.9826	19.5304	21.1415	20.5489	20.8245	21.3531	20.4493	20.4582	20.3136	20.7959	0.0240993	0.0183224	20.4509	20.6867	99	FN1	>sp|P02751|FINC_HUMAN Fibronectin OS=Homo sapiens GN=FN1 PE=1 SV=4	-0.482304	20.5548	1.69213	0.117145	0.344387	-5.33523	6	6
>sp|Q06124|PTN11_HUMAN Tyrosine-protein phosphatase non-receptor type 11 OS=Homo sapiens GN=PTPN11 PE=1 SV=2	21.378	21.5865	21.5694	21.205	19.4716	19.6906	21.6923	21.9192	21.7967	21.5865	21.1936	21.0067	20.8169	21.5325	0.0465863	0.0166045	21.2915	21.6394	32	PTPN11	>sp|Q06124|PTN11_HUMAN Tyrosine-protein phosphatase non-receptor type 11 OS=Homo sapiens GN=PTPN11 PE=1 SV=2	-0.715656	21.1747	1.69184	0.117202	0.344387	-5.33565	6	6
>tr|A0A0D9SEP3|A0A0D9SEP3_HUMAN Cyclin-dependent kinase 8 (Fragment) OS=Homo sapiens GN=CDK8 PE=1 SV=1	18.1751	15.0009	16.3412	18.7323	16.706	16.532	18.2517	18.6508	17.2122	17.0792	18.3888	17.8633	16.9146	17.9077	0.0796436	0.0359661	16.619	18.0575	6	CDK8	>tr|A0A0D9SEP3|A0A0D9SEP3_HUMAN Cyclin-dependent kinase 8 (Fragment) OS=Homo sapiens GN=CDK8 PE=1 SV=1	-0.993107	17.4111	1.69096	0.117372	0.344387	-5.33692	6	6
>sp|P36897|TGFR1_HUMAN TGF-beta receptor type-1 OS=Homo sapiens GN=TGFBR1 PE=1 SV=1	18.8129	18.762	18.2485	19.1808	14.602	13.9283	15.6753	15.2336	14.8841	15.0939	14.9752	17.6711	17.2558	15.5889	0.135906	0.0678136	18.5052	15.1638	25	TGFBR1	>sp|P36897|TGFR1_HUMAN TGF-beta receptor type-1 OS=Homo sapiens GN=TGFBR1 PE=1 SV=1	1.66688	16.4223	-1.69064	0.117435	0.344387	-5.33739	6	6
>tr|A0A087X2I1|A0A087X2I1_HUMAN 26S protease regulatory subunit 10B OS=Homo sapiens GN=PSMC6 PE=1 SV=1	16.1267	17.6232	17.9514	16.0726	16.5043	16.0503	15.8259	15.3778	15.3778	16.3491	16.6085	16.5502	16.7214	16.0149	0.0507327	0.0353007	16.3155	16.0875	19	PSMC6	>tr|A0A087X2I1|A0A087X2I1_HUMAN 26S protease regulatory subunit 10B OS=Homo sapiens GN=PSMC6 PE=1 SV=1	0.706531	16.3682	-1.68999	0.117562	0.344387	-5.33833	6	6
>sp|Q93077|H2A1C_HUMAN Histone H2A type 1-C OS=Homo sapiens GN=HIST1H2AC PE=1 SV=3	19.8467	19.0099	20.4016	22.7796	22.079	21.7967	20.4567	18.3617	19.1228	20.2679	20.4147	20.5215	20.9856	19.8575	0.069427	0.0453564	21.0991	20.3413	3	HIST1H2AC	>sp|Q93077|H2A1C_HUMAN Histone H2A type 1-C OS=Homo sapiens GN=HIST1H2AC PE=1 SV=3	1.12804	20.4216	-1.68987	0.117586	0.344387	-5.33851	6	6
>tr|H0YMT1|H0YMT1_HUMAN Talin-2 (Fragment) OS=Homo sapiens GN=TLN2 PE=1 SV=1	21.1236	21.3171	21.689	21.1663	20.4832	21.0124	22.602	22.2384	22.2289	22.2608	21.6519	20.032	21.1319	21.8357	0.0187027	0.0428234	21.145	22.2337	74	TLN2	>tr|H0YMT1|H0YMT1_HUMAN Talin-2 (Fragment) OS=Homo sapiens GN=TLN2 PE=1 SV=1	-0.703733	21.4838	1.68931	0.117695	0.344387	-5.33931	6	6
>sp|Q9P0K7|RAI14_HUMAN Ankycorbin OS=Homo sapiens GN=RAI14 PE=1 SV=2	19.5788	19.1808	18.7814	19.1383	21.1464	20.9137	20.1461	20.7374	20.5909	20.1238	20.8522	20.6032	19.7899	20.509	0.0503293	0.014879	19.3798	20.5971	50	RAI14	>sp|Q9P0K7|RAI14_HUMAN Ankycorbin OS=Homo sapiens GN=RAI14 PE=1 SV=2	-0.71905	20.1494	1.68853	0.117846	0.344387	-5.34044	6	6
>sp|Q9UQM7|KCC2A_HUMAN Calcium/calmodulin-dependent protein kinase type II subunit alpha OS=Homo sapiens GN=CAMK2A PE=1 SV=2	14.6612	19.4461	19.8051	19.3603	19.8143	19.8376	15.0567	20.3551	16.1625	15.4127	15.2074	18.9709	18.8208	16.8609	0.108823	0.133242	19.6256	15.7876	23	CAMK2A	>sp|Q9UQM7|KCC2A_HUMAN Calcium/calmodulin-dependent protein kinase type II subunit alpha OS=Homo sapiens GN=CAMK2A PE=1 SV=2	1.95989	17.8408	-1.68853	0.117848	0.344387	-5.34044	6	6
>sp|P63261|ACTG_HUMAN Actin, cytoplasmic 2 OS=Homo sapiens GN=ACTG1 PE=1 SV=1	26.7876	26.7876	26.399	26.4794	26.7876	26.7876	26.2937	26.4794	26.399	26.399	26.3285	26.3285	26.6715	26.3714	0.00681212	0.00256712	26.7876	26.3637	19	ACTG1	>sp|P63261|ACTG_HUMAN Actin, cytoplasmic 2 OS=Homo sapiens GN=ACTG1 PE=1 SV=1	0.300122	26.5214	-1.68813	0.117925	0.344387	-5.34102	6	6
>tr|E7ESP9|E7ESP9_HUMAN Neurofilament medium polypeptide OS=Homo sapiens GN=NEFM PE=1 SV=1	12.8359	12.0883	12.1802	0	13.6567	6.64642	0	3.69331	13.1465	10.3312	0	0	9.56791	4.5285	0.554337	1.28822	12.1343	1.84665	40	NEFM	>tr|E7ESP9|E7ESP9_HUMAN Neurofilament medium polypeptide OS=Homo sapiens GN=NEFM PE=1 SV=1	5.03941	7.04821	-1.68812	0.117927	0.344387	-5.34103	5	3
>tr|B1AMF0|B1AMF0_HUMAN Ubiquitin-conjugating enzyme E2 J2 (Fragment) OS=Homo sapiens GN=UBE2J2 PE=1 SV=1	16.3766	15.864	17.0134	15.0472	7.44875	6.64642	14.4986	13.9615	14.7235	0	0	0	13.0661	7.19726	0.360704	1.09599	15.4556	6.98073	10	UBE2J2	>tr|B1AMF0|B1AMF0_HUMAN Ubiquitin-conjugating enzyme E2 J2 (Fragment) OS=Homo sapiens GN=UBE2J2 PE=1 SV=1	5.86881	10.1317	-1.68752	0.118045	0.344387	-5.3419	6	3
>sp|Q9NSY1|BMP2K_HUMAN BMP-2-inducible protein kinase OS=Homo sapiens GN=BMP2K PE=1 SV=2	12.9447	16.532	16.3802	12.6854	13.9749	13.6567	18.177	17.3692	18.4876	15.9082	13.2751	13.79	14.3623	16.1679	0.117541	0.138166	13.8158	16.6387	46	BMP2K	>sp|Q9NSY1|BMP2K_HUMAN BMP-2-inducible protein kinase OS=Homo sapiens GN=BMP2K PE=1 SV=2	-1.80553	15.2651	1.68597	0.118348	0.344653	-5.34414	6	6
>sp|P51884|LUM_HUMAN Lumican OS=Homo sapiens GN=LUM PE=1 SV=2	18.7301	19.3549	17.0653	19.1357	16.9898	18.052	15.082	17.555	17.472	15.5002	16.7706	19.5069	18.2213	16.9811	0.056299	0.0941986	18.391	17.1213	17	LUM	>sp|P51884|LUM_HUMAN Lumican OS=Homo sapiens GN=LUM PE=1 SV=2	1.24017	17.6012	-1.68395	0.118746	0.344653	-5.34706	6	6
>sp|P0C0S8|H2A1_HUMAN Histone H2A type 1 OS=Homo sapiens GN=HIST1H2AG PE=1 SV=2	20.2258	19.0612	20.6151	22.8182	21.9798	21.64	20.4633	18.477	19.2014	20.3374	20.4753	20.9073	21.0567	19.9769	0.0642875	0.0465921	21.1275	20.4004	3	HIST1H2AG	>sp|P0C0S8|H2A1_HUMAN Histone H2A type 1 OS=Homo sapiens GN=HIST1H2AG PE=1 SV=2	1.07973	20.5168	-1.68219	0.119093	0.344653	-5.3496	6	6
>sp|Q16777|H2A2C_HUMAN Histone H2A type 2-C OS=Homo sapiens GN=HIST2H2AC PE=1 SV=4	20.2258	19.0612	20.6151	22.8182	21.9798	21.64	20.4633	18.477	19.2014	20.3374	20.4753	20.9073	21.0567	19.9769	0.0642875	0.0465921	21.1275	20.4004	3	HIST2H2AC	>sp|Q16777|H2A2C_HUMAN Histone H2A type 2-C OS=Homo sapiens GN=HIST2H2AC PE=1 SV=4	1.07973	20.5168	-1.68219	0.119093	0.344653	-5.3496	6	6
>sp|Q6FI13|H2A2A_HUMAN Histone H2A type 2-A OS=Homo sapiens GN=HIST2H2AA3 PE=1 SV=3	20.2258	19.0612	20.6151	22.8182	21.9798	21.64	20.4633	18.477	19.2014	20.3374	20.4753	20.9073	21.0567	19.9769	0.0642875	0.0465921	21.1275	20.4004	3	HIST2H2AA3	>sp|Q6FI13|H2A2A_HUMAN Histone H2A type 2-A OS=Homo sapiens GN=HIST2H2AA3 PE=1 SV=3	1.07973	20.5168	-1.68219	0.119093	0.344653	-5.3496	6	6
>sp|Q96KK5|H2A1H_HUMAN Histone H2A type 1-H OS=Homo sapiens GN=HIST1H2AH PE=1 SV=3	20.2258	19.0612	20.6151	22.8182	21.9798	21.64	20.4633	18.477	19.2014	20.3374	20.4753	20.9073	21.0567	19.9769	0.0642875	0.0465921	21.1275	20.4004	3	HIST1H2AH	>sp|Q96KK5|H2A1H_HUMAN Histone H2A type 1-H OS=Homo sapiens GN=HIST1H2AH PE=1 SV=3	1.07973	20.5168	-1.68219	0.119093	0.344653	-5.3496	6	6
>sp|Q99878|H2A1J_HUMAN Histone H2A type 1-J OS=Homo sapiens GN=HIST1H2AJ PE=1 SV=3	20.2258	19.0612	20.6151	22.8182	21.9798	21.64	20.4633	18.477	19.2014	20.3374	20.4753	20.9073	21.0567	19.9769	0.0642875	0.0465921	21.1275	20.4004	3	HIST1H2AJ	>sp|Q99878|H2A1J_HUMAN Histone H2A type 1-J OS=Homo sapiens GN=HIST1H2AJ PE=1 SV=3	1.07973	20.5168	-1.68219	0.119093	0.344653	-5.3496	6	6
>sp|Q9BTM1|H2AJ_HUMAN Histone H2A.J OS=Homo sapiens GN=H2AFJ PE=1 SV=1	20.2258	19.0612	20.6151	22.8182	21.9798	21.64	20.4633	18.477	19.2014	20.3374	20.4753	20.9073	21.0567	19.9769	0.0642875	0.0465921	21.1275	20.4004	3	H2AFJ	>sp|Q9BTM1|H2AJ_HUMAN Histone H2A.J OS=Homo sapiens GN=H2AFJ PE=1 SV=1	1.07973	20.5168	-1.68219	0.119093	0.344653	-5.3496	6	6
>sp|Q9H920|RN121_HUMAN RING finger protein 121 OS=Homo sapiens GN=RNF121 PE=1 SV=1	16.254	16.695	16.3449	15.9607	16.6166	16.3766	16.1891	15.125	15.7341	16.0042	16.059	16.5083	16.3746	15.9366	0.0161116	0.0295634	16.3608	16.0316	14	RNF121	>sp|Q9H920|RN121_HUMAN RING finger protein 121 OS=Homo sapiens GN=RNF121 PE=1 SV=1	0.438021	16.1556	-1.68084	0.119359	0.344653	-5.35154	6	6
>sp|Q9NY65|TBA8_HUMAN Tubulin alpha-8 chain OS=Homo sapiens GN=TUBA8 PE=1 SV=1	18.7953	19.7629	18.447	18.4629	18.4006	18.8375	18.6225	18.8351	19.411	20.2313	19.113	20.0575	18.7844	19.3784	0.0274028	0.0336549	18.6291	19.262	21	TUBA8	>sp|Q9NY65|TBA8_HUMAN Tubulin alpha-8 chain OS=Homo sapiens GN=TUBA8 PE=1 SV=1	-0.594013	19.0814	1.68078	0.119371	0.344653	-5.35163	6	6
>sp|Q2TB90|HKDC1_HUMAN Putative hexokinase HKDC1 OS=Homo sapiens GN=HKDC1 PE=1 SV=3	18.9031	20.4786	21.5294	19.3066	23.0297	23.0957	20.6367	20.8112	19.8631	19.0621	19.2136	19.0647	21.0572	19.7752	0.0857672	0.0401478	21.004	19.5384	45	HKDC1	>sp|Q2TB90|HKDC1_HUMAN Putative hexokinase HKDC1 OS=Homo sapiens GN=HKDC1 PE=1 SV=3	1.28195	20.4162	-1.6796	0.119605	0.344653	-5.35333	6	6
>tr|A0A087WUZ6|A0A087WUZ6_HUMAN InaD-like protein OS=Homo sapiens GN=INADL PE=1 SV=1	13.8962	13.9376	13.2172	13.1619	7.44875	6.64642	13.9376	14.2143	13.4968	13.3372	13.2922	13.1246	11.3847	13.5671	0.297312	0.0310154	13.1896	13.417	56	INADL	>tr|A0A087WUZ6|A0A087WUZ6_HUMAN InaD-like protein OS=Homo sapiens GN=INADL PE=1 SV=1	-2.18245	12.4759	1.67923	0.119678	0.344653	-5.35386	6	6
[truncated: 1,892 more rows]

## Sheet: Description
ColumnName	Description
pro	Protein headers
Sample names	A number of columns with quantitative values named with sample names
mean_level	mean_expression for each level
cv_level	Coeficient of variance each level
median_level	median_expression for each level
[truncated: 16 more rows]
