# Supplementary material for: LAMP2A regulates the loading of proteins into exosomes
Source: Sci Adv. 2022 Mar 25;8(12):eabm1140. doi: 10.1126/sciadv.abm1140 (PMC8956266; doi:10.1126/sciadv.abm1140)
Supplement: Supplementary file 3 — Tables S1 to S3 [file sciadv.abm1140_tables_s1_to_s3.zip › sciadv.abm1140_table_s3.xlsx]

## Sheet: Folha1
GN	pro	logFC	AveExpr	t	P.Value
CYCS	>sp|P99999|CYC_HUMAN Cytochrome c OS=Homo sapiens GN=CYCS PE=1 SV=2	-13.9125	12.3801	4.36673	0.000980688
RBSN	>sp|Q9H1K0|RBNS5_HUMAN Rabenosyn-5 OS=Homo sapiens GN=RBSN PE=1 SV=2	-12.2137	8.45605	8.30275	3.1116e-06
LEPROT	>tr|A0A087X0N2|A0A087X0N2_HUMAN Leptin receptor gene-related protein OS=Homo sapiens GN=LEPROT PE=1 SV=1	-10.7767	12.6797	3.1223	0.00909904
BRI3	>tr|F5GXW6|F5GXW6_HUMAN Brain protein I3 OS=Homo sapiens GN=BRI3 PE=1 SV=1	-10.6888	7.69361	3.8294	0.00252235
MFSD6	>tr|H7C284|H7C284_HUMAN Major facilitator superfamily domain-containing protein 6 (Fragment) OS=Homo sapiens GN=MFSD6 PE=1 SV=1	-10.262	10.6951	2.4963	0.0286141
CALCOCO1	>sp|Q9P1Z2|CACO1_HUMAN Calcium-binding and coiled-coil domain-containing protein 1 OS=Homo sapiens GN=CALCOCO1 PE=1 SV=2	-10.0718	7.3851	3.73538	0.0029851
MFSD8	>sp|Q8NHS3|MFSD8_HUMAN Major facilitator superfamily domain-containing protein 8 OS=Homo sapiens GN=MFSD8 PE=1 SV=1	-9.50179	11.7665	3.95337	0.00202264
CNKSR3	>sp|Q6P9H4|CNKR3_HUMAN Connector enhancer of kinase suppressor of ras 3 OS=Homo sapiens GN=CNKSR3 PE=1 SV=1	-9.32683	7.01261	2.48214	0.0293593
SLC39A7	>sp|Q92504|S39A7_HUMAN Zinc transporter SLC39A7 OS=Homo sapiens GN=SLC39A7 PE=1 SV=2	-9.06369	11.8395	2.69043	0.0200864
TOMM22	>sp|Q9NS69|TOM22_HUMAN Mitochondrial import receptor subunit TOM22 homolog OS=Homo sapiens GN=TOMM22 PE=1 SV=3	-8.14087	14.1668	3.11483	0.00922464
LGMN	>sp|Q99538|LGMN_HUMAN Legumain OS=Homo sapiens GN=LGMN PE=1 SV=1	-6.81473	7.70233	2.34974	0.0372968
FZD7	>sp|O75084|FZD7_HUMAN Frizzled-7 OS=Homo sapiens GN=FZD7 PE=1 SV=2	-5.84113	16.1413	2.31777	0.0395037
STK25	>sp|O00506|STK25_HUMAN Serine/threonine-protein kinase 25 OS=Homo sapiens GN=STK25 PE=1 SV=1	-5.26101	13.4624	4.23497	0.00123252
C1QTNF3-AMACR	>tr|E9PGA6|E9PGA6_HUMAN Protein C1QTNF3-AMACR OS=Homo sapiens GN=C1QTNF3-AMACR PE=4 SV=1	-4.97693	19.8244	10.1953	3.7197e-07
FKBP8	>sp|Q14318|FKBP8_HUMAN Peptidyl-prolyl cis-trans isomerase FKBP8 OS=Homo sapiens GN=FKBP8 PE=1 SV=2	-4.96114	21.2311	6.80816	2.17698e-05
RAD50	>tr|E7ESD9|E7ESD9_HUMAN DNA repair protein RAD50 OS=Homo sapiens GN=RAD50 PE=1 SV=1	-4.93862	13.7636	3.31112	0.00644068
C1QTNF3	>sp|Q9BXJ4|C1QT3_HUMAN Complement C1q tumor necrosis factor-related protein 3 OS=Homo sapiens GN=C1QTNF3 PE=1 SV=1	-4.88601	20.409	10.5603	2.56168e-07
COBLL1	>sp|Q53SF7|COBL1_HUMAN Cordon-bleu protein-like 1 OS=Homo sapiens GN=COBLL1 PE=1 SV=2	-4.59291	13.4543	2.18677	0.0499206
RPL11	>sp|P62913|RL11_HUMAN 60S ribosomal protein L11 OS=Homo sapiens GN=RPL11 PE=1 SV=2	-4.23117	23.4715	7.50394	8.51534e-06
NARS	>sp|O43776|SYNC_HUMAN Asparagine--tRNA ligase, cytoplasmic OS=Homo sapiens GN=NARS PE=1 SV=1	-4.1937	20.2933	5.09764	0.000287601
PPP1R16A	>sp|Q96I34|PP16A_HUMAN Protein phosphatase 1 regulatory subunit 16A OS=Homo sapiens GN=PPP1R16A PE=1 SV=1	-4.02613	13.8879	2.58556	0.0243253
BZW1	>sp|Q7L1Q6|BZW1_HUMAN Basic leucine zipper and W2 domain-containing protein 1 OS=Homo sapiens GN=BZW1 PE=1 SV=1	-3.85855	19.2014	3.368	0.00580567
ILVBL	>sp|A1L0T0|ILVBL_HUMAN Acetolactate synthase-like protein OS=Homo sapiens GN=ILVBL PE=1 SV=2	-3.82855	21.2042	7.81812	5.68165e-06
PPAP2A	>sp|O14494|LPP1_HUMAN Lipid phosphate phosphohydrolase 1 OS=Homo sapiens GN=PPAP2A PE=1 SV=1	-3.78716	19.2898	6.12314	5.8308e-05
SEPT10	>tr|B5ME97|B5ME97_HUMAN Septin 10, isoform CRA_c OS=Homo sapiens GN=SEPT10 PE=1 SV=2	-3.7032	18.2319	4.20124	0.00130723
LACTB2	>sp|Q53H82|LACB2_HUMAN Beta-lactamase-like protein 2 OS=Homo sapiens GN=LACTB2 PE=1 SV=2	-3.69673	14.1424	2.34867	0.037369
SNX12	>tr|A0A087X0R6|A0A087X0R6_HUMAN Sorting nexin-12 OS=Homo sapiens GN=SNX12 PE=1 SV=1	-3.64106	22.0026	4.45357	0.000844548
STXBP6	>sp|Q8NFX7|STXB6_HUMAN Syntaxin-binding protein 6 OS=Homo sapiens GN=STXBP6 PE=1 SV=2	-3.62192	20.3423	5.33082	0.000197494
HSPA13	>sp|P48723|HSP13_HUMAN Heat shock 70 kDa protein 13 OS=Homo sapiens GN=HSPA13 PE=1 SV=1	-3.56958	18.8697	9.96394	4.73861e-07
C10orf11	>tr|A0A087WWI0|A0A087WWI0_HUMAN Leucine-rich repeat-containing protein C10orf11 OS=Homo sapiens GN=C10orf11 PE=1 SV=1	-3.56534	18.655	3.25083	0.00719095
STK16	>sp|O75716|STK16_HUMAN Serine/threonine-protein kinase 16 OS=Homo sapiens GN=STK16 PE=1 SV=4	-3.38373	16.7697	2.948	0.0125275
GIPC1	>sp|O14908|GIPC1_HUMAN PDZ domain-containing protein GIPC1 OS=Homo sapiens GN=GIPC1 PE=1 SV=2	-3.17208	21.1967	4.43739	0.000868343
EPN1	>sp|Q9Y6I3|EPN1_HUMAN Epsin-1 OS=Homo sapiens GN=EPN1 PE=1 SV=2	-3.14579	18.3338	3.37319	0.00575105
MYDGF	>sp|Q969H8|MYDGF_HUMAN Myeloid-derived growth factor OS=Homo sapiens GN=MYDGF PE=1 SV=1	-3.12082	20.2334	2.69042	0.0200867
IGFBP7	>sp|Q16270|IBP7_HUMAN Insulin-like growth factor-binding protein 7 OS=Homo sapiens GN=IGFBP7 PE=1 SV=1	-3.1009	22.5224	5.15599	0.000261596
NDFIP2	>tr|B4DGY6|B4DGY6_HUMAN NEDD4 family-interacting protein 2 OS=Homo sapiens GN=NDFIP2 PE=1 SV=1	-3.09794	19.3203	2.24216	0.0452314
LLGL2	>tr|J3QRV5|J3QRV5_HUMAN Lethal(2) giant larvae protein homolog 2 OS=Homo sapiens GN=LLGL2 PE=1 SV=1	-3.09266	17.2746	3.49167	0.00463587
ARPC5L	>sp|Q9BPX5|ARP5L_HUMAN Actin-related protein 2/3 complex subunit 5-like protein OS=Homo sapiens GN=ARPC5L PE=1 SV=1	-3.05023	13.066	2.20574	0.0482651
FUS	>tr|H3BPE7|H3BPE7_HUMAN RNA-binding protein FUS OS=Homo sapiens GN=FUS PE=1 SV=1	-3.03834	14.4039	2.46222	0.0304389
ANOS1	>tr|A0A087WUK9|A0A087WUK9_HUMAN Anosmin-1 OS=Homo sapiens GN=ANOS1 PE=1 SV=1	-3.01971	16.2002	2.74951	0.018028
TAF15	>tr|A0A075B7D9|A0A075B7D9_HUMAN TATA-binding protein-associated factor 2N OS=Homo sapiens GN=TAF15 PE=1 SV=1	-2.97018	14.0984	2.50165	0.0283376
TRIM14	>sp|Q14142|TRI14_HUMAN Tripartite motif-containing protein 14 OS=Homo sapiens GN=TRIM14 PE=2 SV=2	-2.94338	18.7232	2.85624	0.0148245
SBF1	>sp|O95248|MTMR5_HUMAN Myotubularin-related protein 5 OS=Homo sapiens GN=SBF1 PE=1 SV=3	-2.93829	17.2716	2.66995	0.0208527
PHB	>sp|P35232|PHB_HUMAN Prohibitin OS=Homo sapiens GN=PHB PE=1 SV=1	-2.93541	21.1607	3.38002	0.00567985
NUMBL	>tr|A0A0C4DGH3|A0A0C4DGH3_HUMAN Numb-like protein OS=Homo sapiens GN=NUMBL PE=1 SV=1	-2.91696	18.6181	4.0255	0.0017801
HMGB1P1	>sp|B2RPK0|HGB1A_HUMAN Putative high mobility group protein B1-like 1 OS=Homo sapiens GN=HMGB1P1 PE=5 SV=1	-2.85989	18.7276	2.37298	0.0357676
EBAG9	>sp|O00559|RCAS1_HUMAN Receptor-binding cancer antigen expressed on SiSo cells OS=Homo sapiens GN=EBAG9 PE=1 SV=1	-2.85423	22.7776	2.60583	0.0234428
UBIAD1	>sp|Q9Y5Z9|UBIA1_HUMAN UbiA prenyltransferase domain-containing protein 1 OS=Homo sapiens GN=UBIAD1 PE=1 SV=1	-2.81254	19.3127	2.84201	0.0152167
TMEM214	>sp|Q6NUQ4|TM214_HUMAN Transmembrane protein 214 OS=Homo sapiens GN=TMEM214 PE=1 SV=2	-2.80342	16.8825	5.73334	0.000105103
JPH1	>sp|Q9HDC5|JPH1_HUMAN Junctophilin-1 OS=Homo sapiens GN=JPH1 PE=1 SV=2	-2.78731	19.6257	4.19859	0.00131331
MAP4K4	>tr|C9J840|C9J840_HUMAN Mitogen-activated protein kinase kinase kinase kinase 4 OS=Homo sapiens GN=MAP4K4 PE=1 SV=3	-2.78348	18.5941	5.75242	0.000102065
BRD9	>sp|Q9H8M2|BRD9_HUMAN Bromodomain-containing protein 9 OS=Homo sapiens GN=BRD9 PE=1 SV=2	-2.75441	16.2696	2.87676	0.0142771
SEL1L	>sp|Q9UBV2|SE1L1_HUMAN Protein sel-1 homolog 1 OS=Homo sapiens GN=SEL1L PE=1 SV=3	-2.7473	19.5124	2.40455	0.0337867
FAM134C	>sp|Q86VR2|F134C_HUMAN Protein FAM134C OS=Homo sapiens GN=FAM134C PE=1 SV=1	-2.70341	17.0699	7.00684	1.65488e-05
HMGB2	>sp|P26583|HMGB2_HUMAN High mobility group protein B2 OS=Homo sapiens GN=HMGB2 PE=1 SV=2	-2.65516	21.4641	4.60817	0.000648803
PTP4A1	>sp|Q93096|TP4A1_HUMAN Protein tyrosine phosphatase type IVA 1 OS=Homo sapiens GN=PTP4A1 PE=1 SV=2	-2.60854	19.575	2.48415	0.0292524
TMED9	>sp|Q9BVK6|TMED9_HUMAN Transmembrane emp24 domain-containing protein 9 OS=Homo sapiens GN=TMED9 PE=1 SV=2	-2.59478	21.7929	3.55736	0.00411533
ADSL	>sp|P30566|PUR8_HUMAN Adenylosuccinate lyase OS=Homo sapiens GN=ADSL PE=1 SV=2	-2.56288	17.0224	4.10599	0.00154469
ARHGAP1	>sp|Q07960|RHG01_HUMAN Rho GTPase-activating protein 1 OS=Homo sapiens GN=ARHGAP1 PE=1 SV=1	-2.55726	18.5625	3.09831	0.00950832
ECE1	>tr|B4DKB2|B4DKB2_HUMAN Endothelin-converting enzyme 1 OS=Homo sapiens GN=ECE1 PE=1 SV=1	-2.55603	20.6339	3.91459	0.0021669
SORL1	>tr|E9PPB3|E9PPB3_HUMAN Sortilin-related receptor OS=Homo sapiens GN=SORL1 PE=1 SV=1	-2.52571	16.6501	7.75045	6.19299e-06
SLC6A8	>sp|P48029|SC6A8_HUMAN Sodium- and chloride-dependent creatine transporter 1 OS=Homo sapiens GN=SLC6A8 PE=1 SV=1	-2.51009	16.8871	3.13243	0.00893171
CD58	>sp|P19256|LFA3_HUMAN Lymphocyte function-associated antigen 3 OS=Homo sapiens GN=CD58 PE=1 SV=1	-2.47579	21.2192	2.29071	0.0414684
COL8A1	>sp|P27658|CO8A1_HUMAN Collagen alpha-1(VIII) chain OS=Homo sapiens GN=COL8A1 PE=1 SV=2	-2.45397	19.3038	6.22397	5.02377e-05
PHLDA3	>sp|Q9Y5J5|PHLA3_HUMAN Pleckstrin homology-like domain family A member 3 OS=Homo sapiens GN=PHLDA3 PE=1 SV=1	-2.44418	19.6565	5.15739	0.000261004
ERLIN1	>sp|O75477|ERLN1_HUMAN Erlin-1 OS=Homo sapiens GN=ERLIN1 PE=1 SV=1	-2.44348	20.5285	2.8667	0.0145428
DOCK7	>tr|A0A0C4DGY6|A0A0C4DGY6_HUMAN Dedicator of cytokinesis protein 7 OS=Homo sapiens GN=DOCK7 PE=1 SV=1	-2.42992	17.4653	3.25716	0.00710806
PSG4	>sp|Q00888|PSG4_HUMAN Pregnancy-specific beta-1-glycoprotein 4 OS=Homo sapiens GN=PSG4 PE=2 SV=3	-2.42009	16.088	2.8109	0.0161099
RAN	>tr|J3KQE5|J3KQE5_HUMAN GTP-binding nuclear protein Ran (Fragment) OS=Homo sapiens GN=RAN PE=1 SV=1	-2.41772	21.3839	2.89741	0.0137461
SPCS3	>sp|P61009|SPCS3_HUMAN Signal peptidase complex subunit 3 OS=Homo sapiens GN=SPCS3 PE=1 SV=1	-2.38319	20.4336	3.05343	0.010324
EPN3	>tr|I6L9I8|I6L9I8_HUMAN EPN3 protein OS=Homo sapiens GN=EPN3 PE=1 SV=1	-2.37152	16.3274	3.29991	0.00657387
HIST1H1T	>sp|P22492|H1T_HUMAN Histone H1t OS=Homo sapiens GN=HIST1H1T PE=2 SV=4	-2.37063	19.8214	5.30792	0.000204852
SHCBP1	>sp|Q8NEM2|SHCBP_HUMAN SHC SH2 domain-binding protein 1 OS=Homo sapiens GN=SHCBP1 PE=1 SV=3	-2.3633	17.8312	3.64369	0.00352077
LUC7L	>tr|A8MYV2|A8MYV2_HUMAN LUC7-like (S. cerevisiae) OS=Homo sapiens GN=LUC7L PE=1 SV=1	-2.34072	19.2178	3.67989	0.00329839
TMEM50B	>tr|F8WDH1|F8WDH1_HUMAN Transmembrane protein 50B OS=Homo sapiens GN=TMEM50B PE=1 SV=1	-2.3402	16.0765	2.50752	0.0280371
EVC	>tr|E9PCN4|E9PCN4_HUMAN Ellis-van Creveld syndrome protein OS=Homo sapiens GN=EVC PE=4 SV=1	-2.31097	16.5407	3.64809	0.00349297
FARSA	>sp|Q9Y285|SYFA_HUMAN Phenylalanine--tRNA ligase alpha subunit OS=Homo sapiens GN=FARSA PE=1 SV=3	-2.28941	15.9465	2.29265	0.041325
GPAA1	>sp|O43292|GPAA1_HUMAN Glycosylphosphatidylinositol anchor attachment 1 protein OS=Homo sapiens GN=GPAA1 PE=1 SV=3	-2.28435	17.3662	4.89795	0.00039922
LNP	>sp|Q9C0E8|LNP_HUMAN Protein lunapark OS=Homo sapiens GN=LNP PE=1 SV=2	-2.27534	19.0095	3.44224	0.00507153
EPHX1	>sp|P07099|HYEP_HUMAN Epoxide hydrolase 1 OS=Homo sapiens GN=EPHX1 PE=1 SV=1	-2.24505	20.9807	2.61683	0.0229772
QSOX1	>sp|O00391|QSOX1_HUMAN Sulfhydryl oxidase 1 OS=Homo sapiens GN=QSOX1 PE=1 SV=3	-2.24041	17.8154	5.60547	0.000128102
RAP1B	>sp|P61224|RAP1B_HUMAN Ras-related protein Rap-1b OS=Homo sapiens GN=RAP1B PE=1 SV=1	-2.23247	22.772	6.31518	4.39563e-05
SEPT8	>tr|A6NFQ9|A6NFQ9_HUMAN Septin-8 OS=Homo sapiens GN=SEPT8 PE=1 SV=1	-2.22807	19.9799	4.53548	0.000734156
ABHD17B	>sp|Q5VST6|AB17B_HUMAN Alpha/beta hydrolase domain-containing protein 17B OS=Homo sapiens GN=ABHD17B PE=1 SV=1	-2.22581	20.6609	2.42338	0.0326564
RAP1A	>sp|P62834|RAP1A_HUMAN Ras-related protein Rap-1A OS=Homo sapiens GN=RAP1A PE=1 SV=1	-2.22504	22.5607	5.73637	0.000104613
MGRN1	>sp|O60291|MGRN1_HUMAN E3 ubiquitin-protein ligase MGRN1 OS=Homo sapiens GN=MGRN1 PE=1 SV=2	-2.2079	17.1838	2.97877	0.0118398
CCT5	>tr|E7ENZ3|E7ENZ3_HUMAN T-complex protein 1 subunit epsilon OS=Homo sapiens GN=CCT5 PE=1 SV=1	-2.20607	20.0049	4.01025	0.00182874
C1GALT1C1	>sp|Q96EU7|C1GLC_HUMAN C1GALT1-specific chaperone 1 OS=Homo sapiens GN=C1GALT1C1 PE=1 SV=1	-2.19349	19.7035	2.84645	0.0150933
STAM	>sp|Q92783|STAM1_HUMAN Signal transducing adapter molecule 1 OS=Homo sapiens GN=STAM PE=1 SV=3	-2.17669	20.9649	8.88423	1.56186e-06
HEXA	>sp|P06865|HEXA_HUMAN Beta-hexosaminidase subunit alpha OS=Homo sapiens GN=HEXA PE=1 SV=2	-2.17263	19.6085	2.61961	0.0228607
EFCAB14	>sp|O75071|EFC14_HUMAN EF-hand calcium-binding domain-containing protein 14 OS=Homo sapiens GN=EFCAB14 PE=2 SV=1	-2.16518	15.4746	3.61142	0.003732
GNG5	>sp|P63218|GBG5_HUMAN Guanine nucleotide-binding protein G(I)/G(S)/G(O) subunit gamma-5 OS=Homo sapiens GN=GNG5 PE=1 SV=3	-2.16072	22.1422	3.89985	0.00222449
STXBP1	>sp|P61764|STXB1_HUMAN Syntaxin-binding protein 1 OS=Homo sapiens GN=STXBP1 PE=1 SV=1	-2.1393	22.4221	4.61578	0.000640492
PSEN2	>tr|B1AP22|B1AP22_HUMAN Presenilin OS=Homo sapiens GN=PSEN2 PE=1 SV=1	-2.13904	16.3596	2.36794	0.0360945
GPR176	>sp|Q14439|GP176_HUMAN Probable G-protein coupled receptor 176 OS=Homo sapiens GN=GPR176 PE=2 SV=1	-2.12069	16.4737	5.20656	0.000241061
TMEM50A	>sp|O95807|TM50A_HUMAN Transmembrane protein 50A OS=Homo sapiens GN=TMEM50A PE=1 SV=1	-2.11806	17.1297	3.73585	0.00298261
ORMDL2	>sp|Q53FV1|ORML2_HUMAN ORM1-like protein 2 OS=Homo sapiens GN=ORMDL2 PE=1 SV=2	-2.11507	19.4728	2.80818	0.0161905
KDELR2	>sp|P33947|ERD22_HUMAN ER lumen protein-retaining receptor 2 OS=Homo sapiens GN=KDELR2 PE=1 SV=1	-2.11203	17.5731	3.10116	0.00945863
ORMDL1	>tr|F6WST4|F6WST4_HUMAN ORM1-like protein 1 (Fragment) OS=Homo sapiens GN=ORMDL1 PE=1 SV=5	-2.11069	19.9184	2.8394	0.0152898
P2RX4	>sp|Q99571|P2RX4_HUMAN P2X purinoceptor 4 OS=Homo sapiens GN=P2RX4 PE=1 SV=2	-2.09458	16.6366	2.54181	0.026343
KDELC2	>sp|Q7Z4H8|KDEL2_HUMAN KDEL motif-containing protein 2 OS=Homo sapiens GN=KDELC2 PE=1 SV=2	-2.09391	20.4435	4.94332	0.000370374
KDELR1	>tr|M0R1Y2|M0R1Y2_HUMAN ER lumen protein-retaining receptor (Fragment) OS=Homo sapiens GN=KDELR1 PE=1 SV=1	-2.06374	17.549	2.99394	0.0115147
GSTK1	>sp|Q9Y2Q3|GSTK1_HUMAN Glutathione S-transferase kappa 1 OS=Homo sapiens GN=GSTK1 PE=1 SV=3	-2.05871	19.5425	4.06993	0.00164591
RPL13	>sp|P26373|RL13_HUMAN 60S ribosomal protein L13 OS=Homo sapiens GN=RPL13 PE=1 SV=4	-2.00988	20.3311	3.20205	0.00786228
GNS	>sp|P15586|GNS_HUMAN N-acetylglucosamine-6-sulfatase OS=Homo sapiens GN=GNS PE=1 SV=3	-1.99238	19.6612	2.26975	0.0430546
MDH2	>sp|P40926|MDHM_HUMAN Malate dehydrogenase, mitochondrial OS=Homo sapiens GN=MDH2 PE=1 SV=3	-1.99144	17.9609	3.58012	0.00394927
IFT140	>sp|Q96RY7|IF140_HUMAN Intraflagellar transport protein 140 homolog OS=Homo sapiens GN=IFT140 PE=1 SV=1	-1.98443	16.649	2.95566	0.0123527
FAM69A	>sp|Q5T7M9|FA69A_HUMAN Protein FAM69A OS=Homo sapiens GN=FAM69A PE=2 SV=1	-1.98351	16.641	2.93554	0.0128173
RPL26	>tr|J3QQV1|J3QQV1_HUMAN 60S ribosomal protein L26 OS=Homo sapiens GN=RPL26 PE=4 SV=1	-1.98218	21.828	2.76608	0.0174889
SLC20A2	>sp|Q08357|S20A2_HUMAN Sodium-dependent phosphate transporter 2 OS=Homo sapiens GN=SLC20A2 PE=1 SV=1	-1.97562	16.7122	3.18037	0.00818065
PTP4A2	>sp|Q12974|TP4A2_HUMAN Protein tyrosine phosphatase type IVA 2 OS=Homo sapiens GN=PTP4A2 PE=1 SV=1	-1.97269	21.0752	2.85862	0.0147601
DHCR7	>sp|Q9UBM7|DHCR7_HUMAN 7-dehydrocholesterol reductase OS=Homo sapiens GN=DHCR7 PE=1 SV=1	-1.9719	20.3886	3.19044	0.00803118
POFUT2	>sp|Q9Y2G5|OFUT2_HUMAN GDP-fucose protein O-fucosyltransferase 2 OS=Homo sapiens GN=POFUT2 PE=1 SV=3	-1.96204	18.0734	2.88227	0.0141335
TPD52L1	>tr|E9PNK6|E9PNK6_HUMAN Tumor protein D53 OS=Homo sapiens GN=TPD52L1 PE=1 SV=1	-1.96118	20.6863	4.73214	0.000526363
CISD2	>sp|Q8N5K1|CISD2_HUMAN CDGSH iron-sulfur domain-containing protein 2 OS=Homo sapiens GN=CISD2 PE=1 SV=1	-1.96091	19.385	3.88084	0.0023011
FNDC3B	>sp|Q53EP0|FND3B_HUMAN Fibronectin type III domain-containing protein 3B OS=Homo sapiens GN=FNDC3B PE=1 SV=2	-1.95099	16.0398	2.50385	0.0282245
PLEK	>sp|P08567|PLEK_HUMAN Pleckstrin OS=Homo sapiens GN=PLEK PE=1 SV=3	-1.92196	18.849	4.3846	0.000950916
ATP11C	>tr|H7C0E8|H7C0E8_HUMAN Phospholipid-transporting ATPase IG (Fragment) OS=Homo sapiens GN=ATP11C PE=1 SV=1	-1.91724	19.8382	3.44816	0.00501723
CDC42EP1	>sp|Q00587|BORG5_HUMAN Cdc42 effector protein 1 OS=Homo sapiens GN=CDC42EP1 PE=1 SV=1	-1.87098	17.1421	2.6072	0.0233845
RAB14	>sp|P61106|RAB14_HUMAN Ras-related protein Rab-14 OS=Homo sapiens GN=RAB14 PE=1 SV=4	-1.85071	21.8835	2.22114	0.0469596
LAMTOR2	>sp|Q9Y2Q5|LTOR2_HUMAN Ragulator complex protein LAMTOR2 OS=Homo sapiens GN=LAMTOR2 PE=1 SV=1	-1.84421	18.5409	2.62497	0.0226384
RPS10-NUDT3	>tr|S4R435|S4R435_HUMAN Protein RPS10-NUDT3 (Fragment) OS=Homo sapiens GN=RPS10-NUDT3 PE=3 SV=1	-1.83787	18.0415	2.59382	0.0239618
C18orf8	>tr|K7ENL9|K7ENL9_HUMAN Uncharacterized protein C18orf8 OS=Homo sapiens GN=C18orf8 PE=1 SV=1	-1.83685	18.7278	3.69002	0.0032388
BET1	>tr|H7C1N3|H7C1N3_HUMAN BET1 homolog (Fragment) OS=Homo sapiens GN=BET1 PE=1 SV=1	-1.82744	19.0943	2.37569	0.0355936
FAM129A	>sp|Q9BZQ8|NIBAN_HUMAN Protein Niban OS=Homo sapiens GN=FAM129A PE=1 SV=1	-1.82124	20.5972	4.2561	0.00118801
LOXL2	>tr|H0YAR1|H0YAR1_HUMAN Lysyl oxidase homolog 2 (Fragment) OS=Homo sapiens GN=LOXL2 PE=1 SV=1	-1.82035	21.0796	2.46793	0.0301258
PRKCI	>sp|P41743|KPCI_HUMAN Protein kinase C iota type OS=Homo sapiens GN=PRKCI PE=1 SV=2	-1.81079	17.6362	2.18732	0.0498715
TRAM1	>tr|G3XAN4|G3XAN4_HUMAN Translocating chain-associated membrane protein 1 OS=Homo sapiens GN=TRAM1 PE=1 SV=1	-1.80486	17.9367	2.73624	0.0184712
SOAT1	>sp|P35610|SOAT1_HUMAN Sterol O-acyltransferase 1 OS=Homo sapiens GN=SOAT1 PE=1 SV=3	-1.79402	16.6757	3.7004	0.00317884
SHOC2	>sp|Q9UQ13|SHOC2_HUMAN Leucine-rich repeat protein SHOC-2 OS=Homo sapiens GN=SHOC2 PE=1 SV=2	-1.7907	13.274	3.57908	0.00395669
AMFR	>sp|Q9UKV5|AMFR_HUMAN E3 ubiquitin-protein ligase AMFR OS=Homo sapiens GN=AMFR PE=1 SV=2	-1.76528	14.9795	2.61802	0.0229272
DDOST	>sp|P39656|OST48_HUMAN Dolichyl-diphosphooligosaccharide--protein glycosyltransferase 48 kDa subunit OS=Homo sapiens GN=DDOST PE=1 SV=4	-1.76034	20.1893	3.16526	0.00841029
NPEPPSL1	>sp|A6NEC2|PSAL_HUMAN Puromycin-sensitive aminopeptidase-like protein OS=Homo sapiens GN=NPEPPSL1 PE=2 SV=3	-1.75828	17.3266	3.5909	0.00387302
ATP2C1	>tr|H0Y9V7|H0Y9V7_HUMAN Calcium-transporting ATPase type 2C member 1 (Fragment) OS=Homo sapiens GN=ATP2C1 PE=1 SV=1	-1.74061	20.7636	3.66354	0.00339698
RHBDD3	>sp|Q9Y3P4|RHBD3_HUMAN Rhomboid domain-containing protein 3 OS=Homo sapiens GN=RHBDD3 PE=2 SV=1	-1.73827	17.9094	3.1913	0.00801854
CMTM6	>sp|Q9NX76|CKLF6_HUMAN CKLF-like MARVEL transmembrane domain-containing protein 6 OS=Homo sapiens GN=CMTM6 PE=1 SV=1	-1.71028	17.685	3.65545	0.00344692
PVRL3	>sp|Q9NQS3|PVRL3_HUMAN Nectin-3 OS=Homo sapiens GN=PVRL3 PE=1 SV=1	-1.70708	20.3226	2.80076	0.0164123
ABCE1	>sp|P61221|ABCE1_HUMAN ATP-binding cassette sub-family E member 1 OS=Homo sapiens GN=ABCE1 PE=1 SV=1	-1.67895	17.9077	4.84879	0.000433154
HM13	>sp|Q8TCT9|HM13_HUMAN Minor histocompatibility antigen H13 OS=Homo sapiens GN=HM13 PE=1 SV=1	-1.67349	19.612	2.68307	0.0203584
RPL3L	>sp|Q92901|RL3L_HUMAN 60S ribosomal protein L3-like OS=Homo sapiens GN=RPL3L PE=2 SV=3	-1.67315	17.3103	2.827	0.0156412
SNTB2	>sp|Q13425|SNTB2_HUMAN Beta-2-syntrophin OS=Homo sapiens GN=SNTB2 PE=1 SV=1	-1.67263	20.5217	3.51524	0.00444173
FZD1	>sp|Q9UP38|FZD1_HUMAN Frizzled-1 OS=Homo sapiens GN=FZD1 PE=1 SV=2	-1.66273	18.8663	3.6331	0.00358869
KPRP	>sp|Q5T749|KPRP_HUMAN Keratinocyte proline-rich protein OS=Homo sapiens GN=KPRP PE=1 SV=1	-1.65207	17.3998	3.40965	0.00538139
FIS1	>sp|Q9Y3D6|FIS1_HUMAN Mitochondrial fission 1 protein OS=Homo sapiens GN=FIS1 PE=1 SV=2	-1.6498	20.2902	2.33721	0.0381474
HGS	>sp|O14964|HGS_HUMAN Hepatocyte growth factor-regulated tyrosine kinase substrate OS=Homo sapiens GN=HGS PE=1 SV=1	-1.64577	22.6555	8.40497	2.74948e-06
LAMB2	>sp|P55268|LAMB2_HUMAN Laminin subunit beta-2 OS=Homo sapiens GN=LAMB2 PE=1 SV=2	-1.6394	18.2939	3.47913	0.00474266
LUC7L2	>sp|Q9Y383|LC7L2_HUMAN Putative RNA-binding protein Luc7-like 2 OS=Homo sapiens GN=LUC7L2 PE=1 SV=2	-1.63689	19.4585	3.15186	0.00861929
C7orf55-LUC7L2	>tr|A0A0A6YYC3|A0A0A6YYC3_HUMAN Protein C7orf55-LUC7L2 OS=Homo sapiens GN=C7orf55-LUC7L2 PE=4 SV=1	-1.63689	19.4585	3.15186	0.00861929
JTB	>sp|O76095|JTB_HUMAN Protein JTB OS=Homo sapiens GN=JTB PE=1 SV=1	-1.6365	20.4385	3.86989	0.00234643
ARRB1	>sp|P49407|ARRB1_HUMAN Beta-arrestin-1 OS=Homo sapiens GN=ARRB1 PE=1 SV=2	-1.63604	18.9362	3.76317	0.00283989
EPB41L4A	>sp|Q9HCS5|E41LA_HUMAN Band 4.1-like protein 4A OS=Homo sapiens GN=EPB41L4A PE=1 SV=2	-1.6244	17.975	4.28474	0.0011303
TBC1D10B	>sp|Q4KMP7|TB10B_HUMAN TBC1 domain family member 10B OS=Homo sapiens GN=TBC1D10B PE=1 SV=3	-1.61849	19.316	3.32836	0.00624106
SCCPDH	>sp|Q8NBX0|SCPDL_HUMAN Saccharopine dehydrogenase-like oxidoreductase OS=Homo sapiens GN=SCCPDH PE=1 SV=1	-1.60978	20.8957	2.43662	0.0318834
CLN3	>tr|H3BPM8|H3BPM8_HUMAN Battenin OS=Homo sapiens GN=CLN3 PE=1 SV=1	-1.60631	17.3632	2.62086	0.0228089
SSB	>sp|P05455|LA_HUMAN Lupus La protein OS=Homo sapiens GN=SSB PE=1 SV=2	-1.60072	19.0803	2.96571	0.0121269
PSMC3	>sp|P17980|PRS6A_HUMAN 26S protease regulatory subunit 6A OS=Homo sapiens GN=PSMC3 PE=1 SV=3	-1.59251	15.7841	3.01972	0.0109827
COMMD9	>sp|Q9P000|COMD9_HUMAN COMM domain-containing protein 9 OS=Homo sapiens GN=COMMD9 PE=1 SV=2	-1.59103	17.7722	4.74182	0.000517884
VKORC1	>tr|F8W9H0|F8W9H0_HUMAN Vitamin K epoxide reductase complex subunit 1 OS=Homo sapiens GN=VKORC1 PE=4 SV=1	-1.57081	17.0617	2.27229	0.0428594
SLC4A2	>sp|P04920|B3A2_HUMAN Anion exchange protein 2 OS=Homo sapiens GN=SLC4A2 PE=1 SV=4	-1.56662	19.0919	5.30264	0.000206587
WLS	>sp|Q5T9L3|WLS_HUMAN Protein wntless homolog OS=Homo sapiens GN=WLS PE=1 SV=2	-1.55993	15.8676	2.99634	0.0114642
ABCD3	>sp|P28288|ABCD3_HUMAN ATP-binding cassette sub-family D member 3 OS=Homo sapiens GN=ABCD3 PE=1 SV=1	-1.55709	19.991	4.62906	0.000626252
C2CD2	>sp|Q9Y426|CU025_HUMAN C2 domain-containing protein 2 OS=Homo sapiens GN=C2CD2 PE=1 SV=2	-1.55193	15.5764	4.44746	0.000853456
TMEM55A	>sp|Q8N4L2|TM55A_HUMAN Type 2 phosphatidylinositol 4,5-bisphosphate 4-phosphatase OS=Homo sapiens GN=TMEM55A PE=1 SV=1	-1.54708	19.7708	4.01351	0.00181824
EFNB1	>sp|P98172|EFNB1_HUMAN Ephrin-B1 OS=Homo sapiens GN=EFNB1 PE=1 SV=1	-1.54467	15.6331	4.37748	0.000962661
CHMP2B	>sp|Q9UQN3|CHM2B_HUMAN Charged multivesicular body protein 2b OS=Homo sapiens GN=CHMP2B PE=1 SV=1	-1.53303	21.8415	2.35559	0.0369059
CNDP2	>sp|Q96KP4|CNDP2_HUMAN Cytosolic non-specific dipeptidase OS=Homo sapiens GN=CNDP2 PE=1 SV=2	-1.51018	16.4764	4.3829	0.000953708
RPL27	>sp|P61353|RL27_HUMAN 60S ribosomal protein L27 OS=Homo sapiens GN=RPL27 PE=1 SV=2	-1.4949	20.6858	2.56625	0.0251963
YIPF3	>tr|E7EQR8|E7EQR8_HUMAN Protein YIPF3 OS=Homo sapiens GN=YIPF3 PE=1 SV=1	-1.48922	21.9088	6.08551	6.16644e-05
EXTL2	>sp|Q9UBQ6|EXTL2_HUMAN Exostosin-like 2 OS=Homo sapiens GN=EXTL2 PE=1 SV=1	-1.48773	16.9943	2.54225	0.0263218
STS	>sp|P08842|STS_HUMAN Steryl-sulfatase OS=Homo sapiens GN=STS PE=1 SV=2	-1.48598	20.1402	2.24723	0.0448231
ADSS	>sp|P30520|PURA2_HUMAN Adenylosuccinate synthetase isozyme 2 OS=Homo sapiens GN=ADSS PE=1 SV=3	-1.47993	18.3201	5.30694	0.000205173
CCDC22	>sp|O60826|CCD22_HUMAN Coiled-coil domain-containing protein 22 OS=Homo sapiens GN=CCDC22 PE=1 SV=1	-1.47706	21.4131	2.39912	0.0341201
RPL18	>sp|Q07020|RL18_HUMAN 60S ribosomal protein L18 OS=Homo sapiens GN=RPL18 PE=1 SV=2	-1.4563	21.3037	4.68412	0.00057064
FEN1	>sp|P39748|FEN1_HUMAN Flap endonuclease 1 OS=Homo sapiens GN=FEN1 PE=1 SV=1	-1.4559	18.846	2.46023	0.0305488
HIST1H1A	>sp|Q02539|H11_HUMAN Histone H1.1 OS=Homo sapiens GN=HIST1H1A PE=1 SV=3	-1.45353	20.8244	3.27587	0.00686913
RPN1	>sp|P04843|RPN1_HUMAN Dolichyl-diphosphooligosaccharide--protein glycosyltransferase subunit 1 OS=Homo sapiens GN=RPN1 PE=1 SV=1	-1.44962	20.2026	3.8636	0.00237294
PTPRM	>tr|E7EPS8|E7EPS8_HUMAN Receptor-type tyrosine-protein phosphatase mu OS=Homo sapiens GN=PTPRM PE=1 SV=2	-1.41892	19.1733	3.08574	0.00972996
CTSK	>sp|P43235|CATK_HUMAN Cathepsin K OS=Homo sapiens GN=CTSK PE=1 SV=1	-1.41703	19.4579	4.33572	0.0010347
SULT1C2	>tr|B4DLP0|B4DLP0_HUMAN Sulfotransferase OS=Homo sapiens GN=SULT1C2 PE=1 SV=1	-1.40957	20.8377	2.34402	0.037683
MAGT1	>tr|A0A087WU53|A0A087WU53_HUMAN Magnesium transporter protein 1 OS=Homo sapiens GN=MAGT1 PE=1 SV=1	-1.40312	20.2936	2.39867	0.0341475
HSP90AB3P	>sp|Q58FF7|H90B3_HUMAN Putative heat shock protein HSP 90-beta-3 OS=Homo sapiens GN=HSP90AB3P PE=5 SV=1	-1.39898	21.8427	2.78183	0.0169916
GNA11	>sp|P29992|GNA11_HUMAN Guanine nucleotide-binding protein subunit alpha-11 OS=Homo sapiens GN=GNA11 PE=1 SV=2	-1.39566	22.8328	3.35046	0.0059944
ZDHHC5	>sp|Q9C0B5|ZDHC5_HUMAN Palmitoyltransferase ZDHHC5 OS=Homo sapiens GN=ZDHHC5 PE=1 SV=2	-1.37247	19.6441	4.51345	0.000762282
SEC31A	>tr|H7BXG7|H7BXG7_HUMAN Protein transport protein Sec31A OS=Homo sapiens GN=SEC31A PE=1 SV=1	-1.36494	18.4268	3.61846	0.00368479
TMEM230	>sp|Q96A57|TM230_HUMAN Transmembrane protein 230 OS=Homo sapiens GN=TMEM230 PE=1 SV=1	-1.36163	17.6155	2.59905	0.0237347
IFT22	>sp|Q9H7X7|IFT22_HUMAN Intraflagellar transport protein 22 homolog OS=Homo sapiens GN=IFT22 PE=2 SV=1	-1.35796	18.0661	5.35793	0.000189145
ORMDL3	>sp|Q8N138|ORML3_HUMAN ORM1-like protein 3 OS=Homo sapiens GN=ORMDL3 PE=1 SV=1	-1.34012	18.2434	3.30564	0.00650549
CCT8	>sp|P50990|TCPQ_HUMAN T-complex protein 1 subunit theta OS=Homo sapiens GN=CCT8 PE=1 SV=4	-1.33622	19.9257	2.48562	0.0291746
PGM1	>sp|P36871|PGM1_HUMAN Phosphoglucomutase-1 OS=Homo sapiens GN=PGM1 PE=1 SV=3	-1.32455	19.71	3.7984	0.00266614
FAM126A	>sp|Q9BYI3|HYCCI_HUMAN Hyccin OS=Homo sapiens GN=FAM126A PE=1 SV=2	-1.31777	16.93	2.57331	0.0248745
EPHA6	>tr|J3KR66|J3KR66_HUMAN Ephrin type-A receptor 6 OS=Homo sapiens GN=EPHA6 PE=3 SV=1	-1.3136	19.3859	2.66938	0.0208746
TFG	>sp|Q92734|TFG_HUMAN Protein TFG OS=Homo sapiens GN=TFG PE=1 SV=2	-1.31057	21.4921	4.44063	0.000863521
MPDU1	>tr|J3KSI4|J3KSI4_HUMAN Mannose-P-dolichol utilization defect 1 protein OS=Homo sapiens GN=MPDU1 PE=1 SV=1	-1.30839	18.0188	2.20142	0.0486371
MTDH	>sp|Q86UE4|LYRIC_HUMAN Protein LYRIC OS=Homo sapiens GN=MTDH PE=1 SV=2	-1.30256	19.953	4.16178	0.00140065
RPS4X	>sp|P62701|RS4X_HUMAN 40S ribosomal protein S4, X isoform OS=Homo sapiens GN=RPS4X PE=1 SV=2	-1.3008	22.2894	2.86996	0.0144562
UFL1	>sp|O94874|UFL1_HUMAN E3 UFM1-protein ligase 1 OS=Homo sapiens GN=UFL1 PE=1 SV=2	-1.2928	19.7596	6.66714	2.65293e-05
NUMB	>sp|P49757|NUMB_HUMAN Protein numb homolog OS=Homo sapiens GN=NUMB PE=1 SV=2	-1.28785	20.1319	3.5191	0.0044108
IFT74	>sp|Q96LB3|IFT74_HUMAN Intraflagellar transport protein 74 homolog OS=Homo sapiens GN=IFT74 PE=1 SV=1	-1.28693	21.1607	2.94293	0.0126446
ATP8B2	>sp|P98198|AT8B2_HUMAN Phospholipid-transporting ATPase ID OS=Homo sapiens GN=ATP8B2 PE=1 SV=2	-1.27716	14.4051	2.97873	0.0118407
MAPK1	>sp|P28482|MK01_HUMAN Mitogen-activated protein kinase 1 OS=Homo sapiens GN=MAPK1 PE=1 SV=3	-1.26839	19.7125	5.04173	0.000315083
PLXNA1	>sp|Q9UIW2|PLXA1_HUMAN Plexin-A1 OS=Homo sapiens GN=PLXNA1 PE=1 SV=3	-1.26353	18.0808	2.44979	0.0311322
CLUAP1	>tr|J3KNW5|J3KNW5_HUMAN Clusterin-associated protein 1 OS=Homo sapiens GN=CLUAP1 PE=1 SV=1	-1.26123	20.3996	3.02365	0.0109039
DNAJB12	>sp|Q9NXW2|DJB12_HUMAN DnaJ homolog subfamily B member 12 OS=Homo sapiens GN=DNAJB12 PE=1 SV=4	-1.25915	19.0855	2.22039	0.0470219
MPP6	>sp|Q9NZW5|MPP6_HUMAN MAGUK p55 subfamily member 6 OS=Homo sapiens GN=MPP6 PE=1 SV=2	-1.25817	21.1187	4.31244	0.00107727
CCNYL1	>sp|Q8N7R7|CCYL1_HUMAN Cyclin-Y-like protein 1 OS=Homo sapiens GN=CCNYL1 PE=1 SV=2	-1.25664	18.883	4.85659	0.000427571
PANX1	>sp|Q96RD7|PANX1_HUMAN Pannexin-1 OS=Homo sapiens GN=PANX1 PE=1 SV=4	-1.25117	17.3581	2.63514	0.0222217
TMEM109	>sp|Q9BVC6|TM109_HUMAN Transmembrane protein 109 OS=Homo sapiens GN=TMEM109 PE=1 SV=1	-1.24214	19.906	3.84168	0.0024676
AMY1A	>sp|P04745|AMY1_HUMAN Alpha-amylase 1 OS=Homo sapiens GN=AMY1A PE=1 SV=2	-1.23045	18.8762	2.87537	0.0143134
GALNT13	>sp|Q8IUC8|GLT13_HUMAN Polypeptide N-acetylgalactosaminyltransferase 13 OS=Homo sapiens GN=GALNT13 PE=2 SV=2	-1.22927	18.7695	3.64695	0.00350015
LUC7L3	>tr|J3KPP4|J3KPP4_HUMAN Cisplatin resistance-associated overexpressed protein, isoform CRA_b OS=Homo sapiens GN=LUC7L3 PE=1 SV=1	-1.22336	17.5577	2.29744	0.0409716
RPL22	>sp|P35268|RL22_HUMAN 60S ribosomal protein L22 OS=Homo sapiens GN=RPL22 PE=1 SV=2	-1.22206	19.0359	2.34098	0.0378896
VIM	>sp|P08670|VIME_HUMAN Vimentin OS=Homo sapiens GN=VIM PE=1 SV=4	-1.22059	22.4762	3.24694	0.00724227
CAV3	>sp|P56539|CAV3_HUMAN Caveolin-3 OS=Homo sapiens GN=CAV3 PE=1 SV=1	-1.1944	18.4582	4.21499	0.00127623
ACO1	>sp|P21399|ACOC_HUMAN Cytoplasmic aconitate hydratase OS=Homo sapiens GN=ACO1 PE=1 SV=3	-1.18974	18.0226	3.35156	0.00598244
B3GAT3	>sp|O94766|B3GA3_HUMAN Galactosylgalactosylxylosylprotein 3-beta-glucuronosyltransferase 3 OS=Homo sapiens GN=B3GAT3 PE=1 SV=2	-1.17839	19.1909	3.03973	0.0105868
CADM1	>tr|A0A087WZW4|A0A087WZW4_HUMAN Cell adhesion molecule 1 OS=Homo sapiens GN=CADM1 PE=1 SV=1	-1.17146	20.1797	2.19777	0.0489538
CHMP6	>sp|Q96FZ7|CHMP6_HUMAN Charged multivesicular body protein 6 OS=Homo sapiens GN=CHMP6 PE=1 SV=3	-1.16182	21.0658	2.53433	0.0267037
PNPLA6	>sp|Q8IY17|PLPL6_HUMAN Neuropathy target esterase OS=Homo sapiens GN=PNPLA6 PE=1 SV=2	-1.1577	19.1454	4.18364	0.00134807
B4GALT1	>sp|P15291|B4GT1_HUMAN Beta-1,4-galactosyltransferase 1 OS=Homo sapiens GN=B4GALT1 PE=1 SV=5	-1.14529	19.4099	3.19251	0.00800079
ALDH3A2	>sp|P51648|AL3A2_HUMAN Fatty aldehyde dehydrogenase OS=Homo sapiens GN=ALDH3A2 PE=1 SV=1	-1.13854	20.9923	2.29647	0.0410426
RPL37A	>sp|P61513|RL37A_HUMAN 60S ribosomal protein L37a OS=Homo sapiens GN=RPL37A PE=1 SV=2	-1.1348	19.9122	2.23167	0.0460855
P4HA2	>sp|O15460|P4HA2_HUMAN Prolyl 4-hydroxylase subunit alpha-2 OS=Homo sapiens GN=P4HA2 PE=1 SV=1	-1.13266	16.6807	3.83362	0.00250339
AHNAK2	>sp|Q8IVF2|AHNK2_HUMAN Protein AHNAK2 OS=Homo sapiens GN=AHNAK2 PE=1 SV=2	-1.12359	20.8097	3.54615	0.00419972
CDS2	>sp|O95674|CDS2_HUMAN Phosphatidate cytidylyltransferase 2 OS=Homo sapiens GN=CDS2 PE=1 SV=1	-1.11457	15.8149	2.27114	0.042948
ICAM1	>sp|P05362|ICAM1_HUMAN Intercellular adhesion molecule 1 OS=Homo sapiens GN=ICAM1 PE=1 SV=2	-1.1087	18.7272	2.41075	0.0334109
HNRNPD	>tr|H0YA96|H0YA96_HUMAN Heterogeneous nuclear ribonucleoprotein D0 (Fragment) OS=Homo sapiens GN=HNRNPD PE=1 SV=1	-1.10755	19.6245	3.68775	0.00325202
GOSR2	>tr|I3L1K7|I3L1K7_HUMAN Golgi SNAP receptor complex member 2 OS=Homo sapiens GN=GOSR2 PE=4 SV=1	-1.10675	19.0804	3.05972	0.0102055
CYB5B	>tr|J3KNF8|J3KNF8_HUMAN Cytochrome b5 type B OS=Homo sapiens GN=CYB5B PE=1 SV=1	-1.10261	18.3809	2.36048	0.0365826
DDAH2	>sp|O95865|DDAH2_HUMAN N(G),N(G)-dimethylarginine dimethylaminohydrolase 2 OS=Homo sapiens GN=DDAH2 PE=1 SV=1	-1.10225	17.3178	4.23173	0.0012395
HADHA	>sp|P40939|ECHA_HUMAN Trifunctional enzyme subunit alpha, mitochondrial OS=Homo sapiens GN=HADHA PE=1 SV=2	-1.09578	15.7897	2.52185	0.0273167
RETSAT	>sp|Q6NUM9|RETST_HUMAN All-trans-retinol 13,14-reductase OS=Homo sapiens GN=RETSAT PE=1 SV=2	-1.08492	18.6776	2.84933	0.0150138
TPBG	>sp|Q13641|TPBG_HUMAN Trophoblast glycoprotein OS=Homo sapiens GN=TPBG PE=1 SV=1	-1.07905	14.8934	3.21312	0.00770449
ADAM17	>sp|P78536|ADA17_HUMAN Disintegrin and metalloproteinase domain-containing protein 17 OS=Homo sapiens GN=ADAM17 PE=1 SV=1	-1.07858	20.4938	4.03621	0.00174675
DRG1	>sp|Q9Y295|DRG1_HUMAN Developmentally-regulated GTP-binding protein 1 OS=Homo sapiens GN=DRG1 PE=1 SV=1	-1.06568	15.5745	4.1289	0.00148377
IGF1R	>tr|C9J5X1|C9J5X1_HUMAN Tyrosine-protein kinase receptor OS=Homo sapiens GN=IGF1R PE=1 SV=1	-1.06179	19.4903	2.58631	0.0242921
DNAJA2	>sp|O60884|DNJA2_HUMAN DnaJ homolog subfamily A member 2 OS=Homo sapiens GN=DNAJA2 PE=1 SV=1	-1.05936	20.9668	2.37182	0.0358429
RPL34	>sp|P49207|RL34_HUMAN 60S ribosomal protein L34 OS=Homo sapiens GN=RPL34 PE=1 SV=3	-1.05062	21.8134	2.97403	0.0119433
CHMP3	>sp|Q9Y3E7|CHMP3_HUMAN Charged multivesicular body protein 3 OS=Homo sapiens GN=CHMP3 PE=1 SV=3	-1.04632	19.4245	2.67211	0.0207704
HNRNPM	>tr|A0A087X0X3|A0A087X0X3_HUMAN Heterogeneous nuclear ribonucleoprotein M OS=Homo sapiens GN=HNRNPM PE=1 SV=1	-1.03523	16.8592	2.52274	0.0272722
RPL7	>sp|P18124|RL7_HUMAN 60S ribosomal protein L7 OS=Homo sapiens GN=RPL7 PE=1 SV=1	-1.02242	20.9378	2.69539	0.0199052
DDRGK1	>sp|Q96HY6|DDRGK_HUMAN DDRGK domain-containing protein 1 OS=Homo sapiens GN=DDRGK1 PE=1 SV=2	-1.02022	18.0378	2.87312	0.0143726
LAP3	>sp|P28838|AMPL_HUMAN Cytosol aminopeptidase OS=Homo sapiens GN=LAP3 PE=1 SV=3	-1.01712	15.8487	2.52286	0.0272662
MPRIP	>sp|Q6WCQ1|MPRIP_HUMAN Myosin phosphatase Rho-interacting protein OS=Homo sapiens GN=MPRIP PE=1 SV=3	-1.01684	18.712	2.78185	0.0169908
RND3	>sp|P61587|RND3_HUMAN Rho-related GTP-binding protein RhoE OS=Homo sapiens GN=RND3 PE=1 SV=1	-1.01337	20.1261	2.69915	0.0197684
EEA1	>sp|Q15075|EEA1_HUMAN Early endosome antigen 1 OS=Homo sapiens GN=EEA1 PE=1 SV=2	-1.00956	22.8269	2.87853	0.0142307
RDH11	>sp|Q8TC12|RDH11_HUMAN Retinol dehydrogenase 11 OS=Homo sapiens GN=RDH11 PE=1 SV=2	-1.00589	19.5101	2.94115	0.012686
SNX17	>sp|Q15036|SNX17_HUMAN Sorting nexin-17 OS=Homo sapiens GN=SNX17 PE=1 SV=1	-0.994609	21.154	2.24986	0.0446138
NAGLT1	>sp|Q5TF39|NAGT1_HUMAN Sodium-dependent glucose transporter 1 OS=Homo sapiens GN=NAGLT1 PE=2 SV=1	-0.957902	17.8277	2.60234	0.0235927
SEC13	>sp|P55735|SEC13_HUMAN Protein SEC13 homolog OS=Homo sapiens GN=SEC13 PE=1 SV=3	-0.948272	16.7861	2.70215	0.0196605
HARS	>sp|P12081|SYHC_HUMAN Histidine--tRNA ligase, cytoplasmic OS=Homo sapiens GN=HARS PE=1 SV=2	-0.945913	18.0036	2.35166	0.0371681
TECR	>sp|Q9NZ01|TECR_HUMAN Very-long-chain enoyl-CoA reductase OS=Homo sapiens GN=TECR PE=1 SV=1	-0.94158	21.094	3.93596	0.00208614
OSBPL1A	>sp|Q9BXW6|OSBL1_HUMAN Oxysterol-binding protein-related protein 1 OS=Homo sapiens GN=OSBPL1A PE=1 SV=2	-0.941554	20.9719	2.22564	0.0465842
CYB5A	>sp|P00167|CYB5_HUMAN Cytochrome b5 OS=Homo sapiens GN=CYB5A PE=1 SV=2	-0.939988	18.9441	2.73153	0.0186312
RPL24	>sp|P83731|RL24_HUMAN 60S ribosomal protein L24 OS=Homo sapiens GN=RPL24 PE=1 SV=1	-0.924311	19.5769	2.92048	0.0131764
DIP2C	>tr|F6XJ20|F6XJ20_HUMAN Disco-interacting protein 2 homolog C (Fragment) OS=Homo sapiens GN=DIP2C PE=1 SV=1	-0.921268	16.7278	2.47574	0.029702
ALDH1L1	>sp|O75891|AL1L1_HUMAN Cytosolic 10-formyltetrahydrofolate dehydrogenase OS=Homo sapiens GN=ALDH1L1 PE=1 SV=2	-0.918847	16.6296	2.19249	0.0494155
RPL7A	>sp|P62424|RL7A_HUMAN 60S ribosomal protein L7a OS=Homo sapiens GN=RPL7A PE=1 SV=2	-0.918473	21.4019	4.21616	0.00127363
RPL8	>sp|P62917|RL8_HUMAN 60S ribosomal protein L8 OS=Homo sapiens GN=RPL8 PE=1 SV=2	-0.904972	21.3512	2.84152	0.0152303
ABCA2	>tr|H0Y8C9|H0Y8C9_HUMAN ATP-binding cassette sub-family A member 2 (Fragment) OS=Homo sapiens GN=ABCA2 PE=1 SV=1	-0.894365	17.8357	3.12196	0.00910483
TAPBP	>tr|A0A0G2JH37|A0A0G2JH37_HUMAN Tapasin OS=Homo sapiens GN=TAPBP PE=1 SV=1	-0.894106	17.0555	2.61426	0.0230853
CDH2	>sp|P19022|CADH2_HUMAN Cadherin-2 OS=Homo sapiens GN=CDH2 PE=1 SV=4	-0.893224	19.9717	2.90179	0.0136361
HSP90AA5P	>sp|Q58FG0|HS905_HUMAN Putative heat shock protein HSP 90-alpha A5 OS=Homo sapiens GN=HSP90AA5P PE=2 SV=1	-0.883363	20.2319	3.24549	0.00726146
MLEC	>sp|Q14165|MLEC_HUMAN Malectin OS=Homo sapiens GN=MLEC PE=1 SV=1	-0.881939	19.0119	2.33032	0.0386229
DIP2B	>sp|Q9P265|DIP2B_HUMAN Disco-interacting protein 2 homolog B OS=Homo sapiens GN=DIP2B PE=1 SV=3	-0.879284	18.6564	3.6911	0.00323247
ADH5	>sp|P11766|ADHX_HUMAN Alcohol dehydrogenase class-3 OS=Homo sapiens GN=ADH5 PE=1 SV=4	-0.866286	18.5292	2.51809	0.0275037
MYO6	>tr|A0A0A0MRM8|A0A0A0MRM8_HUMAN Unconventional myosin-VI OS=Homo sapiens GN=MYO6 PE=1 SV=1	-0.859659	19.0035	2.31812	0.039479
ZC3HAV1	>sp|Q7Z2W4|ZCCHV_HUMAN Zinc finger CCCH-type antiviral protein 1 OS=Homo sapiens GN=ZC3HAV1 PE=1 SV=3	-0.859163	16.6067	2.64322	0.0218964
BCAP31	>sp|P51572|BAP31_HUMAN B-cell receptor-associated protein 31 OS=Homo sapiens GN=BCAP31 PE=1 SV=3	-0.858359	22.2004	2.87129	0.0144211
PRKCSH	>sp|P14314|GLU2B_HUMAN Glucosidase 2 subunit beta OS=Homo sapiens GN=PRKCSH PE=1 SV=2	-0.851974	21.7394	2.20773	0.0480945
HIST1H1E	>sp|P10412|H14_HUMAN Histone H1.4 OS=Homo sapiens GN=HIST1H1E PE=1 SV=2	-0.849835	21.9607	3.44506	0.00504561
HMOX1	>sp|P09601|HMOX1_HUMAN Heme oxygenase 1 OS=Homo sapiens GN=HMOX1 PE=1 SV=1	-0.84533	19.64	2.87197	0.0144029
HIST1H1D	>sp|P16402|H13_HUMAN Histone H1.3 OS=Homo sapiens GN=HIST1H1D PE=1 SV=2	-0.843814	21.5598	3.36609	0.00582595
HIST1H1C	>sp|P16403|H12_HUMAN Histone H1.2 OS=Homo sapiens GN=HIST1H1C PE=1 SV=2	-0.829331	21.8161	3.47962	0.00473846
PRCP	>sp|P42785|PCP_HUMAN Lysosomal Pro-X carboxypeptidase OS=Homo sapiens GN=PRCP PE=1 SV=1	-0.827354	19.8053	2.80847	0.0161818
CLPTM1	>sp|O96005|CLPT1_HUMAN Cleft lip and palate transmembrane protein 1 OS=Homo sapiens GN=CLPTM1 PE=1 SV=1	-0.822081	18.8892	2.89493	0.0138089
SLC3A2	>tr|F5GZS6|F5GZS6_HUMAN 4F2 cell-surface antigen heavy chain OS=Homo sapiens GN=SLC3A2 PE=1 SV=1	-0.817403	21.8402	2.63366	0.0222822
CHMP1A	>sp|Q9HD42|CHM1A_HUMAN Charged multivesicular body protein 1a OS=Homo sapiens GN=CHMP1A PE=1 SV=1	-0.816199	21.9828	2.25687	0.044058
SLC9A3R2	>sp|Q15599|NHRF2_HUMAN Na(+)/H(+) exchange regulatory cofactor NHE-RF2 OS=Homo sapiens GN=SLC9A3R2 PE=1 SV=2	-0.813644	18.4659	3.40046	0.00547221
AP2A2	>tr|A0A0G2JQM1|A0A0G2JQM1_HUMAN AP-2 complex subunit alpha-2 (Fragment) OS=Homo sapiens GN=AP2A2 PE=1 SV=1	-0.812325	22.9037	3.75442	0.00288479
CLIC1	>sp|O00299|CLIC1_HUMAN Chloride intracellular channel protein 1 OS=Homo sapiens GN=CLIC1 PE=1 SV=4	-0.808593	21.2547	2.88841	0.0139751
HIST2H3PS2	>tr|Q5TEC6|Q5TEC6_HUMAN Histone H3 OS=Homo sapiens GN=HIST2H3PS2 PE=1 SV=1	-0.806061	23.7875	2.46415	0.0303325
UBXN4	>sp|Q92575|UBXN4_HUMAN UBX domain-containing protein 4 OS=Homo sapiens GN=UBXN4 PE=1 SV=2	-0.79243	19.6627	2.29305	0.0412949
NEU1	>sp|Q99519|NEUR1_HUMAN Sialidase-1 OS=Homo sapiens GN=NEU1 PE=1 SV=1	-0.78509	14.9923	2.26794	0.0431946
RUVBL1	>sp|Q9Y265|RUVB1_HUMAN RuvB-like 1 OS=Homo sapiens GN=RUVBL1 PE=1 SV=1	-0.773219	15.1346	2.39966	0.0340869
SACM1L	>sp|Q9NTJ5|SAC1_HUMAN Phosphatidylinositide phosphatase SAC1 OS=Homo sapiens GN=SACM1L PE=1 SV=2	-0.760762	19.6022	3.52217	0.00438626
C2CD5	>sp|Q86YS7|C2CD5_HUMAN C2 domain-containing protein 5 OS=Homo sapiens GN=C2CD5 PE=1 SV=1	-0.745837	18.0327	2.3413	0.0378673
TGOLN2	>tr|F8W8W7|F8W8W7_HUMAN Trans-Golgi network integral membrane protein 2 OS=Homo sapiens GN=TGOLN2 PE=1 SV=2	-0.740256	19.2229	2.32975	0.0386624
NCL	>sp|P19338|NUCL_HUMAN Nucleolin OS=Homo sapiens GN=NCL PE=1 SV=3	-0.738944	20.1845	2.61123	0.023213
PGAM4	>sp|Q8N0Y7|PGAM4_HUMAN Probable phosphoglycerate mutase 4 OS=Homo sapiens GN=PGAM4 PE=3 SV=1	-0.729017	19.0027	2.20326	0.0484781
ATP5D	>sp|P30049|ATPD_HUMAN ATP synthase subunit delta, mitochondrial OS=Homo sapiens GN=ATP5D PE=1 SV=2	-0.710971	19.379	2.26094	0.0437388
LAMTOR4	>sp|Q0VGL1|LTOR4_HUMAN Ragulator complex protein LAMTOR4 OS=Homo sapiens GN=LAMTOR4 PE=1 SV=1	-0.69111	22.6758	3.37978	0.00568235
RFTN1	>sp|Q14699|RFTN1_HUMAN Raftlin OS=Homo sapiens GN=RFTN1 PE=1 SV=4	-0.674664	19.7178	2.28203	0.0421184
ATP6V1A	>sp|P38606|VATA_HUMAN V-type proton ATPase catalytic subunit A OS=Homo sapiens GN=ATP6V1A PE=1 SV=2	-0.651763	22.6015	2.32773	0.0388027
CDH11	>tr|H3BUU9|H3BUU9_HUMAN Cadherin-11 OS=Homo sapiens GN=CDH11 PE=1 SV=1	-0.651454	20.3676	2.60615	0.0234291
PGRMC2	>sp|O15173|PGRC2_HUMAN Membrane-associated progesterone receptor component 2 OS=Homo sapiens GN=PGRMC2 PE=1 SV=1	-0.641604	20.9912	2.53573	0.026636
RRBP1	>tr|F8W7S5|F8W7S5_HUMAN Ribosome-binding protein 1 OS=Homo sapiens GN=RRBP1 PE=1 SV=1	-0.625133	22.1459	2.88427	0.0140817
EPB41L5	>sp|Q9HCM4|E41L5_HUMAN Band 4.1-like protein 5 OS=Homo sapiens GN=EPB41L5 PE=1 SV=3	-0.602928	19.0241	2.23404	0.0458914
GALNT10	>sp|Q86SR1|GLT10_HUMAN Polypeptide N-acetylgalactosaminyltransferase 10 OS=Homo sapiens GN=GALNT10 PE=1 SV=2	-0.598565	18.4161	2.31563	0.0396554
GJC1	>sp|P36383|CXG1_HUMAN Gap junction gamma-1 protein OS=Homo sapiens GN=GJC1 PE=1 SV=2	-0.5949	18.7579	2.47358	0.0298186
MATN2	>tr|H0YBJ4|H0YBJ4_HUMAN Matrilin-2 (Fragment) OS=Homo sapiens GN=MATN2 PE=1 SV=1	-0.566149	19.8514	2.19234	0.0494288
JAM3	>sp|Q9BX67|JAM3_HUMAN Junctional adhesion molecule C OS=Homo sapiens GN=JAM3 PE=1 SV=1	-0.562165	19.6562	2.40259	0.0339066
EXOC2	>sp|Q96KP1|EXOC2_HUMAN Exocyst complex component 2 OS=Homo sapiens GN=EXOC2 PE=1 SV=1	-0.561927	19.3525	2.49563	0.0286492
UTRN	>sp|P46939|UTRO_HUMAN Utrophin OS=Homo sapiens GN=UTRN PE=1 SV=2	-0.505231	21.6757	2.62485	0.0226431
